# Supplementary material for: Acetyl-CoA is a key molecule for nephron progenitor cell pool maintenance
Source: Nat Commun. 2023 Nov 25;14:7733. doi: 10.1038/s41467-023-43513-7 (PMC10676360; doi:10.1038/s41467-023-43513-7)
Supplement: Supplementary file 3 — Supplementary Data 1 [file 41467_2023_43513_MOESM3_ESM.xlsx]

## Sheet: Legend
			Supp. Data 1- Differential gene expression analysis from E13.5 NPC ctrl vs YN1-treated E13.5 NPC. Table with the genes resulting from differential expression analysis between Control (untreated) E13.5 NPC vs YN1-treated E13.5 NPC for 24h. The following columns are present: the 3 or 4-letter code representing a gene symbol (Gene symbol); The calculated logarithm (base 2) of the ratio of the gene e…

## Sheet: Control vs YN1
gene_symbol	logFC	AveExpr	t	P.Value	adj.P.Val	B
Dhrs3	8.61321	4.85583	29.5841	1.78793e-08	0.000171195	7.65577
Cnn1	5.19739	4.15412	6.53591	0.000356361	0.059818	0.75435
Wnt2b	5.15602	2.20954	9.95285	2.57389e-05	0.0410749	1.6002
Ogn	5.08731	2.91301	5.14432	0.00143043	0.100708	-0.608222
Actg2	4.89724	4.99646	4.99244	0.00168965	0.105741	-0.832645
Crispld2	4.7119	2.7943	11.0781	1.28516e-05	0.0307636	2.58531
Prss23	4.59966	4.95648	8.05448	9.88723e-05	0.0458704	1.98867
Tgm2	4.46666	2.86863	8.93007	5.15486e-05	0.044348	1.86989
Cxcl12	4.18257	9.27213	8.7787	5.74619e-05	0.044348	2.51133
Tagln	4.04881	8.34524	6.51658	0.000362749	0.059818	0.686052
Clu	4.01464	5.50095	3.64177	0.00860599	0.183097	-2.55404
Bc1	3.94553	5.01286	4.68352	0.00239459	0.112861	-1.19227
Ecm1	3.85864	5.77009	7.47315	0.000157545	0.050283	1.53756
Itih2	3.84764	2.2023	6.56134	0.000348152	0.0595277	0.188767
Gm24195	3.76049	1.96065	4.70568	0.00233438	0.112861	-1.23335
Anxa3	3.6947	5.42325	4.84032	0.00200278	0.108212	-1.03518
Gm22002	3.68939	2.34288	3.4922	0.0104802	0.195865	-2.36882
Ackr3	3.5794	3.3525	13.4279	3.63042e-06	0.0173806	3.82663
Sulf1	3.45281	4.19141	4.56872	0.00273538	0.11745	-1.24604
Ctgf	3.42994	5.8654	3.83176	0.00673283	0.161676	-2.32597
Snord59a	3.36654	2.29486	2.65935	0.0331971	0.292426	-3.36761
Nupr1	3.06515	4.46617	2.34215	0.0525173	0.346079	-4.2686
Zim1	3.02247	3.96169	6.36984	0.000415667	0.0612309	0.603366
Akap12	2.98887	4.65176	7.04146	0.000227019	0.0546822	1.18956
Ntrk2	2.9888	3.51321	4.6218	0.00257156	0.115224	-1.11543
Tinagl1	2.93194	4.08361	3.18354	0.0158996	0.230024	-3.00103
Gm24837	2.80979	2.12349	2.22645	0.0621728	0.369688	-3.88614
Myl9	2.77543	8.39479	6.08644	0.00054436	0.0673493	0.271436
Parm1	2.75675	2.65748	5.02113	0.00163693	0.103941	-0.76682
Hic1	2.74748	4.53825	8.35681	7.84496e-05	0.0458704	2.1842
Masp1	2.74553	4.39964	4.77284	0.00216195	0.11115	-1.03169
Rarb	2.7117	5.33356	6.44758	0.000386622	0.0606672	0.650489
Oasl2	2.66441	3.89607	4.10024	0.00480384	0.144872	-1.76601
Hmgcs2	2.62653	2.76326	5.87229	0.000671538	0.0739077	-0.0183973
Fbln5	2.61995	6.67888	2.82269	0.0263027	0.274222	-3.79578
Gm49286	2.57048	3.68515	1.96032	0.0917434	0.42622	-4.60743
Plscr2	2.56459	3.33812	3.14745	0.0167081	0.230783	-2.89164
Shisa3	2.53811	4.05696	4.82018	0.00204889	0.108212	-0.941778
Kcnj2	2.5179	3.66274	5.55629	0.000924731	0.0868069	-0.154042
Gm25108	2.51072	3.30497	2.07293	0.0778191	0.403421	-4.34771
Mir335	2.5053	2.99894	2.02608	0.0833374	0.410859	-4.33077
Itih5	2.497	2.35953	7.71487	0.000129347	0.0458704	0.912336
Gfra1	2.49012	3.86149	4.87776	0.00192013	0.108212	-0.858504
Rnf128	2.47178	2.75553	3.93181	0.00592937	0.1577	-1.86664
Serpina3g	2.45651	3.79495	2.7982	0.0272321	0.276215	-3.46762
Igfbp7	2.45218	7.54856	4.25178	0.00398952	0.139651	-1.83419
Thbs1	2.42448	5.61545	2.49609	0.0419982	0.31707	-4.18803
Npr3	2.40485	2.8599	5.9458	0.000624459	0.0727821	0.0691536
Fibin	2.39592	4.11544	5.50213	0.00097808	0.0890267	-0.218262
Foxc2	2.33864	3.84643	3.88146	0.00631979	0.16013	-2.03014
Mir677	2.31534	3.81104	1.677	0.138448	0.491525	-5.02405
Lox	2.28746	7.58851	5.09318	0.00151241	0.102704	-0.814253
Mir697	2.25406	3.3416	1.87677	0.103637	0.444391	-4.62131
Fhl1	2.25266	5.77953	4.63974	0.00251867	0.115224	-1.29464
Gm3788	2.22405	2.8928	1.00639	0.348495	0.683824	-5.50308
Snord71	2.21869	2.76667	2.22115	0.0626565	0.370287	-4.01608
Pde1a	2.20136	4.49327	7.84587	0.000116481	0.0458704	1.81744
Gm23637	2.14094	3.13643	1.84846	0.107997	0.450971	-4.60175
1600027J07Rik	2.10765	4.4231	3.64235	0.00859951	0.183097	-2.43844
Mmp23	2.09296	5.46962	4.96997	0.00173227	0.105897	-0.887694
Rgs4	2.07924	4.9549	1.84966	0.107809	0.450579	-5.04174
Tpm1	2.06442	9.34329	4.91674	0.00183809	0.107315	-0.940728
Pcdhgc4	2.05047	4.28732	1.82124	0.112359	0.45722	-4.96478
Cdc42ep3	2.00579	5.24155	3.20319	0.0154771	0.226942	-3.13957
Spp1	1.99807	6.64912	1.28559	0.240398	0.591878	-5.92639
Eml1	1.99063	5.37035	3.21628	0.0152024	0.225825	-3.13211
Moxd1	1.98309	6.48701	3.83903	0.00667067	0.161676	-2.35845
Pdgfrl	1.96979	5.7315	6.1746	0.000500061	0.0649946	0.376977
Gata6	1.96182	2.52251	1.74981	0.124628	0.472976	-4.56488
Tgfb3	1.96059	5.71538	3.63846	0.00864334	0.183097	-2.57467
Skap2	1.95049	3.62958	3.9425	0.00584993	0.157001	-1.91979
Plat	1.94873	6.7197	6.07835	0.000548642	0.0673493	0.244985
Dhrs7	1.94371	2.71308	7.74607	0.000126144	0.0458704	1.18096
Loxl2	1.94305	7.08737	3.50263	0.0103361	0.194502	-2.83883
Gm26347	1.93778	2.53908	1.93709	0.0949084	0.430876	-4.33346
Hpgd	1.92569	5.6326	3.50754	0.010269	0.194319	-2.74725
Mgp	1.90595	8.73129	5.41943	0.00106632	0.0911606	-0.407483
Plau	1.8974	4.60699	2.0491	0.0805782	0.407168	-4.70942
Efnb2	1.89023	3.69571	9.95397	2.57201e-05	0.0410749	2.88147
Clip4	1.87676	3.30433	4.86587	0.00194597	0.108212	-0.850664
Camk2d	1.86649	4.55044	7.23598	0.000192149	0.0541124	1.34856
Rbp1	1.84851	5.29111	6.82589	0.000274277	0.0546822	0.994951
Gm22748	1.82435	2.597	1.71281	0.131477	0.48399	-4.62974
Pbx1	1.81812	6.58753	6.80332	0.000279836	0.0546822	0.941399
Gm12840	1.81627	4.98139	2.29561	0.0562029	0.355445	-4.41511
Rgs5	1.8152	6.61213	3.40903	0.0117103	0.207478	-2.95449
Foxs1	1.80846	3.84687	2.75753	0.028853	0.281849	-3.5376
Pgm5	1.80786	4.98553	3.91574	0.00605104	0.157828	-2.14637
Pqlc3	1.80752	3.28687	3.3882	0.0120421	0.211179	-2.56849
Gm6158	1.80125	3.46308	1.19691	0.271175	0.619198	-5.49135
Cpe	1.8012	7.04874	3.15626	0.0165069	0.230783	-3.32642
Itga1	1.78941	4.27619	1.83176	0.110654	0.454976	-4.94803
Eda2r	1.77332	3.12639	1.69542	0.134821	0.487188	-4.79669
Ltbp1	1.75642	5.0549	4.44108	0.00317869	0.124264	-1.48776
Pdlim1	1.73851	5.67321	1.75944	0.122901	0.472593	-5.24035
Filip1l	1.73341	4.59641	2.84818	0.0253708	0.271158	-3.5637
Errfi1	1.73302	5.44811	3.57785	0.00935828	0.188022	-2.63696
Vps13d	1.70467	4.886	6.94323	0.000247309	0.0546822	1.10465
Mir145a	1.7024	4.25486	2.67642	0.0323952	0.291678	-3.75046
Igfbp3	1.68275	6.89	1.88799	0.101956	0.441133	-5.15591
Serping1	1.67574	5.20651	3.7563	0.00741754	0.168673	-2.37723
Serinc2	1.6691	3.58085	2.18689	0.0658735	0.375514	-4.26605
Rbpms	1.66552	5.97614	7.88674	0.000112769	0.0458704	1.86559
Pid1	1.64864	2.8962	1.98042	0.0890895	0.421819	-4.36486
Ddx58	1.64633	3.65233	4.45178	0.00313863	0.124264	-1.31689
Lama5	1.64525	3.42739	1.88105	0.102992	0.442706	-4.63986
Nnmt	1.64119	3.06538	3.50823	0.0102597	0.194319	-2.38742
Col12a1	1.63837	6.48596	3.91396	0.00606468	0.157828	-2.25858
Abca3	1.63072	3.16745	3.82432	0.00679718	0.161676	-2.01076
Mir23b	1.61639	1.5218	0.870924	0.413316	0.734367	-5.21292
Plekha2	1.61505	5.0162	7.26517	0.000187457	0.0541124	1.37395
Pmp22	1.6076	5.28587	2.19145	0.0654351	0.375138	-4.59885
Atp1b1	1.59774	4.64088	1.9113	0.098548	0.436671	-4.90754
Vegfc	1.58812	2.98998	5.48912	0.000991403	0.0890267	-0.282467
Tpm2	1.58652	7.93356	4.64875	0.00249257	0.114742	-1.33107
Crim1	1.58055	4.33183	2.93361	0.0224938	0.258557	-3.39967
S100a6	1.5767	7.9581	2.10004	0.0747936	0.397639	-4.83982
Pdlim5	1.57329	5.80141	3.51031	0.0102314	0.194319	-2.75662
Pde9a	1.57022	3.42866	3.92964	0.00594568	0.1577	-1.90982
Snord91a	1.54788	3.18822	1.20575	0.267962	0.616466	-5.39534
Adamts1	1.5444	6.56172	5.0501	0.00158554	0.103941	-0.855345
Pdpn	1.54309	3.7304	3.07822	0.0183846	0.240608	-3.06498
Gm15867	1.53931	3.02215	4.08599	0.00488936	0.14539	-1.69589
Gm20186	1.53014	6.09389	2.72224	0.0303416	0.286974	-3.89951
Efemp1	1.52632	5.01423	2.52115	0.0405038	0.313461	-4.09364
Mcam	1.52577	5.67569	2.10772	0.0739585	0.396379	-4.75418
Irgm1	1.51976	5.10242	2.492	0.0422473	0.318017	-4.14604
Gm10925	1.51916	7.66055	1.09709	0.309717	0.655494	-6.14103
Ak1	1.51904	5.8158	2.09699	0.075128	0.398992	-4.78232
Enpp1	1.51112	3.17578	4.3134	0.00370295	0.136895	-1.444
Thbs3	1.50899	4.33601	7.62675	0.000138906	0.047501	1.64523
Phlda1	1.50425	4.76228	8.41046	7.53494e-05	0.0458704	2.23579
Il6st	1.50184	6.36671	5.3433	0.00115546	0.094119	-0.514858
Nexn	1.49335	5.60982	3.85065	0.00657249	0.161676	-2.282
Etl4	1.48891	5.26954	8.50536	7.01993e-05	0.0458704	2.31992
Gm25948	1.48874	3.57043	4.2046	0.00422548	0.139651	-1.59625
Ifi35	1.48769	4.11639	4.16601	0.00442986	0.141812	-1.72008
Meis2	1.48306	7.15698	7.99098	0.000103891	0.0458704	1.93812
Olfml1	1.47508	3.96312	2.53659	0.0396104	0.310114	-3.87972
Gm24307	1.47191	1.36336	0.848311	0.424953	0.743151	-5.19709
Peg3	1.47181	6.98108	5.33968	0.0011599	0.094119	-0.540462
Gm22753	1.45729	1.44585	0.82567	0.436839	0.749728	-5.22822
Gm10146	1.44293	4.40532	1.15916	0.285254	0.634733	-5.81084
Zfp827	1.44111	3.70365	6.48102	0.000374838	0.059818	0.677114
Col14a1	1.43659	4.99192	1.27442	0.244102	0.595789	-5.78312
Gm24715	1.42926	4.28383	5.68288	0.000812291	0.0815456	-0.0453948
Ddr2	1.41146	3.68916	1.65259	0.143397	0.497698	-5.0179
Lurap1l	1.39698	4.14394	2.83578	0.0258197	0.271458	-3.50017
Samd5	1.3865	4.3581	2.4671	0.0437986	0.321586	-4.0702
Foxp1	1.37227	5.73998	5.05377	0.00157915	0.103941	-0.806976
Dnajb4	1.36938	4.87409	4.2133	0.00418083	0.139651	-1.7536
Nes	1.36534	6.21126	2.53449	0.0397303	0.310545	-4.18169
Capn6	1.35807	6.05717	2.50052	0.04173	0.316111	-4.21946
Mdfic	1.35685	3.5229	2.34786	0.0520822	0.345112	-4.02707
Tspyl4	1.34544	3.79592	7.06731	0.000221997	0.0546822	1.15847
H19	1.34092	10.7927	4.16213	0.00445103	0.141812	-1.7824
Sparcl1	1.33229	7.50023	4.19817	0.0042588	0.139651	-1.90381
Ldb2	1.32657	4.87989	1.9842	0.0885985	0.420799	-4.84425
Rnf213	1.32559	3.65249	3.1797	0.0159836	0.230048	-2.91016
Fhl2	1.3253	6.93033	4.92607	0.00181904	0.107315	-1.01176
Suox	1.32098	3.74404	7.04884	0.000225572	0.0546822	1.1354
Ncam1	1.31414	5.65486	5.11251	0.00148083	0.102704	-0.735598
Gm43587	1.31269	4.62836	2.02731	0.083188	0.410859	-4.74364
Slc16a2	1.31138	4.30384	2.78571	0.0277195	0.278072	-3.60427
Palld	1.30923	6.63372	4.72584	0.00228106	0.112609	-1.24017
Tgtp2	1.30791	2.50737	1.20249	0.269142	0.617083	-5.19014
Trim12c	1.30344	3.06683	4.58062	0.00269767	0.117227	-1.15397
Parp3	1.29863	4.10335	4.25574	0.00397038	0.139651	-1.60807
Jade1	1.29418	3.59148	3.56984	0.00945748	0.188022	-2.38356
Tagln2	1.29146	6.51437	1.88158	0.102913	0.442706	-5.1444
Gm23318	1.28843	3.36585	4.35394	0.0035268	0.132428	-1.40658
Col5a2	1.27498	5.26179	1.23949	0.256003	0.606726	-5.85572
Gm23205	1.27479	4.6192	4.81685	0.00205662	0.108212	-1.00146
Limch1	1.26618	5.14332	5.91794	0.000641856	0.0728269	0.145747
Myof	1.26205	4.84139	2.03291	0.0825091	0.410189	-4.76997
Tmem86a	1.25795	4.88881	4.73292	0.00226266	0.112609	-1.12353
Matn2	1.25069	4.94556	3.02406	0.0198215	0.245843	-3.36198
Lbh	1.24731	7.10912	5.19271	0.0013574	0.0984953	-0.706022
Htra1	1.24664	3.97752	1.75675	0.123382	0.472593	-4.96987
Mfap4	1.24482	7.05509	3.70827	0.00789269	0.176531	-2.55628
Syne4	1.23727	3.76953	1.35725	0.217781	0.571303	-5.4086
Gm25945	1.23684	4.16673	3.06204	0.0188019	0.241393	-3.18725
Plekha6	1.23673	4.45002	1.18013	0.277358	0.625807	-5.79694
Klhl24	1.23309	4.00854	2.81201	0.0267038	0.27444	-3.50173
Flt3l	1.23028	3.27739	3.48517	0.0105786	0.195865	-2.44307
Zfp703	1.22905	4.29528	2.24511	0.0605019	0.365723	-4.37492
Mir3060	1.22902	5.22919	1.65919	0.142043	0.496734	-5.3324
Ror1	1.224	3.65042	3.82587	0.00678372	0.161676	-2.06778
Snord89	1.22349	4.76912	1.69974	0.133983	0.486537	-5.2166
Meg3	1.22307	6.12014	3.15434	0.0165504	0.230783	-3.27915
Hivep1	1.219	4.49228	4.66285	0.00245232	0.113486	-1.16834
Ncoa3	1.21878	4.57978	6.19757	0.000489196	0.0649946	0.441894
Vwa5a	1.21544	4.51873	7.31121	0.000180319	0.0539547	1.40833
Asns	1.21485	5.465	2.0177	0.0843645	0.41133	-4.86299
Fkbp1b	1.21378	3.66743	3.18675	0.0158298	0.230024	-2.90382
Irf9	1.21055	4.5774	4.83152	0.00202279	0.108212	-0.980789
Col1a1	1.20733	9.40957	2.53325	0.039802	0.310625	-4.10379
Uckl1	1.20696	5.54786	4.58296	0.00269032	0.117227	-1.34867
Lpin2	1.20692	5.16094	7.35569	0.000173712	0.0536547	1.4473
Pak1	1.20605	4.03816	5.53566	0.000944662	0.087618	-0.180236
Ccng1	1.20553	6.52493	2.48788	0.0425	0.318627	-4.27421
Tcf24	1.20146	4.86209	1.19605	0.271487	0.619463	-5.85243
Ccdc6	1.20131	5.45383	5.35678	0.00113908	0.0940234	-0.454371
Notch2	1.19775	5.37153	5.45078	0.00103186	0.090643	-0.348785
Scube1	1.19633	4.15144	3.7051	0.00792516	0.176531	-2.31254
Csrp1	1.19506	7.91099	2.95404	0.0218585	0.255371	-3.60109
Tnfrsf12a	1.19319	4.87021	1.55576	0.164713	0.519482	-5.42118
Mcu	1.19206	5.5809	6.2356	0.000471783	0.0647647	0.441613
Ermp1	1.19044	5.82481	3.87993	0.00633211	0.16013	-2.25903
Tgfb2	1.18946	5.28078	4.24073	0.00404342	0.139651	-1.75411
Gucy1a1	1.18751	5.65509	3.82942	0.006753	0.161676	-2.31349
Daam2	1.17538	4.16733	4.00553	0.00540465	0.152693	-1.92859
Cpt1c	1.17328	4.57619	5.19241	0.00135785	0.0984953	-0.577088
Gm25492	1.16184	4.15155	3.63652	0.00866525	0.183156	-2.40276
Nxn	1.16013	6.12947	3.74637	0.00751317	0.16887	-2.45873
Mir322	1.15887	4.25075	3.18493	0.0158693	0.230024	-3.03288
Spaca6	1.15375	6.02069	4.5886	0.00267272	0.117227	-1.37157
Synpo	1.15341	4.46455	2.03192	0.0826282	0.410393	-4.70887
AI838599	1.137	3.78658	1.3591	0.217224	0.570644	-5.41193
Smtn	1.13359	6.6499	4.28544	0.00383006	0.137868	-1.78537
Bmp4	1.13268	6.6507	3.15078	0.0166318	0.230783	-3.32149
Cdkn1a	1.13254	5.23723	0.892907	0.402228	0.72653	-6.20797
Etfbkmt	1.13218	3.36864	4.0924	0.00485067	0.145192	-1.70904
Pianp	1.13039	4.457	3.67488	0.00824243	0.179013	-2.39991
Hspb1	1.12956	4.67308	2.11964	0.0726801	0.392727	-4.6207
Kank3	1.12949	4.16261	3.76417	0.00734267	0.168648	-2.2374
Lrig3	1.12765	3.94346	3.06669	0.0186811	0.241393	-3.13043
Inpp5k	1.12707	4.27945	3.33889	0.0128691	0.216849	-2.82591
Ccdc136	1.1238	4.37256	3.05769	0.0189159	0.241393	-3.23183
Sox13	1.12298	4.83931	3.77731	0.00721954	0.167668	-2.31248
Cisd3	1.12196	4.39079	5.32925	0.00117281	0.0943669	-0.416395
Rarres2	1.11989	6.16754	3.33541	0.0129297	0.216849	-3.02667
Tap1	1.11413	3.21456	4.09896	0.00481143	0.144872	-1.68984
Kctd1	1.11226	4.24455	4.84505	0.00199212	0.108212	-0.933925
Gm26413	1.10857	3.34875	1.80834	0.114486	0.459817	-4.71377
Cyr61	1.10541	6.60847	2.48242	0.0428377	0.319292	-4.28788
Gng8	1.10419	3.94553	3.30531	0.0134673	0.218929	-2.80421
Tmem141	1.10342	3.56726	3.14611	0.0167389	0.230783	-2.93768
Ifitm3	1.099	7.72124	1.82891	0.111113	0.455679	-5.23004
Sh3bp5	1.09675	4.57843	4.95112	0.00176896	0.106527	-0.84482
Gria3	1.09656	3.57709	1.56571	0.162395	0.518351	-5.09396
Gm23365	1.0944	2.68463	0.939207	0.379598	0.708232	-5.49786
Abhd4	1.0942	5.97485	6.39471	0.000406114	0.0612309	0.580245
Sulf2	1.09077	6.61618	2.53055	0.039957	0.310795	-4.2181
Thbs2	1.08671	3.41397	1.7128	0.13148	0.48399	-4.85729
Dnm3os	1.08613	5.38649	4.28811	0.00381771	0.137868	-1.7018
Gm23969	1.0821	4.70596	1.79831	0.116166	0.46249	-5.07351
Flywch2	1.08189	3.75543	1.51666	0.174126	0.527112	-5.21098
Boc	1.07854	5.0207	4.23669	0.00406337	0.139651	-1.73842
Csrp2	1.07169	8.31835	5.67649	0.000817585	0.0815456	-0.151861
Cdon	1.06572	3.5428	4.63654	0.00252801	0.115224	-1.1008
Has2	1.06479	3.63986	2.59602	0.0363581	0.30124	-3.71107
Actn1	1.06428	7.97089	2.20462	0.0641877	0.372998	-4.68885
Wfs1	1.0614	3.06592	4.46643	0.0030847	0.124264	-1.2755
Tnnt3	1.06114	3.10689	3.82061	0.00682957	0.161864	-2.01021
Col3a1	1.06064	9.317	1.49673	0.179112	0.532841	-5.5547
Cspg4	1.05411	3.78868	1.36031	0.21686	0.57061	-5.41119
Stat1	1.05001	4.78249	2.435	0.0458855	0.328858	-4.18613
Sdr39u1	1.04546	4.84759	2.90982	0.0232586	0.261226	-3.51214
Rian	1.04374	7.00495	2.37767	0.049871	0.34075	-4.45637
Stx1a	1.04001	4.92021	4.50387	0.00295142	0.122843	-1.39945
Egln3	1.03945	4.02818	1.25202	0.251677	0.602898	-5.61227
Pkia	1.03687	3.4633	3.27856	0.013965	0.222414	-2.74094
Stxbp2	1.03152	4.91137	2.0278	0.0831277	0.410859	-4.78749
Socs3	1.03129	3.88685	1.98746	0.0881774	0.419967	-4.62997
Phyh	1.03102	4.98821	5.59851	0.000885401	0.0839378	-0.172545
3110039I08Rik	1.02451	6.5169	3.31758	0.0132454	0.21727	-3.07681
Rpl14-ps1	1.02123	6.86189	1.69561	0.134782	0.487188	-5.41863
Ephb2	1.01504	4.69315	3.82487	0.00679242	0.161676	-2.23219
Sorbs1	1.01274	4.92696	1.64023	0.145967	0.501303	-5.31982
Nrbp2	1.01208	4.45542	2.62652	0.0347985	0.297762	-3.85864
Chchd10	1.00896	3.10232	1.06995	0.320938	0.663407	-5.5085
Vmac	1.00852	4.44074	3.57179	0.00943325	0.188022	-2.53528
Snord87	1.00579	4.92816	2.66024	0.033155	0.292426	-3.88155
Cfl2	1.00568	7.51052	4.70039	0.0023486	0.112861	-1.27771
Mxra7	1.00529	5.30724	1.91821	0.0975601	0.436165	-4.98782
Ston1	1.00209	5.62092	2.34113	0.0525955	0.346118	-4.41335
Dkk3	1.00162	5.51737	2.3845	0.0493786	0.339411	-4.34141
Cryab	1.00161	3.94236	0.993585	0.354266	0.687236	-5.85631
Nfia	1.00124	4.04139	1.85076	0.107637	0.450448	-4.86225
Tuft1	0.999955	3.4345	2.00065	0.0864932	0.416203	-4.48096
Itga3	0.998165	3.40328	1.98811	0.0880933	0.419967	-4.48929
Cygb	0.997634	3.03881	2.01193	0.0850797	0.412684	-4.35981
Aifm2	0.991875	3.84776	3.32708	0.0130762	0.21727	-2.75343
Pkdcc	0.991275	6.69343	3.67465	0.00824487	0.179013	-2.59209
Atf5	0.991253	6.41132	2.74139	0.0295239	0.284971	-3.89583
Gm28017	0.990942	4.11953	1.96933	0.0905437	0.425072	-4.72108
Gm26109	0.990213	3.10647	0.739824	0.48402	0.779393	-5.79734
Ctso	0.989468	3.2396	3.64367	0.00858476	0.183097	-2.23902
Ankrd44	0.987363	4.29717	5.28687	0.00122692	0.0971791	-0.4545
Pdk2	0.98563	4.19372	3.04198	0.0193333	0.242616	-3.22097
Mir351	0.982088	7.40724	1.52415	0.172285	0.525663	-5.64479
Chd3	0.981334	7.63837	3.25109	0.0144969	0.223589	-3.18364
Fblim1	0.980857	6.31881	5.02188	0.00163558	0.103941	-0.874934
Trp53inp1	0.979644	4.99385	2.29829	0.0559837	0.355383	-4.4129
Fcgrt	0.967336	6.75103	3.89822	0.00618684	0.158393	-2.29353
Mylk	0.964381	6.3406	1.52174	0.172877	0.526326	-5.61265
Gm22935	0.963027	3.79444	4.38739	0.00338843	0.128747	-1.407
Capg	0.962637	4.91313	1.63236	0.147625	0.502849	-5.32815
Endod1	0.962014	3.47343	2.32988	0.0534642	0.347772	-4.03915
Meis3	0.96091	4.80002	3.27358	0.01406	0.222435	-2.99226
Kank4	0.960024	4.31695	1.71783	0.130528	0.483774	-5.11036
Snord32a	0.959782	5.1469	1.53592	0.169429	0.52467	-5.48387
Resf1	0.959486	4.781	5.6493	0.000840543	0.0821245	-0.107518
Ext1	0.958584	6.5984	4.77665	0.00215258	0.11115	-1.17762
Gm25184	0.955512	3.21091	1.36175	0.216426	0.570248	-5.22833
Mir22hg	0.955197	3.80715	1.8635	0.105659	0.446807	-4.77526
Igfbp5	0.954459	7.08759	1.07604	0.318393	0.663041	-6.17297
Nfix	0.954204	4.15451	1.56518	0.162516	0.518351	-5.2704
Acadvl	0.951977	5.99931	6.74202	0.00029559	0.0550061	0.902287
Mir8094	0.945165	6.60215	1.61221	0.151952	0.50879	-5.51615
Letmd1	0.942478	4.4373	5.07173	0.00154834	0.103941	-0.698435
S100a11	0.941525	10.0108	2.60789	0.0357424	0.300789	-3.95442
Arrdc3	0.941089	4.98464	4.12646	0.00465073	0.142727	-1.87445
Nr1d2	0.940301	4.03197	3.33769	0.0128899	0.216849	-2.77912
Zfp691	0.939277	3.98877	4.97493	0.00172276	0.105897	-0.763725
Traf3ip2	0.937516	3.98453	3.04948	0.0191329	0.242324	-3.16385
Mterf2	0.936813	3.34081	4.07193	0.00497535	0.14662	-1.73076
Snord98	0.93429	4.45188	1.56355	0.162896	0.518873	-5.33904
Gm13727	0.932409	3.14164	1.57873	0.159405	0.513606	-4.9476
Myh9	0.9319	7.33513	2.64926	0.0336811	0.293445	-4.05854
Pbxip1	0.931232	5.72717	6.64062	0.000323891	0.0574306	0.817715
Gm7901	0.930764	4.10728	3.41045	0.0116881	0.207478	-2.69629
Gm28437	0.928598	8.25722	0.928146	0.384915	0.71289	-6.28011
Slit3	0.927927	3.66339	3.17123	0.0161705	0.230706	-2.9239
Coq10b	0.927419	4.83338	2.03501	0.0822557	0.410189	-4.76577
Smim4	0.926875	5.55884	2.40664	0.0478149	0.334715	-4.31295
Spats2l	0.923532	5.091	3.30663	0.0134431	0.218907	-2.98038
Pdlim7	0.923474	7.10547	3.93816	0.00588205	0.157001	-2.24778
Rhoj	0.922474	4.40305	1.4759	0.184461	0.535763	-5.44031
Rarg	0.920535	5.31902	2.99384	0.0206747	0.250959	-3.44346
Rusc1	0.91937	4.20075	2.73519	0.0297861	0.28606	-3.65557
Khdrbs3	0.919063	5.28095	1.48994	0.180841	0.533645	-5.5568
Rgl3	0.917943	3.73373	2.40691	0.0477955	0.334715	-4.00072
Irak2	0.91624	4.34212	2.7139	0.030705	0.28758	-3.71391
Elovl5	0.915632	6.76452	5.26177	0.00126027	0.0973154	-0.622881
Aldh3a2	0.912857	4.75601	5.76921	0.0007444	0.0783256	0.0160768
Meox1	0.910116	3.76831	1.17374	0.279744	0.628258	-5.61516
Lsp1	0.906493	8.64524	3.51421	0.0101786	0.194115	-2.76334
Snord23	0.903361	3.34457	0.974706	0.362908	0.694666	-5.67752
Hsd17b11	0.901641	5.20868	3.39969	0.0118579	0.209096	-2.86233
Slc12a6	0.900924	3.69822	3.64248	0.00859804	0.183097	-2.30863
mt-Tt	0.900222	3.16589	0.623457	0.553197	0.825501	-5.89751
Angptl4	0.899846	5.25556	1.34402	0.221812	0.575584	-5.73327
Gm9347	0.897063	3.69597	2.67828	0.0323092	0.291678	-3.6103
Akap9	0.896515	3.58566	2.21284	0.0634216	0.370897	-4.2314
Sdc4	0.895158	5.16136	1.999	0.0867029	0.416548	-4.85964
Hoxa5	0.891857	3.98517	3.53512	0.00990079	0.192039	-2.50455
Scube3	0.890972	3.38902	1.29848	0.236186	0.590306	-5.35567
Prrt2	0.884229	3.26998	3.10639	0.0176818	0.236458	-2.93382
Aif1l	0.88305	5.10778	1.91457	0.0980791	0.436671	-4.97159
2510002D24Rik	0.882339	3.86486	3.57467	0.00939749	0.188022	-2.42814
Ehd2	0.882049	4.57963	2.55779	0.038417	0.305771	-3.97762
Nmi	0.881465	3.57807	3.83109	0.00673867	0.161676	-2.05039
Sash1	0.880277	4.70272	3.67813	0.00820772	0.179013	-2.42768
Kit	0.879398	3.19928	1.00793	0.347806	0.683547	-5.59951
Srpx	0.878089	4.35957	2.382	0.0495583	0.339915	-4.19239
Zfp53	0.876491	3.34161	3.41768	0.0115754	0.207166	-2.53893
Adgra2	0.876374	6.53368	2.19343	0.0652467	0.374768	-4.70274
Gm42428	0.874893	6.26284	2.83557	0.0258275	0.271458	-3.74756
Firre	0.874069	4.85657	1.55559	0.164752	0.519482	-5.41926
Rtn2	0.873709	3.32812	2.65438	0.0334345	0.292469	-3.55589
Cavin1	0.873615	6.18715	1.96616	0.0909644	0.425072	-4.99918
Pcca	0.872601	3.64628	3.10829	0.0176355	0.236168	-3.00545
Wwp1	0.872145	4.7328	3.16016	0.0164185	0.230783	-3.14172
Vill	0.87116	3.10442	0.796071	0.452729	0.760059	-5.7536
Gm4316	0.870908	5.17653	3.15179	0.0166087	0.230783	-3.20612
Usp25	0.867593	4.64031	5.286	0.00122806	0.0971791	-0.48048
Gm37750	0.865733	5.23846	4.1409	0.0045687	0.142392	-1.8776
Cldn12	0.865586	4.48565	5.65248	0.000837822	0.0821245	-0.0869549
Hint2	0.864465	5.58711	4.96221	0.00174726	0.105897	-0.903179
Pmepa1	0.864014	5.80427	2.222	0.0625788	0.370287	-4.60196
Lgals9	0.863625	5.43227	1.14411	0.291034	0.640795	-5.97853
4930581F22Rik	0.863444	3.27738	4.23817	0.00405603	0.139651	-1.53327
Esyt1	0.862264	5.80049	2.64146	0.0340601	0.293904	-3.99293
Sphk1	0.862226	3.16329	1.71089	0.131844	0.48399	-4.78742
Glipr2	0.861028	6.35133	1.71048	0.131921	0.48399	-5.36548
Tmem63a	0.857568	4.73956	2.83708	0.0257724	0.271458	-3.60098
Vcl	0.853016	6.76794	2.41815	0.0470216	0.332766	-4.39035
Acox3	0.852675	4.09445	5.43151	0.00105289	0.0908237	-0.2891
Ankrd23	0.852236	3.11748	2.67022	0.0326842	0.291678	-3.48906
Acer3	0.85096	3.7567	3.13642	0.016964	0.231053	-2.99151
Tns1	0.847409	4.8611	3.11466	0.017481	0.235747	-3.22305
Tes	0.847262	4.38222	2.3482	0.0520563	0.345112	-4.24496
Uba7	0.845506	3.56982	1.5233	0.172495	0.5258	-5.14463
Lmcd1	0.845349	5.62115	1.83902	0.109491	0.454277	-5.1267
Sidt2	0.844597	6.19991	6.66381	0.000317156	0.0572976	0.825222
Hbp1	0.84335	6.53304	3.55313	0.00966808	0.189857	-2.74966
Npnt	0.841799	3.69514	1.76257	0.122346	0.471983	-4.87611
Dusp14	0.841673	3.51812	1.91168	0.0984943	0.436671	-4.62476
Dstn	0.841005	8.45835	2.98128	0.0210407	0.251995	-3.52928
Ccl27a	0.839509	4.27353	1.64525	0.144917	0.49967	-5.19635
AC126457.1	0.835437	3.51716	3.81698	0.00686131	0.162215	-2.05931
Rgl1	0.833658	6.47039	4.46651	0.00308439	0.124264	-1.54821
Calcoco1	0.833637	5.45319	2.11122	0.0735802	0.395581	-4.72915
Fbn1	0.832978	6.20311	2.4851	0.0426717	0.319172	-4.25306
Scara3	0.83037	5.15153	1.36669	0.214947	0.56854	-5.69468
Primpol	0.82935	3.51825	3.9127	0.00607438	0.157828	-1.94137
Srp54b	0.827591	2.90448	0.92404	0.386903	0.713658	-5.58168
Rras2	0.826416	5.13574	2.95688	0.0217716	0.255222	-3.47917
Tlcd2	0.826137	4.32595	1.83138	0.110715	0.454976	-4.95949
Nrp1	0.82585	7.02292	5.09744	0.00150538	0.102704	-0.814218
Parp12	0.82231	4.39468	3.34161	0.012822	0.216849	-2.84104
Napepld	0.820915	4.27897	3.04311	0.0193029	0.242553	-3.23574
Ehbp1	0.820703	4.28463	4.50036	0.00296362	0.122843	-1.33789
Tmem254b	0.820162	3.67306	1.89308	0.101202	0.440258	-4.69509
Inhba	0.817412	3.29769	0.640553	0.542668	0.818146	-5.93009
Cox20	0.816582	6.77703	6.18948	0.000492995	0.0649946	0.354254
Skil	0.816348	4.54511	2.70181	0.0312396	0.289284	-3.76518
Agtpbp1	0.81598	5.01024	4.30347	0.00374756	0.137868	-1.65392
Srd5a2	0.815741	2.59826	0.526874	0.614929	0.854509	-5.76521
Calcrl	0.815084	5.43113	3.50238	0.0103396	0.194502	-2.73894
Ggta1	0.814204	3.84121	1.96606	0.0909772	0.425072	-4.64582
Plod2	0.813499	6.63235	3.94129	0.00585891	0.157001	-2.23096
Ifi27	0.813288	6.0795	4.01741	0.00532491	0.151744	-2.09578
H6pd	0.812478	5.91946	2.5894	0.0367061	0.301311	-4.07889
Vmp1	0.812341	6.65435	2.50926	0.0412055	0.314434	-4.2515
Ammecr1	0.811753	3.7084	2.43629	0.0457997	0.328758	-3.95265
Spred3	0.810509	3.73486	2.90648	0.0233681	0.261226	-3.3023
Eif2ak2	0.809908	4.65191	3.68778	0.0081053	0.178	-2.40832
Gm14419	0.808701	3.63317	2.04208	0.0814107	0.40962	-4.48052
Gm17501	0.807927	4.22549	1.2196	0.262996	0.61247	-5.7041
Mtmr11	0.806548	5.04486	3.00944	0.0202295	0.24833	-3.39448
Bmper	0.806063	7.05453	1.51358	0.174888	0.528584	-5.66167
Neil1	0.805481	3.23021	3.28539	0.013836	0.221538	-2.69258
Sft2d2	0.805031	3.62531	1.13826	0.293307	0.642424	-5.60608
Tmem18	0.804517	4.89447	5.75686	0.000753714	0.0784436	-0.00423706
Gxylt2	0.80353	3.91993	2.17623	0.0669074	0.378043	-4.37711
Smim20	0.803191	3.48227	1.04172	0.332957	0.673486	-5.65782
Slc50a1	0.802188	6.3026	6.80683	0.000278964	0.0546822	0.952775
Plscr1	0.799629	5.25181	2.14219	0.0703219	0.386154	-4.66596
2610008E11Rik	0.799438	5.10431	4.91888	0.00183371	0.107315	-0.924352
Zfp949	0.798377	3.41981	2.97235	0.0213051	0.252471	-3.14204
Prkab2	0.795721	4.00811	3.57487	0.00939506	0.188022	-2.45659
Hint3	0.794963	4.03834	2.7465	0.0293098	0.283259	-3.60169
Eif2s3y	0.790195	3.0324	0.562872	0.591485	0.841014	-5.89015
Atp2b4	0.790071	3.69577	2.51188	0.0410502	0.313942	-3.84326
Ostm1	0.789917	3.35466	3.85768	0.00651389	0.161164	-1.98898
Gm42427	0.789442	5.60246	4.25947	0.00395245	0.139651	-1.75223
Snord43	0.789283	3.425	0.858622	0.419618	0.739798	-5.80718
Cavin3	0.788121	3.8951	1.57999	0.159119	0.513606	-5.17522
Ttc19	0.787198	4.50503	2.70769	0.0309786	0.289096	-3.75042
Zcchc24	0.786542	5.96185	2.9626	0.021598	0.254055	-3.54169
Unc5c	0.786311	5.75083	1.53372	0.16996	0.525127	-5.54595
Arrdc4	0.783468	4.3734	3.21535	0.0152217	0.225825	-3.01193
Gm26493	0.783092	3.84354	1.23294	0.258286	0.608835	-5.57488
Pde5a	0.781593	4.2886	3.28399	0.0138625	0.221591	-2.90283
Slc39a13	0.780126	5.58894	3.24309	0.0146558	0.223589	-3.11187
AI480526	0.77745	5.02676	2.51677	0.0407607	0.313519	-4.10148
Ptpru	0.776846	3.49655	2.60693	0.0357921	0.300789	-3.66048
Sparc	0.775294	11.141	3.90379	0.00614329	0.158124	-2.09318
Kcna6	0.774133	3.18843	2.00035	0.0865322	0.416203	-4.41451
Parva	0.772784	7.54294	2.05019	0.0804504	0.407168	-4.92374
Spryd3	0.772774	3.78552	2.75778	0.0288425	0.281849	-3.52175
Htra3	0.7693	3.82297	1.81053	0.114123	0.459127	-4.85126
Tmem176a	0.76926	7.87578	4.82824	0.0020303	0.108212	-1.11743
Cdkn2b	0.768917	4.26556	0.59366	0.571841	0.83301	-6.27274
Ppox	0.768168	5.03191	2.425	0.0465567	0.331436	-4.23484
Myl6	0.767788	10.7366	3.56347	0.00953711	0.188673	-2.56525
Tatdn3	0.765974	4.10527	3.32981	0.013028	0.21727	-2.80521
Nudt13	0.764177	3.8977	2.98103	0.0210482	0.251995	-3.2382
Mmaa	0.764142	3.58093	4.19169	0.00429268	0.139804	-1.61266
Phgdh	0.763046	7.79487	1.97132	0.0902811	0.424706	-5.02893
Nudt7	0.762871	3.67316	3.69952	0.00798272	0.177014	-2.23121
Lpp	0.762864	4.36941	2.57229	0.0376218	0.304929	-3.92149
Pgm1	0.761722	4.46383	1.76202	0.122444	0.472035	-5.0803
Pycard	0.760392	3.73507	1.77241	0.120614	0.468322	-4.87524
Rusc2	0.760166	4.11123	3.00309	0.0204095	0.249579	-3.2576
Arhgef5	0.760022	3.51556	2.02208	0.083826	0.411284	-4.47448
Fahd2a	0.758201	4.38315	3.88884	0.00626087	0.159861	-2.10955
Nfib	0.757497	4.69141	2.17503	0.0670248	0.378043	-4.54494
Mir7-1	0.755845	5.8323	1.47208	0.185459	0.537001	-5.63194
Stat3	0.755271	6.49479	2.67768	0.0323367	0.291678	-3.99507
Gm28730	0.755246	3.40038	1.20366	0.26872	0.617083	-5.46421
Zmym6	0.751343	4.16639	3.87042	0.00640908	0.160954	-2.10062
Gm22270	0.751232	4.90203	1.58459	0.158076	0.513588	-5.38879
Gm25632	0.75082	3.14837	1.09941	0.308774	0.654964	-5.49365
Gm22192	0.75082	3.14837	1.09941	0.308774	0.654964	-5.49365
Pnpla6	0.749164	4.59629	2.84415	0.0255158	0.271158	-3.56944
Snord88c	0.749119	5.03741	1.90149	0.0999692	0.43808	-4.98124
Tmem45a	0.747359	3.96768	1.32343	0.228212	0.58208	-5.51156
Mapk1ip1	0.74705	3.76393	3.18336	0.0159035	0.230024	-2.9293
Tmem150a	0.746202	3.77324	3.83941	0.0066674	0.161676	-2.07069
Zfp672	0.74323	4.46319	3.21016	0.0153302	0.225825	-3.03304
Fstl1	0.743056	9.15667	2.84725	0.0254043	0.271158	-3.66771
Zc3hav1	0.742592	3.51079	1.9139	0.0981752	0.436671	-4.61966
Gpx8	0.742369	7.69609	3.45821	0.0109652	0.200211	-2.89142
BC052040	0.742229	3.48477	3.10051	0.0178261	0.237768	-2.98229
Pam	0.739638	5.64382	1.78294	0.118786	0.465176	-5.20566
Pitpnc1	0.738698	3.48073	2.59485	0.0364195	0.30124	-3.6734
Pnpla2	0.738532	3.97461	3.21125	0.0153073	0.225825	-2.93867
Tapbp	0.738401	4.79788	2.75252	0.0290593	0.282265	-3.73065
Ypel5	0.738031	5.19391	4.2277	0.00410809	0.139651	-1.76413
Igf2	0.737039	9.34167	3.16575	0.0162928	0.230774	-3.1997
Trim25	0.736085	3.82625	1.2793	0.242476	0.594548	-5.5171
Pde4dip	0.73512	4.93864	4.32663	0.00364442	0.135253	-1.61843
Gm25690	0.733266	2.89063	0.500277	0.632571	0.862728	-5.87713
Prkag2	0.732452	4.66369	2.82799	0.0261059	0.273484	-3.6027
Rab29	0.732118	3.42505	3.27075	0.0141141	0.222435	-2.74434
Akr1b8	0.731496	4.71939	1.24206	0.255108	0.606419	-5.77713
Snord7	0.731163	5.22635	1.14569	0.290423	0.640443	-5.95584
Dapk1	0.730829	3.64786	3.40721	0.011739	0.207478	-2.6058
Ppcdc	0.730353	4.58656	2.89044	0.0239021	0.26398	-3.50194
Tspan17	0.729728	4.0177	2.40595	0.0478625	0.334715	-4.0796
Gm24907	0.729477	3.44754	1.17106	0.280749	0.62909	-5.51412
Sertad4	0.729358	4.57549	1.61971	0.150328	0.507279	-5.28903
Plekhh2	0.728699	4.05782	3.58759	0.00923914	0.188022	-2.44978
Aamdc	0.72794	4.99817	4.23321	0.00408061	0.139651	-1.74071
Gm10705	0.72745	4.94936	2.06805	0.0783765	0.40475	-4.73593
Gsdmd	0.726732	3.48534	2.64392	0.0339398	0.293904	-3.60655
Dynlt3	0.726646	5.5493	3.62225	0.00882855	0.183381	-2.58414
Fuom	0.726567	4.76475	2.30313	0.0555898	0.353964	-4.37327
Gucy1b1	0.725854	5.12908	1.83263	0.110515	0.454976	-5.08736
Arhgap29	0.724845	4.5403	4.2531	0.00398311	0.139651	-1.6674
Smim8	0.72392	4.92065	2.56331	0.0381121	0.305318	-4.02058
Pts	0.723409	4.83478	2.36302	0.0509453	0.342798	-4.29765
Vstm4	0.722621	3.9963	1.71768	0.130556	0.483774	-5.02728
Kctd18	0.721033	4.12874	4.29292	0.00379558	0.137868	-1.56656
Lrrc28	0.720796	4.27719	2.55915	0.0383417	0.305771	-3.92251
Rab3d	0.720227	3.35412	2.00025	0.086544	0.416203	-4.45934
Shisa4	0.720216	5.40774	3.91403	0.00606418	0.157828	-2.18384
Smad1	0.718384	4.74817	2.81141	0.0267265	0.27444	-3.639
Scarna17	0.717304	2.22989	0.388136	0.709712	0.901406	-5.70841
Rmdn2	0.717154	3.92843	1.7001	0.133913	0.486537	-5.03011
Mir450b	0.717094	4.50075	1.16898	0.281533	0.629786	-5.8189
Bicc1	0.716543	5.28936	2.62426	0.0349116	0.297931	-3.97342
Stk17b	0.716218	4.12675	1.78858	0.117818	0.464242	-4.96976
Gpc4	0.715987	5.86452	1.49025	0.18076	0.533645	-5.61206
Hps1	0.715541	3.4813	1.61496	0.151356	0.508503	-5.00266
Ust	0.714402	3.68159	3.04616	0.0192212	0.242531	-3.09782
Gm10297	0.712165	3.97021	1.54536	0.167169	0.52288	-5.24234
Hoxb3	0.711211	4.48623	2.80341	0.0270316	0.274975	-3.61047
Zdhhc16	0.706194	6.3062	2.63469	0.0343923	0.295607	-4.043
Dyrk1b	0.704403	3.62252	1.32783	0.226832	0.580572	-5.39569
Ccdc66	0.701866	4.1007	4.21039	0.00419569	0.139651	-1.6631
Iffo1	0.701795	4.55877	3.05821	0.0189022	0.241393	-3.26
Dact3	0.700317	4.91115	3.85886	0.00650406	0.161164	-2.21306
Gm16008	0.699422	3.68236	1.66158	0.141556	0.496211	-5.00421
Hacd1	0.699138	5.76371	2.83927	0.0256928	0.271458	-3.70294
Pld2	0.69672	3.69761	1.82775	0.1113	0.455679	-4.79019
1700017B05Rik	0.696069	5.02464	2.38737	0.0491724	0.338683	-4.28834
Smarcd3	0.694543	5.72011	5.46922	0.00101218	0.0897371	-0.345793
Fez2	0.694458	5.62946	1.92108	0.0971527	0.435419	-5.01365
Cnppd1	0.694301	5.3627	2.60603	0.0358381	0.300789	-4.00644
Fsd1	0.694144	3.78302	1.67589	0.138669	0.491763	-5.01682
n-R5s197	0.693679	3.33541	0.964759	0.367527	0.698506	-5.6838
Ccdc130	0.692037	3.97242	4.07542	0.00495386	0.14662	-1.80898
Snapin	0.690961	5.38345	5.2038	0.00134126	0.0984953	-0.618977
Slc4a3	0.690245	4.47657	2.02132	0.0839188	0.411284	-4.72589
Gm27817	0.689966	4.65036	2.75173	0.0290921	0.282265	-3.70993
Fzd4	0.689891	5.35732	1.64092	0.145822	0.501029	-5.36948
Hspb6	0.689756	4.23742	1.60635	0.153234	0.50989	-5.23864
Ech1	0.689265	6.96934	2.966	0.0214953	0.253159	-3.59861
Mrvi1	0.688107	4.87131	1.68269	0.137317	0.490152	-5.25549
Fbxl20	0.688074	4.07489	2.75379	0.0290068	0.282257	-3.60032
Calml4	0.686542	3.85107	2.80287	0.0270523	0.274975	-3.47512
Vamp8	0.686193	6.54919	5.26825	0.00125157	0.0973154	-0.607316
2010111I01Rik	0.686126	5.04142	2.93792	0.0223583	0.258164	-3.49617
Abi1	0.686114	6.22872	2.94882	0.0220191	0.255865	-3.58129
Arhgap5	0.684638	5.82355	3.32295	0.0131494	0.21727	-3.0186
Pik3r3	0.683111	5.34558	2.03835	0.0818558	0.410189	-4.82275
Amotl2	0.682896	5.78115	2.48378	0.0427532	0.319292	-4.22051
Smad3	0.68168	5.4871	3.31795	0.0132386	0.21727	-2.99885
Gm26141	0.680919	3.4071	1.53248	0.17026	0.525281	-5.08358
Limk2	0.678921	5.72191	2.54323	0.0392325	0.307911	-4.12882
Qsox1	0.678607	6.57225	2.59395	0.0364668	0.30124	-4.12263
Irf1	0.678594	4.54803	2.05604	0.0797653	0.407093	-4.68959
Zfp618	0.67822	4.86775	1.55217	0.165557	0.520908	-5.4254
Dcaf6	0.676532	4.93016	3.00566	0.0203363	0.249003	-3.38624
Me1	0.676193	5.85441	1.06849	0.321553	0.663407	-6.09897
Tgfb1i1	0.675402	7.03588	4.27999	0.00385536	0.138259	-1.80322
Mir1291	0.674248	5.11651	1.25286	0.251389	0.602779	-5.82406
Timp1	0.673807	6.69617	1.49133	0.180485	0.533645	-5.67819
Bst2	0.672896	5.27141	1.41918	0.199773	0.555409	-5.64392
Gpx7	0.669716	5.52531	2.22038	0.0627264	0.370287	-4.57919
Gm22574	0.669156	3.86679	1.51334	0.174948	0.528584	-5.2503
Gm23262	0.668873	4.21002	3.17671	0.0160493	0.230048	-3.03668
Tmc4	0.668284	4.05544	1.78673	0.118135	0.464344	-4.95272
Rras	0.667385	6.3475	1.93863	0.0946962	0.430335	-5.05098
Lrsam1	0.667361	3.76478	1.92458	0.0966582	0.434618	-4.67973
Slc25a20	0.666206	5.08584	3.89966	0.00617555	0.158393	-2.17702
Nectin2	0.666014	5.87075	3.34508	0.012762	0.21676	-2.99136
Malat1	0.665901	6.68619	1.3026	0.23485	0.589825	-5.90864
S100a1	0.665838	4.90575	0.941916	0.378304	0.707015	-6.1198
Tcea2	0.664554	4.21191	2.47733	0.0431545	0.31988	-4.0259
St6gal1	0.663973	4.28591	2.25009	0.0600629	0.365462	-4.36586
Micu1	0.663917	6.63125	4.22417	0.00412575	0.139651	-1.86261
Uros	0.66371	4.19105	3.28991	0.0137515	0.220554	-2.87702
Nek7	0.663643	5.02409	2.70406	0.0311395	0.289233	-3.83038
Scnm1	0.663535	5.17649	3.07708	0.0184139	0.240608	-3.31192
Gpx3	0.662984	5.23143	1.36772	0.214641	0.568156	-5.70228
Dtx3	0.662703	6.83348	2.57947	0.0372349	0.303309	-4.15734
4931406P16Rik	0.662401	4.86709	3.48644	0.0105607	0.195865	-2.7072
Trim26	0.662159	5.14604	5.06563	0.00155873	0.103941	-0.760102
Taf6l	0.660199	3.38903	2.79242	0.0274566	0.277025	-3.38035
Arxes2	0.659825	6.18425	5.61623	0.000869456	0.0839378	-0.210629
Slc25a23	0.659604	4.45191	1.9645	0.0911851	0.425072	-4.80071
C330018D20Rik	0.659391	3.21903	2.77265	0.028239	0.279327	-3.37134
Cutal	0.659068	3.9213	0.832377	0.433294	0.747937	-5.99482
Creg1	0.657844	6.07897	3.08592	0.0181898	0.23992	-3.37371
Phkg2	0.65716	5.22365	3.36287	0.0124596	0.215754	-2.91468
Zfp637	0.656786	6.34542	4.68103	0.00240146	0.112861	-1.27827
Olfml2b	0.656672	3.9863	1.06324	0.323762	0.666271	-5.80154
Phldb2	0.656471	5.93302	3.35231	0.0126381	0.216089	-2.98615
Lrrk1	0.655464	4.24272	1.54376	0.167551	0.52288	-5.32009
Dzip1	0.655289	5.73683	2.6568	0.0333186	0.292469	-3.96505
Flot1	0.654156	5.94573	2.84605	0.0254475	0.271158	-3.70849
Krcc1	0.653233	5.93635	4.42217	0.00325089	0.125513	-1.57092
Sirt5	0.652854	3.29112	2.87532	0.0244169	0.26622	-3.24712
Btbd6	0.652685	4.09721	2.43709	0.0457465	0.328758	-4.05595
Cyba	0.650481	3.9251	0.689385	0.513281	0.798225	-6.10735
Acot2	0.649875	3.79407	2.66746	0.0328136	0.291815	-3.65053
Btbd10	0.648837	4.19227	3.0181	0.0199868	0.246934	-3.25411
Slc27a1	0.648805	3.76362	1.20444	0.268435	0.617083	-5.58029
Tyw5	0.647345	4.74664	2.68825	0.0318516	0.291678	-3.8157
Apbb1	0.646988	4.60552	1.54225	0.167911	0.523136	-5.39427
Col1a2	0.645779	8.69878	2.37191	0.0502906	0.341975	-4.39408
Rccd1	0.645335	3.83649	2.26935	0.0583981	0.361216	-4.22255
Ints12	0.645306	4.60532	3.66259	0.0083754	0.181435	-2.43592
Cspp1	0.645144	4.65769	2.84423	0.0255131	0.271158	-3.57859
Slc39a1	0.644961	7.06028	5.14671	0.00142672	0.100708	-0.758156
Ghr	0.644943	6.26739	2.64273	0.0339978	0.293904	-4.02825
Tprgl	0.641953	5.97438	5.02215	0.00163509	0.103941	-0.856512
Epha4	0.641169	4.6172	1.49664	0.179135	0.532841	-5.45409
Mkrn1	0.641162	4.67586	2.45051	0.044865	0.326301	-4.14733
Cuedc1	0.640799	5.52969	3.24186	0.0146804	0.223589	-3.10889
Tnks1bp1	0.639576	5.44846	4.28764	0.00381988	0.137868	-1.70653
Nfatc4	0.638495	5.56294	2.55831	0.038388	0.305771	-4.09309
Hyal1	0.638264	3.20307	2.66229	0.0330576	0.292426	-3.51774
Tmem176b	0.637189	8.48028	4.35783	0.0035104	0.132331	-1.66319
Dusp3	0.636915	3.44051	2.54636	0.0390557	0.307608	-3.73088
Pml	0.636554	5.07739	2.32685	0.0537006	0.348126	-4.38193
Cox6b2	0.636441	6.22714	2.73276	0.0298895	0.286093	-3.89411
Thtpa	0.636427	4.01096	2.92248	0.0228484	0.258745	-3.34715
Bambi	0.635932	4.08915	2.22573	0.0622388	0.369688	-4.35405
Rhoc	0.635371	8.36567	3.15113	0.0166238	0.230783	-3.29304
Gabarapl1	0.634836	6.03838	2.62906	0.0346715	0.297206	-4.03079
Col6a1	0.634322	6.11261	1.69473	0.134954	0.487188	-5.36705
Ass1	0.633303	3.41389	0.470073	0.652921	0.872373	-6.06795
Tspyl3	0.633116	3.57254	2.79482	0.0273631	0.276665	-3.41838
Pcdh7	0.631928	3.61574	0.866334	0.41566	0.7358	-5.8636
Tspyl1	0.631685	5.82579	4.48779	0.00300787	0.12373	-1.48262
Il10rb	0.631249	4.56041	3.15285	0.0165845	0.230783	-3.12733
Klhl13	0.629547	5.20643	1.93451	0.0952672	0.431098	-4.95484
Mest	0.629516	9.994	1.1596	0.285085	0.634516	-5.90073
Creb3	0.628651	5.82998	2.79567	0.0273301	0.276624	-3.77169
Arxes1	0.628046	4.40062	4.04583	0.00513944	0.148671	-1.91077
Ppp1r12b	0.627933	3.96485	2.15895	0.06862	0.381554	-4.41406
Sh3rf1	0.627823	4.41964	2.70557	0.0310723	0.289132	-3.73928
Adcy2	0.62781	4.34374	1.18464	0.275684	0.624478	-5.77036
Mknk1	0.627757	4.50668	4.29934	0.00376626	0.137868	-1.60653
Gm22661	0.627625	3.00501	0.857997	0.41994	0.739919	-5.67089
Gm26384	0.626726	4.52933	1.69666	0.134579	0.487188	-5.17956
Itgb3bp	0.626697	3.45555	1.61754	0.150796	0.507708	-4.99165
Pvr	0.626602	3.57047	1.77353	0.120417	0.468132	-4.82414
Gpatch11	0.622274	5.55679	3.69383	0.0080419	0.177014	-2.48782
Map3k12	0.621893	4.48066	3.84506	0.00661949	0.161676	-2.17918
Gm15542	0.620317	3.69611	1.65347	0.143216	0.497698	-5.01892
Gm42778	0.619965	4.09089	0.968402	0.365831	0.696526	-5.92681
Ccdc107	0.619826	5.74783	3.24148	0.014688	0.223589	-3.12691
Npr2	0.619744	5.83262	4.25237	0.00398665	0.139651	-1.77695
Zc2hc1a	0.619709	4.13965	3.57728	0.00936525	0.188022	-2.47902
Tiparp	0.619699	4.03971	2.78957	0.0275679	0.277855	-3.54116
Rgs10	0.619204	3.96354	3.13248	0.0170562	0.23165	-3.04428
Ano6	0.618939	5.71651	4.57953	0.0027011	0.117227	-1.36341
Cplx2	0.617755	4.31477	2.9229	0.0228348	0.258745	-3.41168
Tcp11l1	0.617152	4.81254	2.92487	0.0227718	0.258745	-3.48581
Zfp809	0.616602	4.01839	3.08139	0.0183041	0.240085	-3.1275
Cbr4	0.616272	5.00119	3.95789	0.00573765	0.156074	-2.09303
Tbcd	0.615151	4.97366	3.3568	0.0125619	0.216089	-2.89808
Zkscan6	0.614866	3.7823	3.39768	0.01189	0.209277	-2.64522
Tead3	0.61475	5.31215	3.41329	0.0116436	0.207478	-2.85234
Stradb	0.61469	4.03898	2.90992	0.0232555	0.261226	-3.37158
Hmcn1	0.614602	4.75305	1.31971	0.229386	0.583529	-5.6932
Insig2	0.614457	5.26583	3.75575	0.00742282	0.168673	-2.38281
Pdgfa	0.614218	4.296	1.10553	0.306293	0.653758	-5.8442
Zfp950	0.613521	4.33553	2.87938	0.0242775	0.265699	-3.47713
Gm6548	0.612805	4.23232	2.68379	0.0320552	0.291678	-3.73535
Gm22581	0.612754	3.2024	2.01439	0.0847737	0.412035	-4.3994
Efnb1	0.612554	5.93221	4.19406	0.00428024	0.139804	-1.85795
2310015A10Rik	0.612405	3.71231	1.31166	0.231942	0.585666	-5.44315
Mmp2	0.60993	8.96548	1.69467	0.134965	0.487188	-5.32597
Gnb5	0.609009	4.50833	3.91991	0.00601926	0.157828	-2.08557
Wdtc1	0.608871	4.34798	2.68371	0.0320588	0.291678	-3.7581
Fam3c	0.608313	6.40148	3.76317	0.00735214	0.168648	-2.45444
2010315B03Rik	0.608004	3.72201	2.6697	0.0327084	0.291678	-3.62887
Serhl	0.607745	5.11281	3.52006	0.0101	0.193804	-2.68793
Snx19	0.607202	4.60854	2.96024	0.0216694	0.254582	-3.40601
Ypel3	0.606042	5.67961	1.81421	0.113514	0.458311	-5.16621
Gm17066	0.605755	5.04232	2.98638	0.0208913	0.251995	-3.42706
Creb3l1	0.605694	5.52953	1.08759	0.313608	0.657528	-6.04782
Hscb	0.60525	4.56245	4.40467	0.0033193	0.127348	-1.48367
Synrg	0.604596	3.67971	1.53674	0.169233	0.524572	-5.16211
Slc26a7	0.604414	4.03971	0.666181	0.527117	0.807846	-6.16095
Pigc	0.604209	5.15486	4.05315	0.00509287	0.147944	-1.9836
Fbxl7	0.603922	4.22234	2.17598	0.0669318	0.378043	-4.45724
Frzb	0.602455	5.98061	1.20194	0.269342	0.617083	-5.96726
Hexb	0.60201	5.4081	2.87176	0.0245397	0.266292	-3.62618
Gpm6b	0.601906	5.45773	1.10851	0.305091	0.652792	-6.01901
Gm28661	0.601767	10.2135	0.592253	0.57273	0.833267	-6.38074
Cdkn2a	0.601472	3.42273	0.395196	0.704733	0.900139	-6.10552
Cald1	0.599446	8.80794	1.58128	0.158827	0.513606	-5.48939
Tom1l1	0.597827	4.00472	3.05388	0.0190162	0.241807	-3.16246
Eno2	0.59697	3.67463	1.12114	0.300043	0.64866	-5.64011
Tstd3	0.596651	3.74795	1.9698	0.0904822	0.425072	-4.61301
Pigh	0.596593	4.23808	2.49061	0.0423329	0.318156	-4.01254
Ccndbp1	0.596386	4.94295	2.83891	0.0257056	0.271458	-3.62617
Gm12112	0.596373	2.99828	0.387943	0.709849	0.901406	-5.96573
A930005H10Rik	0.596367	4.15065	1.52807	0.17133	0.525514	-5.31645
Wbp1	0.594092	6.67332	1.77693	0.119826	0.466964	-5.29963
Rb1cc1	0.593964	5.6242	3.42327	0.0114891	0.206782	-2.86295
Slc19a2	0.593866	3.83216	1.11346	0.303103	0.650851	-5.69993
Islr	0.593646	6.21585	1.41416	0.201181	0.557137	-5.73721
Otud7b	0.592334	4.74075	3.86892	0.00642134	0.160954	-2.18031
Sh3bgrl	0.592276	7.98956	2.61081	0.0355928	0.30053	-4.09678
Phlda3	0.592174	6.91754	1.4957	0.179374	0.533055	-5.68206
Cnn2	0.592049	8.38718	2.55655	0.0384858	0.30581	-4.151
Hemk1	0.592042	4.49357	3.24257	0.0146663	0.223589	-2.99255
Hsd3b7	0.591837	3.87498	2.53319	0.0398054	0.310625	-3.86098
Lrp1	0.589226	6.96766	3.77596	0.00723206	0.167668	-2.46354
Psrc1	0.587707	6.14244	1.3603	0.216862	0.57061	-5.79687
Ripk2	0.587498	3.74537	2.23105	0.0617569	0.368885	-4.25049
Cacng7	0.587181	3.43308	1.09225	0.311697	0.656274	-5.59147
Tle3	0.586659	5.54252	3.68003	0.00818744	0.178983	-2.50539
Ddit3	0.586597	4.76484	2.00158	0.0863768	0.416061	-4.80214
Rab13	0.586405	6.98038	2.62515	0.034867	0.297931	-4.09451
Hibch	0.585795	4.5238	3.35408	0.0126081	0.216089	-2.8429
Jmjd7	0.585371	3.84448	2.64012	0.0341254	0.293904	-3.70204
Fn3krp	0.585022	3.26268	2.60393	0.0359469	0.300867	-3.61038
Btg2	0.584936	4.14771	1.61606	0.151117	0.508056	-5.20318
Cyp46a1	0.584762	3.78331	1.6239	0.149429	0.506471	-5.08412
Gm44457	0.583981	3.64455	0.871321	0.413114	0.734281	-5.86893
Exoc4	0.583846	5.90987	2.21787	0.0629573	0.370519	-4.61734
F11r	0.583592	3.59534	0.901467	0.39797	0.722794	-5.82616
Synj2	0.582352	4.29727	1.82293	0.112084	0.456684	-4.9647
Ndufaf3	0.582341	4.71462	2.59556	0.0363822	0.30124	-3.94434
Abcc5	0.582261	5.1573	2.45791	0.0443859	0.324327	-4.20146
Ucp2	0.581791	7.25129	1.13197	0.295765	0.644676	-6.11299
Scamp5	0.581694	4.20159	2.88455	0.024101	0.264641	-3.44397
Cast	0.581503	5.27323	2.47271	0.0434444	0.320972	-4.1916
Cebpzos	0.581117	5.09346	4.61276	0.00259868	0.115224	-1.28283
Enah	0.581044	6.29153	3.01104	0.0201843	0.24833	-3.49644
Mpv17l2	0.580892	4.58314	2.15968	0.0685459	0.381554	-4.54895
Gm47551	0.580559	5.85471	1.39653	0.2062	0.56134	-5.72766
Dnajb5	0.580344	3.96894	2.42113	0.0468189	0.332371	-4.04498
Npepl1	0.57972	3.91285	1.22644	0.260573	0.611114	-5.60465
Pcolce	0.5793	7.59716	3.21019	0.0153295	0.225825	-3.24261
Bcl2l1	0.578821	5.25306	2.36046	0.0511358	0.343115	-4.35214
Cped1	0.578666	6.19305	1.91159	0.0985063	0.436671	-5.07619
Zfp386	0.577361	5.09971	2.58189	0.0371055	0.302886	-4.0156
Acot1	0.576913	6.86897	1.10012	0.308483	0.654639	-6.14357
Amt	0.576186	4.08379	1.82694	0.111433	0.455775	-4.90643
Gm37376	0.575569	3.36961	0.784678	0.458952	0.763724	-5.84946
Pick1	0.574884	4.53098	2.02692	0.0832348	0.410859	-4.72758
Zc3h7a	0.574584	6.84647	2.66489	0.0329347	0.292426	-4.03302
Cep44	0.574414	4.61862	3.57315	0.00941635	0.188022	-2.55762
Tubd1	0.574304	3.36847	2.68314	0.0320852	0.291678	-3.52552
Mt2	0.57422	2.85907	0.556838	0.595379	0.843091	-5.8357
Gm23136	0.573151	5.62492	1.31535	0.230768	0.584551	-5.80319
Flrt2	0.572896	5.50686	3.26031	0.014316	0.222888	-3.08116
Col27a1	0.572844	3.86697	2.19111	0.0654679	0.375138	-4.34101
Dcxr	0.57275	4.72375	2.6114	0.0355626	0.30053	-3.92291
Zdhhc24	0.572684	3.39157	2.47918	0.0430387	0.319702	-3.81196
Gm45140	0.572598	3.25676	0.92168	0.388049	0.714078	-5.69755
Neo1	0.569842	6.39312	2.75695	0.0288766	0.281849	-3.87178
Plgrkt	0.569576	5.89979	4.07172	0.00497666	0.14662	-2.01311
D830030K20Rik	0.56952	3.26002	1.46273	0.187919	0.540732	-5.12425
4931406C07Rik	0.569156	4.97223	2.90913	0.0232811	0.261226	-3.52917
Snapc5	0.56765	4.48706	2.86976	0.0246092	0.266292	-3.51603
Alkbh7	0.567083	4.43513	1.61566	0.151203	0.508168	-5.26853
Cryzl1	0.565947	5.99369	3.76518	0.00733317	0.168648	-2.4243
Klf11	0.565627	3.51269	2.22844	0.0619926	0.369371	-4.19002
Snx11	0.564899	4.42528	2.98305	0.0209888	0.251995	-3.34545
Slc31a2	0.564792	3.36955	2.46968	0.0436352	0.321331	-3.81974
Itgb5	0.56476	8.15731	2.35015	0.0519087	0.344917	-4.46782
Hspb8	0.564006	5.12764	1.17444	0.279481	0.628258	-5.91328
Tmem198b	0.563966	4.24578	3.31795	0.0132386	0.21727	-2.84871
Rpain	0.563901	5.60507	2.43814	0.045677	0.328758	-4.27128
Khk	0.563847	5.11715	0.996226	0.35307	0.686043	-6.0971
Gnpda2	0.56203	4.45703	3.82345	0.00680474	0.161676	-2.20428
Aaed1	0.561846	4.95434	2.89004	0.0239152	0.26398	-3.55428
Pnisr	0.561573	6.90279	2.4954	0.04204	0.31707	-4.28248
Vsig10	0.561467	4.20567	2.68286	0.0320982	0.291678	-3.73114
Ipp	0.561455	3.79891	2.68145	0.0321627	0.291678	-3.63213
Kank1	0.56085	4.02142	1.87004	0.104657	0.446528	-4.83022
Mpped2	0.560735	4.3849	1.26516	0.247209	0.599207	-5.68882
Ccdc84	0.560621	3.90867	1.78742	0.118016	0.464344	-4.90831
Flnc	0.560513	4.45354	1.58315	0.158403	0.513606	-5.31417
Coq10a	0.558749	4.43623	3.17743	0.0160334	0.230048	-3.07442
Rbms1	0.558227	6.38962	2.51973	0.0405866	0.313461	-4.21727
Loxl1	0.557135	5.67176	1.16685	0.282337	0.630745	-5.97669
Lyplal1	0.556999	4.0308	1.92057	0.0972245	0.435419	-4.76394
Lrrfip1	0.556613	5.93996	2.05066	0.0803951	0.407168	-4.85948
Hs6st1	0.555833	4.76753	2.98082	0.0210544	0.251995	-3.39988
Gli2	0.555642	3.74528	1.75307	0.124041	0.472593	-4.90395
Ifnar2	0.55495	5.91889	2.59464	0.0364304	0.30124	-4.07122
Mir196a-1	0.554401	7.8511	2.25762	0.0594066	0.363885	-4.61694
Szt2	0.554012	3.98096	1.48879	0.181135	0.533653	-5.31649
Snord49b	0.553623	4.37539	0.602766	0.566104	0.829576	-6.29231
Myo1d	0.553607	4.03251	1.28159	0.241717	0.594065	-5.58
Ezh1	0.553155	4.10663	2.00944	0.0853893	0.413129	-4.66208
Ginm1	0.553102	5.79907	3.54088	0.00982573	0.191278	-2.71441
Bsdc1	0.553085	4.75618	2.81872	0.0264511	0.274398	-3.62967
Tmem254c	0.553006	4.28261	1.39181	0.207562	0.56134	-5.51761
Ptgr2	0.552749	3.6104	2.29345	0.05638	0.355859	-4.12604
Gpsm2	0.552327	5.22952	3.06768	0.0186554	0.241393	-3.3302
Arhgef25	0.552288	6.99488	3.52212	0.0100725	0.193664	-2.81099
1110032A03Rik	0.552219	4.14211	1.69486	0.134929	0.487188	-5.09869
Zfp688	0.551029	3.96778	1.93165	0.095665	0.431531	-4.73048
Zfp639	0.550898	5.86612	3.86111	0.00648544	0.161164	-2.28699
Gm22806	0.550603	4.78479	1.63113	0.147885	0.503096	-5.30979
Sat2	0.550347	4.36397	3.64869	0.00852864	0.183097	-2.42164
Tnip2	0.550288	4.26718	2.0482	0.0806843	0.407231	-4.64704
Ss18	0.549531	7.41479	2.0332	0.0824745	0.410189	-4.95091
Gm9830	0.549491	5.03688	2.54075	0.0393732	0.30851	-4.06798
Wdr45	0.549444	4.96346	1.96457	0.0911754	0.425072	-4.8835
Golph3l	0.548362	4.73102	2.36884	0.050516	0.34256	-4.2736
Gm27326	0.548023	5.24262	0.612984	0.559708	0.82862	-6.42703
Sema6c	0.547313	4.22926	1.79016	0.117547	0.464128	-4.9937
Rnf31	0.547148	3.95734	3.05703	0.0189333	0.241393	-3.14703
Pigp	0.546415	6.09476	2.62055	0.035098	0.298458	-4.04753
Nme3	0.546242	4.79381	1.12523	0.298421	0.646948	-5.91817
Bend5	0.54616	4.24942	1.5072	0.176476	0.529182	-5.36783
Gm27343	0.545931	3.72595	0.763807	0.470504	0.770527	-5.98455
Mrgbp	0.545867	5.23183	2.43742	0.0457245	0.328758	-4.23866
Tmem175	0.545856	4.81046	2.60977	0.035646	0.300714	-3.93807
Tcta	0.545742	4.49492	2.66992	0.032698	0.291678	-3.80291
AI987944	0.545245	3.23626	2.51848	0.0406599	0.313461	-3.72132
Mif4gd	0.544992	4.54089	2.37736	0.0498936	0.34075	-4.23071
Hoxa3	0.544725	3.62381	1.97176	0.090223	0.424706	-4.57394
Snap47	0.544682	6.5229	4.67256	0.00242501	0.113266	-1.29883
Ehd4	0.5442	4.0814	1.90391	0.0996168	0.437911	-4.80099
Gm46430	0.543242	5.60247	2.64458	0.0339077	0.293904	-3.9712
Grik5	0.542966	4.67407	1.55237	0.16551	0.520908	-5.39325
Znfx1	0.542805	4.0388	2.62457	0.0348958	0.297931	-3.7746
Kdelr3	0.541894	6.57247	1.48516	0.182067	0.534628	-5.67801
Trio	0.541395	6.18234	2.57506	0.0374723	0.304581	-4.12039
Zfp14	0.540397	3.22891	2.61819	0.0352176	0.299165	-3.58342
Mras	0.539535	4.09454	2.92425	0.0227914	0.258745	-3.36437
Enpp5	0.539343	3.95854	1.70408	0.133145	0.484739	-5.03393
Mpc2	0.538852	6.50942	2.38696	0.0492019	0.338683	-4.42027
Tm2d1	0.538578	5.83742	2.42861	0.0463131	0.330932	-4.30571
Rfesd	0.537941	4.16354	2.56659	0.0379324	0.30508	-3.88733
Abhd12	0.536966	5.97374	4.22046	0.00414448	0.139651	-1.82705
Acp6	0.536857	4.58991	2.07941	0.0770852	0.402668	-4.66381
Gstm4	0.536132	3.57238	2.10935	0.073782	0.396379	-4.3708
Mical3	0.535697	4.17117	3.11004	0.0175928	0.236107	-3.12133
Smg6	0.535199	5.09804	3.61916	0.00886436	0.183715	-2.55177
Lrp6	0.534884	5.78206	2.9567	0.0217772	0.255222	-3.53527
Mbnl2	0.534407	6.06614	2.51923	0.0406162	0.313461	-4.19291
Stoml1	0.534219	4.62291	2.45759	0.0444065	0.324327	-4.12876
Pck2	0.534086	6.36467	1.94119	0.0943432	0.430202	-5.04882
Rnd2	0.53353	4.44778	1.09542	0.310398	0.655907	-5.88697
Itgb1bp1	0.533092	5.79619	3.11141	0.0175596	0.236107	-3.31516
Pfn2	0.532699	5.6191	3.54066	0.00982861	0.191278	-2.70076
Gng10	0.532505	6.86366	3.58135	0.00931524	0.188022	-2.72639
Cntrob	0.532497	5.132	2.5694	0.0377792	0.30508	-4.03726
Clip3	0.532134	6.80167	2.58272	0.0370608	0.302779	-4.1514
Slc8a1	0.532094	5.06762	1.81732	0.113001	0.458079	-5.10096
Lgals8	0.53195	5.27573	2.00621	0.0857934	0.414261	-4.86139
Tcf7l2	0.531036	4.32844	1.53775	0.16899	0.524158	-5.34725
Creb3l2	0.530625	6.1668	3.7147	0.0078272	0.175516	-2.50392
Myd88	0.530326	4.06464	2.22363	0.0624296	0.369966	-4.35066
Lrch2	0.529942	4.82267	1.29425	0.237559	0.590831	-5.73444
Prorsd1	0.529932	4.46444	2.93441	0.0224686	0.258557	-3.42061
Gm23257	0.529815	2.65747	0.674134	0.522349	0.803952	-5.69571
Nub1	0.529641	5.73496	4.16568	0.00443167	0.141812	-1.8805
Arhgap24	0.528439	4.45483	1.44046	0.193897	0.549099	-5.49431
Plekho1	0.528145	6.81826	3.3186	0.013227	0.21727	-3.09101
Ppp1r12a	0.527858	6.50556	2.73337	0.0298634	0.286093	-3.91473
Cklf	0.527305	4.86669	2.40403	0.0479962	0.334715	-4.24323
Slc38a6	0.526938	4.24252	2.18411	0.0661415	0.375848	-4.45025
Herpud2	0.525705	4.89648	2.95074	0.0219599	0.255488	-3.46024
Izumo4	0.524754	4.17404	2.03454	0.0823129	0.410189	-4.64453
Rpusd3	0.523759	3.47114	1.46952	0.18613	0.537454	-5.18019
Polk	0.523439	3.46071	1.33749	0.223824	0.5777	-5.33341
Cby1	0.523412	5.51985	4.40323	0.00332502	0.127348	-1.567
Snx14	0.523374	4.74549	3.58807	0.00923334	0.188022	-2.55403
Gtpbp8	0.52337	4.27729	1.80635	0.114818	0.460377	-4.98274
Krit1	0.52333	5.01151	2.2684	0.058479	0.361366	-4.45819
Tmem110	0.522182	4.80002	1.85923	0.106319	0.447867	-5.0055
BC004004	0.522161	6.16261	4.0896	0.00486753	0.145192	-2.00706
Sat1	0.521952	6.05037	1.34466	0.221615	0.575584	-5.80799
Rchy1	0.520158	5.86954	3.45873	0.0109576	0.200211	-2.83314
Ttll1	0.519658	3.41877	2.13332	0.0712401	0.390056	-4.29582
Crbn	0.519026	5.01088	2.47593	0.0432421	0.32013	-4.15864
Snora69	0.518477	4.53864	1.39701	0.206062	0.56134	-5.56303
Il33	0.518328	8.38552	1.61181	0.152041	0.50879	-5.4867
Jdp2	0.518023	4.40224	1.50913	0.175995	0.528592	-5.39853
Ank	0.517189	4.17234	1.57935	0.159265	0.513606	-5.25712
Scai	0.517067	3.71575	1.81273	0.113758	0.458431	-4.81574
Panx1	0.516411	5.60065	2.61374	0.0354434	0.300207	-4.01583
Commd3	0.516038	7.58079	2.99554	0.0206256	0.250941	-3.55033
Prss36	0.515957	3.49872	2.07403	0.0776935	0.403141	-4.39881
Dynlt1c	0.515847	4.05261	1.57979	0.159164	0.513606	-5.22343
Pstk	0.515762	5.47557	2.66888	0.0327471	0.291678	-3.92513
Slc35d1	0.515701	3.54104	1.77038	0.12097	0.468941	-4.81957
Eci1	0.515071	5.75506	2.50519	0.0414492	0.314981	-4.18707
Cep95	0.515001	4.56574	3.42004	0.0115388	0.206899	-2.75831
Cmc4	0.514242	4.3117	3.04099	0.0193599	0.242632	-3.24475
Tsacc	0.514095	3.32728	2.3142	0.0547	0.351276	-4.02358
Lifr	0.513695	4.36002	1.2803	0.242146	0.594151	-5.66631
Ajuba	0.513661	5.06789	3.01027	0.0202062	0.24833	-3.39581
Tnfaip2	0.513198	5.24415	0.993686	0.35422	0.687236	-6.11418
Epha2	0.512846	3.71781	1.06875	0.321441	0.663407	-5.70801
Fam45a	0.512706	4.86917	1.73572	0.127195	0.478853	-5.1843
Pxk	0.512258	4.87152	3.19566	0.0156376	0.228595	-3.11047
Dst	0.512018	4.18813	2.56573	0.0379797	0.30508	-3.89431
Nsun4	0.511379	4.52662	3.4897	0.0105151	0.195865	-2.65806
Kif13a	0.511099	4.80152	2.80732	0.0268821	0.274702	-3.65248
Prag1	0.510774	4.4457	1.8892	0.101777	0.440756	-4.90374
Fbxo6	0.509916	4.99632	1.88929	0.101763	0.440756	-4.9928
Fbxw17	0.509597	4.77445	2.28198	0.0573316	0.358089	-4.40512
Erlec1	0.509487	5.75901	2.25493	0.0596407	0.364661	-4.55035
Tax1bp1	0.508648	6.40604	3.43831	0.0112603	0.204199	-2.89991
Ttc28	0.50828	5.04807	1.04348	0.332196	0.673361	-6.04135
Mcc	0.508166	3.36326	1.30253	0.234874	0.589825	-5.34303
Odc1	0.508051	6.87091	1.32192	0.228688	0.582399	-5.89435
Fam214a	0.506898	3.81742	2.14458	0.0700771	0.385404	-4.39182
Tef	0.506326	5.68246	2.08039	0.0769744	0.402309	-4.79375
Hcfc1r1	0.506312	7.17907	2.11513	0.0731605	0.394224	-4.8373
Pdgfrb	0.506072	6.55221	0.921757	0.388012	0.714078	-6.30291
Macrod2	0.505821	3.33424	1.83629	0.109928	0.454277	-4.67283
Nicn1	0.505777	5.09876	2.96757	0.0214483	0.252915	-3.46
Mettl27	0.505281	3.82676	1.16774	0.281999	0.630285	-5.64074
Sirt7	0.505271	4.06026	1.84152	0.109095	0.453575	-4.88019
Cgnl1	0.504911	4.52535	1.16564	0.282794	0.631324	-5.82713
Bphl	0.504167	4.80832	1.95572	0.0923616	0.426896	-4.8731
D330041H03Rik	0.504163	3.57902	1.60426	0.153691	0.50989	-5.04588
H2-T22	0.50377	3.83596	1.79303	0.117059	0.462822	-4.87861
Trim13	0.503629	3.73694	1.95953	0.0918498	0.42622	-4.62378
Pten	0.503422	5.29414	2.63997	0.0341328	0.293904	-3.95109
Zfyve1	0.50312	4.84772	1.76111	0.122606	0.472035	-5.14676
Efnb3	0.502937	4.41035	1.4555	0.189841	0.544102	-5.46705
Stard3nl	0.501556	6.41321	3.63003	0.00873912	0.183358	-2.63595
Pycr1	0.501307	4.71478	1.07565	0.318554	0.663041	-5.95662
Btbd3	0.501142	4.73412	3.16665	0.0162727	0.230774	-3.1328
Snora34	0.500923	5.25694	0.901314	0.398046	0.722794	-6.20254
Ndrg4	0.49987	3.48043	2.40216	0.0481267	0.335137	-3.94068
Gstz1	0.498417	5.41299	2.36642	0.0506939	0.342798	-4.35839
Rpap2	0.497864	3.95159	2.72811	0.0300884	0.286093	-3.60578
Phf7	0.497713	3.28315	2.25238	0.0598623	0.365462	-4.09733
Maf1	0.497347	6.1651	2.14525	0.0700084	0.385247	-4.74266
Hyls1	0.496785	3.76975	1.96646	0.0909247	0.425072	-4.62407
Ube2h	0.496485	5.91168	3.90767	0.00611315	0.157828	-2.22864
Dmpk	0.496436	5.38409	1.70739	0.132511	0.484554	-5.28367
Trmt13	0.496096	4.60511	1.82193	0.112247	0.456957	-5.02425
Snord123	0.495911	5.22979	0.725786	0.49205	0.785361	-6.34589
Axl	0.495726	6.69267	1.59516	0.155706	0.511277	-5.54417
Kat6b	0.495704	4.78935	1.4836	0.182466	0.534701	-5.49982
Atxn7l1	0.49524	3.96638	1.59798	0.15508	0.510447	-5.1742
Pink1	0.494582	5.35421	1.34873	0.220368	0.573473	-5.73769
Prrg2	0.494199	4.82317	2.13324	0.0712489	0.390056	-4.62513
Trmt10b	0.493441	3.98773	2.61767	0.0352437	0.299165	-3.77121
Gkap1	0.493371	5.13737	1.56069	0.163561	0.519482	-5.45097
Tmem143	0.492723	3.63134	1.5346	0.169747	0.524943	-5.14968
Msrb3	0.492691	6.28679	1.82343	0.112002	0.456684	-5.20615
Alg12	0.492194	3.76123	2.27031	0.058316	0.360941	-4.20003
AC166821.1	0.491718	4.46564	0.610548	0.561229	0.82862	-6.30582
Jtb	0.491564	5.90735	2.76291	0.0286329	0.281466	-3.8257
Kalrn	0.491018	3.91626	1.70954	0.1321	0.48399	-5.01396
Vamp7-ps	0.490514	4.95867	1.64417	0.145144	0.500009	-5.31915
Cd55	0.490343	5.01519	0.359997	0.729708	0.910709	-6.5326
Eif4a2	0.489848	8.7721	2.40689	0.0477971	0.334715	-4.33707
Chmp2a	0.489273	6.98433	3.35232	0.0126379	0.216089	-3.04776
Nek6	0.489061	6.16054	1.6499	0.143953	0.497911	-5.43068
Bcap29	0.488812	3.84734	1.9826	0.0888062	0.421241	-4.62494
Mroh1	0.487899	4.46255	1.45447	0.190117	0.544533	-5.47853
Mynn	0.487839	4.70578	2.16647	0.0678696	0.379758	-4.55948
Park7	0.487149	7.69726	4.34576	0.0035616	0.133212	-1.71196
Esd	0.487115	8.62867	3.09871	0.0178706	0.237768	-3.34776
Mtif3	0.486954	4.41464	2.59382	0.0364732	0.30124	-3.89853
Zfp286	0.485685	4.02746	2.7395	0.0296036	0.285165	-3.60883
Sytl2	0.485326	3.33187	0.725246	0.492361	0.785724	-5.88225
Zfp329	0.484708	3.82274	2.31744	0.0544423	0.350614	-4.15108
Trp53inp2	0.484401	5.49336	2.67532	0.0324462	0.291678	-3.9173
Rogdi	0.484291	5.19001	1.4058	0.203547	0.56036	-5.65158
Uhrf1bp1l	0.483465	4.47613	2.00573	0.0858536	0.414339	-4.74763
Snx33	0.483168	3.99752	2.93053	0.0225914	0.258745	-3.33264
Sh3glb1	0.482712	7.12309	2.26216	0.0590141	0.363149	-4.62517
Mpi	0.482209	5.19777	2.71445	0.0306805	0.28758	-3.83411
Abtb1	0.482191	4.00795	1.21537	0.264506	0.614164	-5.64694
Sesn2	0.481389	4.67448	1.79454	0.116803	0.462703	-5.07331
Sirt4	0.481357	4.65881	3.07008	0.0185933	0.241234	-3.25792
Slc22a5	0.481293	3.58271	1.52658	0.171692	0.525514	-5.14454
Prdx5	0.480097	6.97296	2.69719	0.0314467	0.290639	-3.9892
Fbxo8	0.480096	4.34832	1.8641	0.105567	0.446807	-4.91947
Cux1	0.479851	6.32247	4.13621	0.0045952	0.142392	-1.95692
2610044O15Rik8	0.479409	5.55916	2.16845	0.0676727	0.379546	-4.6568
Anxa11	0.479047	4.04147	1.4304	0.196655	0.551481	-5.40676
Ogdhl	0.478859	3.52141	1.69456	0.134988	0.487188	-4.9127
Nagk	0.478857	5.92577	2.84976	0.0253144	0.271158	-3.70148
Adgre5	0.478194	5.13541	1.37176	0.213436	0.567262	-5.68665
Jmjd8	0.477782	5.53238	2.32226	0.0540609	0.34928	-4.43283
Derl2	0.477667	5.13255	2.37421	0.0501228	0.341341	-4.31985
4933439C10Rik	0.477427	3.82123	1.22204	0.262129	0.611616	-5.57972
Ethe1	0.476895	4.07682	1.5438	0.167542	0.52288	-5.27624
Naga	0.476551	5.37179	1.71365	0.131319	0.48399	-5.2741
Tmbim1	0.476265	5.42912	1.86063	0.106102	0.447512	-5.07927
Psme2	0.476128	7.36481	4.16375	0.00444217	0.141812	-1.95051
Gpr27	0.475425	3.57715	1.47125	0.185676	0.537001	-5.21089
Zfr2	0.474601	3.56204	1.28044	0.242099	0.594151	-5.43056
Il13ra1	0.474374	4.3759	0.921641	0.388069	0.714078	-6.04271
Gm32031	0.474285	3.44262	1.20828	0.26705	0.615741	-5.47255
Fbh1	0.473305	6.70353	3.22226	0.0150785	0.225825	-3.22243
Abca7	0.472765	3.17739	0.891174	0.403094	0.727546	-5.69862
Immp1l	0.472437	5.63503	1.78948	0.117663	0.464205	-5.19592
Specc1	0.472328	4.35549	0.98213	0.359491	0.691794	-5.98157
Zfyve26	0.471801	4.04467	1.60258	0.154062	0.50989	-5.19186
Nlk	0.470963	4.43383	1.77625	0.119944	0.467044	-5.05543
Hspbap1	0.470855	3.3496	2.05441	0.0799558	0.407093	-4.3848
Nbr1	0.470784	6.25713	3.14037	0.0168719	0.230783	-3.30881
Cep170b	0.47077	5.17583	1.9029	0.0997634	0.437911	-4.99558
Trmt2b	0.469633	3.96863	2.33649	0.0529523	0.346931	-4.16481
Chuk	0.46961	5.74041	1.91047	0.0986687	0.436779	-5.03869
Plcd1	0.469476	4.1855	1.49241	0.180211	0.533645	-5.37061
Stim1	0.469135	4.06717	1.93385	0.0953594	0.431098	-4.75605
Golga5	0.469134	4.79406	3.24768	0.0145645	0.223589	-3.02756
Golgb1	0.468662	4.62809	3.07658	0.0184266	0.240608	-3.24433
Esyt2	0.468309	5.26838	1.64272	0.145446	0.500334	-5.35829
Zrsr1	0.468161	3.63306	2.33686	0.0529236	0.346931	-4.07163
Reep4	0.468011	5.31078	1.93507	0.0951893	0.431098	-4.96465
Ctps2	0.467976	6.12668	3.0987	0.0178707	0.237768	-3.35891
Rpl23a-ps3	0.467968	3.26703	0.730637	0.489265	0.782743	-5.85694
Gm16199	0.467964	5.84927	2.23325	0.061559	0.368162	-4.58979
Fer	0.466529	5.09717	3.255	0.0144199	0.223525	-3.05312
Lysmd4	0.466472	4.04501	2.32394	0.0539288	0.348747	-4.20336
Adamts9	0.466403	5.61691	1.77107	0.120847	0.468847	-5.21933
Dmac2	0.466373	4.78826	2.0664	0.0785658	0.405098	-4.71454
Tradd	0.4659	3.77936	1.66719	0.140418	0.49526	-5.02699
Tex9	0.465177	4.41894	2.06765	0.0784225	0.40475	-4.65028
Praf2	0.46465	6.30085	2.26269	0.0589686	0.363102	-4.58407
4930402H24Rik	0.464518	4.62752	3.04549	0.0192391	0.242531	-3.2881
Guf1	0.464484	4.84665	2.65585	0.0333642	0.292469	-3.87681
Trappc2	0.464224	3.49955	1.59598	0.155524	0.511029	-5.03218
Tbc1d17	0.464173	6.08278	1.67047	0.139755	0.494075	-5.39703
Selenom	0.463942	7.03574	1.29985	0.23574	0.590306	-5.92417
Rnf215	0.463868	5.05755	2.54881	0.0389179	0.307608	-4.05874
Slit2	0.46307	5.0116	0.925299	0.386293	0.713632	-6.15083
Pex13	0.46296	4.8381	2.89974	0.0235907	0.262348	-3.52522
Serpinf1	0.462957	8.36365	1.56753	0.161974	0.518003	-5.54624
Mitd1	0.462629	4.78664	2.51896	0.0406319	0.313461	-4.06563
Tldc1	0.462617	3.72812	1.89406	0.101057	0.439994	-4.71014
Atp9a	0.461793	3.7608	1.40981	0.20241	0.558805	-5.34336
Golga1	0.461656	4.51292	2.99367	0.0206796	0.250959	-3.34425
Tm7sf3	0.461635	5.52645	2.80544	0.026954	0.27485	-3.73175
Dars2	0.461456	4.53438	2.34824	0.0520533	0.345112	-4.27142
Mief2	0.461362	3.71246	1.61753	0.150798	0.507708	-5.07015
Patj	0.461174	4.06444	1.40795	0.202936	0.559008	-5.44088
Pisd-ps1	0.46095	5.0348	1.43006	0.19675	0.551481	-5.603
Stambp	0.460316	4.42973	3.01942	0.01995	0.246798	-3.29485
Dok1	0.460213	4.70384	1.65218	0.143481	0.497698	-5.26873
Mrrf	0.460123	4.31435	2.10805	0.0739228	0.396379	-4.5731
Iqgap1	0.460119	6.26391	1.97519	0.0897727	0.424062	-4.99261
Galm	0.460006	3.40416	1.84042	0.109269	0.454052	-4.68728
Ift46	0.458825	7.69744	2.94146	0.0222474	0.25758	-3.62564
Serpinb6a	0.458391	6.52668	2.41733	0.0470776	0.332915	-4.37724
Tead1	0.458343	5.66698	1.14938	0.289	0.63907	-5.99527
Yipf1	0.45826	5.25755	3.58126	0.00931637	0.188022	-2.61734
Zfp57	0.458232	6.23594	2.04841	0.0806603	0.407231	-4.8866
Sh3kbp1	0.457812	6.52741	1.71333	0.13138	0.48399	-5.3761
Arrdc1	0.457679	3.62741	1.00824	0.347668	0.683547	-5.73791
Ptpn14	0.456457	4.29602	2.07704	0.0773521	0.403011	-4.6128
Itsn2	0.456073	4.56144	2.37759	0.0498769	0.34075	-4.23377
Tnip1	0.456002	4.60651	2.16005	0.0685097	0.381554	-4.55237
Ilk	0.455358	8.21708	2.38584	0.0492819	0.33899	-4.41201
Gm3650	0.454306	3.59416	1.86966	0.104716	0.446528	-4.70329
H2afv	0.45428	7.94649	1.94517	0.093796	0.429176	-5.06019
Usp15	0.453859	5.8502	3.2296	0.0149283	0.225455	-3.15201
Mtg2	0.453315	4.12586	2.19826	0.0647877	0.373908	-4.40226
Parp6	0.453119	4.49616	2.34167	0.0525542	0.346084	-4.27444
Large1	0.453055	4.79165	2.2845	0.0571212	0.357492	-4.40412
Nid1	0.453028	7.33382	1.02324	0.341013	0.680486	-6.22482
Pigk	0.453027	5.55463	1.75333	0.123995	0.472593	-5.23767
Ankmy2	0.452331	5.16429	2.82294	0.0262935	0.274222	-3.67428
Cir1	0.452255	4.85754	1.94975	0.0931702	0.428607	-4.88904
Fkbpl	0.452221	3.87898	2.17532	0.0669967	0.378043	-4.36658
Mtmr14	0.452202	4.66633	2.56633	0.0379469	0.30508	-3.979
Cenpj	0.451905	3.84817	2.58896	0.0367296	0.301311	-3.77511
Snord53	0.451873	4.82852	0.691801	0.511854	0.797948	-6.31595
Cdkn3	0.451782	5.18739	1.05339	0.327944	0.669154	-6.0484
Rbm48	0.451754	3.44921	1.84014	0.109314	0.454052	-4.70054
Emp3	0.451534	7.51402	1.40491	0.203799	0.560419	-5.79207
Fut10	0.45147	4.3628	2.27222	0.0581537	0.360403	-4.34987
Setd6	0.451187	4.52212	1.35754	0.217693	0.571227	-5.60747
Taok3	0.451068	3.6961	2.1323	0.0713469	0.39037	-4.37402
Ermard	0.45093	5.61999	2.60908	0.0356817	0.30075	-4.02426
Loxl3	0.450648	5.62534	2.29352	0.0563745	0.355859	-4.48261
Zfp954	0.450463	3.47542	2.30605	0.0553538	0.353964	-4.07268
Cdk5rap1	0.450294	3.88999	2.19155	0.065426	0.375138	-4.34701
Insyn1	0.449439	3.98792	1.3553	0.218372	0.571754	-5.48046
Slc25a36	0.449328	6.33506	1.54312	0.167704	0.52288	-5.58473
Fbxo7	0.449117	3.86036	2.35198	0.0517706	0.344533	-4.1129
1700001O22Rik	0.449091	3.28918	1.03877	0.334231	0.67516	-5.5986
Rhob	0.448643	6.17944	1.11403	0.302876	0.650851	-6.07991
Bbs4	0.448188	3.75823	1.76921	0.121174	0.469543	-4.88656
Ctsc	0.448071	4.09131	0.454934	0.663244	0.878401	-6.30281
Tnrc6b	0.448021	3.69539	1.2088	0.266862	0.615741	-5.55322
Svep1	0.447717	5.60626	1.01744	0.343577	0.681358	-6.12666
Tmem214	0.447341	5.96949	3.14059	0.0168666	0.230783	-3.28764
Rilpl1	0.446486	4.86372	2.48268	0.0428216	0.319292	-4.12927
Mmachc	0.445659	4.06827	2.59341	0.0364948	0.30124	-3.82634
Chmp2b	0.445633	5.88297	3.03869	0.0194219	0.243026	-3.42609
Slc6a9	0.445332	4.19801	1.3713	0.213575	0.567262	-5.52191
Tjp1	0.444684	5.65992	2.7294	0.0300331	0.286093	-3.85307
Arhgap10	0.44466	5.32311	2.84531	0.0254741	0.271158	-3.65696
Fyco1	0.444581	3.39197	2.08556	0.0763946	0.401656	-4.3539
Erap1	0.444452	3.7313	1.75602	0.123512	0.472593	-4.89577
Zer1	0.444072	4.88527	1.88466	0.102452	0.442022	-4.9836
Mettl17	0.443952	4.92376	2.28305	0.0572424	0.357998	-4.42544
Nit1	0.443339	5.37064	2.86891	0.0246386	0.266292	-3.62707
Acbd5	0.441921	4.74205	2.07597	0.0774733	0.403125	-4.69376
Fbxo10	0.44171	4.34436	2.00152	0.0863842	0.416061	-4.72872
Ccdc77	0.441536	4.53068	2.65413	0.0334467	0.292469	-3.83133
Mdp1	0.441493	5.8254	3.37517	0.012255	0.213737	-2.94577
Dpf2	0.440876	6.61532	3.43243	0.0113491	0.205422	-2.92202
Zfp512b	0.440117	6.15457	2.22599	0.0622151	0.369688	-4.62561
Sipa1l1	0.439819	5.11303	1.60269	0.154039	0.50989	-5.3936
Furin	0.439695	5.75079	2.46162	0.0441477	0.323176	-4.25002
Aktip	0.43952	4.8729	2.97591	0.0211992	0.252184	-3.42129
Zfp113	0.439414	3.16512	1.42636	0.197773	0.552862	-5.139
Harbi1	0.438667	3.71653	2.01372	0.0848564	0.412062	-4.54357
Mapk12	0.438018	3.58042	0.994633	0.353791	0.68699	-5.73548
Map4k3	0.437987	5.16722	2.37147	0.050323	0.341975	-4.32755
Aff1	0.437681	4.23751	2.29016	0.0566514	0.356422	-4.29857
Gm14391	0.437339	4.92668	1.86046	0.106128	0.447512	-5.02293
Slc4a1ap	0.437174	5.3901	3.30018	0.0135611	0.219337	-3.01598
Rmdn1	0.437155	3.75898	1.49616	0.179255	0.533034	-5.23754
Ankzf1	0.436866	3.67622	1.69997	0.133938	0.486537	-4.95251
Rbm39	0.436825	8.53598	2.59014	0.0366673	0.301311	-4.09018
Ttc33	0.436607	4.94225	2.22384	0.0624104	0.369966	-4.51295
Hoxc6	0.436423	4.05775	1.14129	0.292127	0.641688	-5.74286
Twf1	0.436199	6.18854	2.97582	0.0212019	0.252184	-3.53947
Psph	0.436055	4.6636	1.5932	0.156142	0.511833	-5.33887
Tti1	0.435667	4.55188	2.77388	0.0281895	0.279274	-3.663
Scarb2	0.435598	5.55027	1.75323	0.124012	0.472593	-5.2374
Lin37	0.435542	5.36815	1.95847	0.0919922	0.42622	-4.93737
Rft1	0.43547	4.50395	2.60079	0.0361094	0.301139	-3.90362
Rai14	0.43525	6.12668	1.38247	0.210282	0.563652	-5.76875
Hoxb5os	0.435244	3.5867	0.491801	0.638249	0.865368	-6.11515
Cfp	0.434812	3.65735	1.27561	0.243705	0.595383	-5.46658
Itm2a	0.434798	4.21537	1.12223	0.299609	0.648308	-5.80727
Tpcn1	0.434658	4.49757	1.98246	0.0888235	0.421241	-4.78394
Etfdh	0.434582	5.48698	2.86684	0.0247107	0.266747	-3.63988
Shd	0.434571	3.67912	0.522532	0.617792	0.856661	-6.13005
Stox2	0.43428	3.55291	1.2941	0.23761	0.590831	-5.41218
Ndufs4	0.434227	7.45859	2.46184	0.0441337	0.323176	-4.32991
Smpd1	0.434115	5.22529	2.25008	0.0600637	0.365462	-4.50858
Oma1	0.433801	3.98735	2.64197	0.0340352	0.293904	-3.73668
Ddhd2	0.433758	4.82	3.12725	0.0171797	0.232996	-3.19981
Mir3068	0.433167	2.09054	0.246344	0.812645	0.942476	-5.70904
Clk1	0.432458	6.90481	1.76839	0.121318	0.469911	-5.3215
Slco3a1	0.432207	3.59714	1.43804	0.194557	0.549099	-5.25741
Zswim7	0.431517	4.78166	1.70745	0.1325	0.484554	-5.20835
Slc2a8	0.431403	3.92868	1.26887	0.24596	0.59806	-5.56208
5730480H06Rik	0.431274	4.48823	1.62841	0.148465	0.503917	-5.26198
Stx5a	0.430338	6.77393	3.34174	0.0128197	0.216849	-3.0568
Sbno2	0.429254	4.22622	1.15803	0.285685	0.634967	-5.77178
Mettl7a1	0.429058	4.00775	1.01496	0.344676	0.681441	-5.85638
Wdr35	0.428905	4.29678	2.04787	0.0807232	0.407231	-4.65389
Ercc5	0.428536	4.85261	2.43725	0.0457362	0.328758	-4.19326
Odf2l	0.428464	4.65386	1.55781	0.164234	0.519482	-5.3828
Abcg2	0.428336	7.00186	3.2249	0.0150243	0.225825	-3.2281
Ap4b1	0.428236	4.00277	2.69641	0.0314817	0.290682	-3.66352
Tfdp2	0.427947	4.47073	1.89744	0.100561	0.439869	-4.89704
Crtc2	0.427691	5.16492	2.65349	0.0334774	0.292469	-3.919
Supt20	0.427667	6.4331	2.86885	0.0246407	0.266292	-3.71244
Birc2	0.426346	4.78616	1.75321	0.124016	0.472593	-5.14768
Vat1	0.426013	5.34523	1.34657	0.22103	0.574319	-5.7394
E430024I08Rik	0.425796	4.66885	1.6332	0.147447	0.502849	-5.28768
Ube2l6	0.425326	4.95737	1.29629	0.236897	0.590306	-5.75276
Rabgap1l	0.425096	3.9784	1.68988	0.135902	0.488375	-5.05856
Zfand1	0.4249	5.09779	1.82556	0.111656	0.45591	-5.09331
Lamb1	0.424789	7.56226	2.03804	0.0818923	0.410189	-4.94058
Trim3	0.424686	5.9567	2.1846	0.066094	0.375802	-4.66936
Rbm43	0.424232	4.3045	2.05237	0.0801942	0.407168	-4.64926
Aldh18a1	0.423783	5.88615	1.01417	0.345025	0.681441	-6.15699
Atg13	0.423602	4.29242	2.35187	0.0517789	0.344533	-4.22212
Cyb5r4	0.423595	4.5979	1.71277	0.131485	0.48399	-5.17025
Sec22a	0.423552	4.33119	1.95727	0.0921528	0.426675	-4.78757
Slc22a21	0.42342	3.25207	1.64695	0.144565	0.499355	-4.89436
Osgepl1	0.422862	3.76682	2.1962	0.0649831	0.373908	-4.3053
Ddhd1	0.422859	3.83392	2.39648	0.0485256	0.336446	-4.04284
Tcirg1	0.422725	6.51006	1.57991	0.159136	0.513606	-5.55173
Zfc3h1	0.422286	5.95038	1.45613	0.189673	0.544075	-5.66292
Ckap2	0.422212	5.76098	1.18487	0.275598	0.624433	-5.96548
Cyp4f16	0.42214	4.71695	2.41872	0.0469831	0.332766	-4.19959
Ophn1	0.421976	3.50245	1.10239	0.307562	0.65425	-5.60344
Amn1	0.421799	4.2706	1.86047	0.106126	0.447512	-4.90767
Cln5	0.420546	4.76968	2.45026	0.0448813	0.326301	-4.16221
Edem2	0.419884	4.53263	2.1833	0.0662198	0.37607	-4.50684
Ccdc90b	0.419222	5.07279	2.24843	0.0602093	0.365462	-4.49432
Tmem126a	0.419087	6.39661	2.53059	0.039955	0.310795	-4.20198
Xpa	0.418968	4.61311	2.87421	0.0244551	0.26622	-3.52911
4933434E20Rik	0.418709	6.42214	2.74854	0.0292246	0.282938	-3.88627
Abhd2	0.418497	4.34885	1.2685	0.246082	0.598073	-5.6775
Slc39a7	0.418312	4.40508	1.52657	0.171696	0.525514	-5.37706
Tfb1m	0.418296	3.38582	1.64173	0.145652	0.50076	-4.9402
Synj1	0.41827	3.87287	1.83436	0.110237	0.454976	-4.8344
Gprasp2	0.418242	4.64162	1.37145	0.21353	0.567262	-5.61237
Mcts2	0.418001	4.67908	2.40793	0.0477249	0.334715	-4.20913
Pls3	0.417883	6.58714	1.26845	0.2461	0.598073	-5.94207
Rps24-ps3	0.417465	6.58801	0.28355	0.785145	0.932219	-6.71288
Zfp970	0.417147	5.4541	2.09653	0.0751781	0.398992	-4.75017
Mtif2	0.416934	4.98755	1.96793	0.0907299	0.425072	-4.88214
Manea	0.416338	3.87921	1.71642	0.130794	0.48399	-4.99346
Kctd11	0.416194	3.73153	1.47737	0.184079	0.535763	-5.25197
Rab5b	0.415781	6.12648	2.77619	0.0280969	0.279274	-3.82358
Rnf19a	0.415616	4.97932	3.05709	0.0189317	0.241393	-3.31919
Zmat3	0.415496	4.23681	0.829272	0.434932	0.748794	-6.09168
Man2b2	0.415313	3.5287	1.21159	0.265857	0.615173	-5.49636
Mettl22	0.415179	3.78463	1.70593	0.132791	0.484729	-4.97811
Pygb	0.415166	6.27676	2.70634	0.0310382	0.289096	-3.93634
Hoxa7	0.414914	3.72271	1.41385	0.201268	0.557137	-5.3263
Smim14	0.414564	6.04033	2.82492	0.0262198	0.274222	-3.74645
Tmem53	0.414516	3.614	1.31197	0.231844	0.585666	-5.41122
Prnp	0.414347	6.19024	1.87929	0.103256	0.443352	-5.12099
N4bp2l2	0.414213	5.75564	2.98481	0.0209373	0.251995	-3.49268
Npr1	0.414008	4.92926	0.917555	0.390059	0.715344	-6.14593
Pias3	0.413662	6.22085	2.45324	0.0446877	0.325387	-4.30084
Mdm4	0.413462	5.83195	1.91149	0.0985219	0.436671	-5.04579
Pef1	0.413185	5.58641	2.56397	0.0380758	0.305318	-4.08689
Zfp449	0.412174	3.76392	1.83811	0.109637	0.454277	-4.79637
2310022B05Rik	0.412152	7.04185	1.57543	0.160157	0.514325	-5.58177
Urgcp	0.411733	3.84732	1.99252	0.0875277	0.417786	-4.61129
Rnf123	0.411403	4.58425	2.50454	0.0414879	0.315025	-4.05498
Cdk5rap3	0.411298	5.80743	2.99208	0.0207255	0.251198	-3.48662
Ttl	0.411191	4.62166	2.33496	0.0530703	0.346931	-4.30486
Atg4a	0.4108	3.91547	1.92979	0.0959259	0.432231	-4.71769
Nuak1	0.410433	5.34308	1.56541	0.162464	0.518351	-5.46667
Yipf4	0.409946	5.91432	2.33697	0.0529147	0.346931	-4.4455
Ubald2	0.409637	5.89175	1.74516	0.125469	0.474967	-5.28012
Faf1	0.409475	5.05083	2.5884	0.0367589	0.301311	-4.00066
Arhgef10	0.409275	4.39477	1.80447	0.115131	0.460547	-5.00985
Ubr2	0.409186	5.26056	2.92055	0.0229103	0.258745	-3.54318
Acot13	0.409053	5.56438	2.71191	0.0307921	0.287925	-3.87029
Gsn	0.408995	7.4367	1.53541	0.169553	0.524886	-5.6297
Sort1	0.408942	4.62545	2.01739	0.0844027	0.41133	-4.75708
Sppl2a	0.408814	5.52472	1.81759	0.112957	0.458079	-5.1473
Pcmtd2	0.40857	5.11937	1.35016	0.219934	0.57287	-5.71063
Tars2	0.408363	5.28006	2.84934	0.0253294	0.271158	-3.64731
Washc4	0.407791	4.7985	1.76479	0.121952	0.471315	-5.13402
Pbx3	0.407761	5.51209	1.76711	0.121544	0.470404	-5.21505
Nrip1	0.407388	3.92607	1.4905	0.180696	0.533645	-5.29746
Lztfl1	0.407212	5.15813	1.78911	0.117727	0.464224	-5.1502
Tenm3	0.406648	5.96105	1.23767	0.256634	0.607129	-5.92523
Cep57l1	0.406627	4.01366	2.29739	0.056057	0.355383	-4.23242
Efcab11	0.406612	3.42886	1.35194	0.219392	0.572068	-5.30678
Tmem38a	0.406389	4.18113	2.34442	0.0523438	0.345649	-4.20848
Tbc1d19	0.406261	5.17506	2.94686	0.0220796	0.256257	-3.49744
Syf2	0.406191	5.91362	2.23791	0.0611406	0.367097	-4.58876
Cep78	0.406042	3.94473	2.29697	0.0560916	0.355383	-4.21412
Asb3	0.405348	4.72135	2.66934	0.0327252	0.291678	-3.8391
Satb1	0.405064	3.99501	0.929624	0.384201	0.712195	-5.93326
Tpcn2	0.404724	3.77582	1.93979	0.0945359	0.430202	-4.66231
Smpd2	0.404718	5.49086	2.25912	0.0592766	0.363741	-4.52035
Trafd1	0.404376	5.95125	2.57405	0.037527	0.304768	-4.10394
P4ha2	0.404196	5.33849	0.937606	0.380364	0.709058	-6.17766
Arl6ip5	0.403839	6.11566	2.71614	0.0306069	0.28758	-3.91001
D2hgdh	0.403826	3.58844	2.02079	0.0839848	0.411284	-4.49686
Lpar1	0.403121	4.05602	1.26331	0.247834	0.599277	-5.60804
Zfp825	0.402881	4.61789	2.15417	0.0691006	0.383559	-4.5626
Mr1	0.402799	3.63201	1.14464	0.290827	0.640743	-5.60155
Trip4	0.402404	5.33499	2.75164	0.0290961	0.282265	-3.79315
Elf1	0.402244	3.60933	2.11988	0.0726547	0.392727	-4.36663
Ccng2	0.402125	5.58247	1.52858	0.171206	0.525514	-5.53665
Rcn3	0.402057	8.72333	1.65066	0.143796	0.497911	-5.40588
Zfyve27	0.401689	4.4989	1.44126	0.193682	0.549099	-5.50167
Abcd1	0.401523	3.78355	2.02446	0.0835346	0.410859	-4.54851
Jag1	0.401501	3.47584	0.58947	0.574491	0.833348	-6.02203
Kmt5c	0.401457	6.04108	1.32851	0.226618	0.580445	-5.82646
Kirrel	0.40145	5.90568	2.09647	0.0751849	0.398992	-4.79116
Mtln	0.401314	3.77224	0.996081	0.353135	0.686043	-5.79768
Gpr107	0.401274	5.62172	2.30906	0.0551114	0.353294	-4.45982
Cnst	0.401037	4.01917	1.86714	0.1051	0.446807	-4.8335
Txlng	0.400959	3.71904	1.66136	0.141601	0.496211	-5.01581
Il3ra	0.400906	3.22574	0.665629	0.527449	0.807846	-5.88945
Fam92a	0.400666	6.28428	2.68903	0.0318158	0.291678	-3.96212
Plin2	0.400167	6.42174	1.28834	0.239494	0.591574	-5.90581
Tnk2	0.40006	5.42004	2.58774	0.0367941	0.301311	-4.03804
Acyp2	0.400005	4.07259	1.04396	0.331992	0.673361	-5.84788
Amotl1	0.399935	5.7524	2.10735	0.0739986	0.396379	-4.76171
Bbs5	0.399882	3.88402	2.07712	0.0773434	0.403011	-4.50507
Rmnd1	0.399813	5.06523	1.41037	0.20225	0.558805	-5.63109
Il17rc	0.399706	4.49841	1.12239	0.299547	0.648308	-5.86848
Sgcb	0.399651	3.86524	1.69344	0.135206	0.487609	-5.01932
Tnfrsf10b	0.399597	4.30327	1.02543	0.340051	0.680486	-5.92752
Phf19	0.399242	3.23754	1.09731	0.309628	0.655468	-5.52401
Surf1	0.399223	5.67281	3.02791	0.0197154	0.245162	-3.42403
Idnk	0.398966	4.50608	2.16166	0.0683482	0.38115	-4.53307
Cmtr1	0.398779	6.39772	2.69475	0.0315566	0.290876	-3.96267
Tram2	0.398617	4.03969	1.67592	0.138664	0.491763	-5.09516
Arhgef39	0.398462	4.56578	1.1514	0.28822	0.638091	-5.84999
Actn4	0.39831	8.09027	1.61389	0.151587	0.508573	-5.50503
Trip11	0.398111	3.72066	1.96861	0.0906394	0.425072	-4.60657
Atraid	0.39806	6.83968	2.67896	0.0322775	0.291678	-4.01225
Ercc1	0.397582	5.67115	1.17029	0.28104	0.629316	-5.97286
Osbpl3	0.397549	3.58233	0.849422	0.424376	0.742867	-5.86689
S100a16	0.397343	3.57741	0.688369	0.513882	0.798478	-5.99056
Mocs2	0.397326	5.9314	2.37582	0.0500057	0.341272	-4.39063
Nupl2	0.397317	3.51207	2.08412	0.0765558	0.401656	-4.3887
Recql5	0.397207	3.87954	1.63405	0.147267	0.502849	-5.101
Sec62	0.397202	6.69496	2.42765	0.0463779	0.330994	-4.37286
Mkl1	0.397044	4.40975	2.05124	0.0803271	0.407168	-4.67164
Scyl3	0.396842	3.70493	2.10475	0.0742802	0.396451	-4.41471
Pisd-ps2	0.396812	3.42253	1.06108	0.324675	0.667164	-5.6194
Cercam	0.396694	3.84373	1.61347	0.151679	0.508573	-5.11633
Tom1l2	0.396481	4.57509	2.81632	0.0265414	0.27444	-3.60593
Ngdn	0.396397	6.14282	3.3628	0.0124608	0.215754	-2.98662
Ube2j1	0.396155	5.8748	1.86409	0.105568	0.446807	-5.1156
Tmem129	0.395716	4.89833	2.78707	0.0276661	0.278006	-3.69492
Zfp467	0.395136	5.15904	1.70415	0.133133	0.484739	-5.26499
Rasl11a	0.394913	5.19848	1.6662	0.140618	0.495555	-5.31987
Mov10	0.3949	5.00092	2.64265	0.034002	0.293904	-3.91627
Rps27l	0.394552	8.68338	1.8949	0.100934	0.439948	-5.07702
Slc25a24	0.394473	5.46624	2.57034	0.0377278	0.30508	-4.0673
Gabarap	0.394039	8.53298	2.90221	0.0235091	0.261743	-3.63742
Sema3f	0.39395	6.09845	1.21222	0.265632	0.614948	-5.96583
Maff	0.393937	3.26221	0.648974	0.537527	0.815091	-5.91276
Igf1r	0.393577	4.30827	2.34625	0.0522049	0.345209	-4.23346
4930430F08Rik	0.393405	3.43479	1.69614	0.134681	0.487188	-4.88494
Tmem136	0.393163	3.91013	2.14924	0.0696006	0.384311	-4.4121
Mapre3	0.393093	4.61954	1.81925	0.112685	0.457575	-5.03039
Clic1	0.392826	7.98302	1.71891	0.130325	0.483482	-5.37083
Eogt	0.392781	4.01722	1.44082	0.193801	0.549099	-5.38663
Ppfibp1	0.392726	6.97842	2.43717	0.0457416	0.328758	-4.36915
Akip1	0.392453	4.5503	2.551	0.0387951	0.307608	-3.98266
Ubxn2a	0.391843	4.12095	1.94039	0.0944522	0.430202	-4.76141
Usp16	0.39182	6.0766	2.64065	0.0340995	0.293904	-4.01688
Lmbr1l	0.391731	4.47027	1.27868	0.242684	0.59459	-5.69021
Habp4	0.39169	4.90163	2.634	0.0344265	0.295636	-3.91593
Mettl23	0.391672	4.78472	1.53057	0.170723	0.525281	-5.43972
Dicer1	0.391614	4.78283	1.55656	0.164527	0.519482	-5.4062
Slc35b4	0.391327	5.46254	2.48463	0.0427007	0.319172	-4.1914
Pttg1	0.391222	6.79556	1.55761	0.164279	0.519482	-5.59825
Ccpg1	0.39117	4.32162	1.94565	0.0937303	0.429176	-4.80166
Stxbp3	0.391166	4.84207	2.20459	0.0641906	0.372998	-4.52623
Amacr	0.390859	3.87089	2.2351	0.0613921	0.368084	-4.28041
Gadd45b	0.390769	3.91826	0.648085	0.538069	0.81532	-6.13386
Cc2d1b	0.390299	5.64377	2.4206	0.0468548	0.332371	-4.30013
Heg1	0.389977	3.55653	1.04459	0.331719	0.67321	-5.67915
Nudt8	0.389879	4.23244	1.95167	0.0929102	0.428524	-4.77369
Uchl1	0.389491	4.5002	1.09094	0.312234	0.656274	-5.9018
Trex1	0.389377	3.50803	1.71487	0.131087	0.48399	-4.88236
Afg3l1	0.389052	5.47632	2.77457	0.0281618	0.279274	-3.77216
Ddx3y	0.388518	2.63166	0.298948	0.773858	0.926813	-5.87378
Crnkl1	0.388313	4.61144	2.5132	0.0409715	0.313591	-4.04689
Arhgap28	0.388065	3.977	0.978438	0.361188	0.693256	-5.8819
Slc12a4	0.388016	5.44734	1.89585	0.100794	0.439948	-5.03215
Nae1	0.38771	6.18865	2.15492	0.069025	0.383361	-4.73059
Ercc4	0.387591	3.55062	1.86311	0.105718	0.446807	-4.69931
Gas2	0.386992	5.27019	1.49854	0.178655	0.532737	-5.54482
Sh3yl1	0.386856	3.60396	1.57809	0.159551	0.513606	-5.08664
Trmt1l	0.386719	4.66578	2.41059	0.0475408	0.334715	-4.20321
D17H6S53E	0.386378	4.90762	1.91504	0.0980125	0.436671	-4.94473
Cd47	0.385764	4.83494	0.695671	0.509573	0.796208	-6.31421
Kctd9	0.385527	4.60079	1.76491	0.121932	0.471315	-5.10083
Gm22442	0.385382	3.45659	0.565186	0.589995	0.840905	-6.03026
Aldh6a1	0.385281	4.56023	1.14413	0.291024	0.640795	-5.85679
5031425E22Rik	0.384887	4.04531	1.75194	0.124245	0.472593	-4.99632
Rab34	0.384365	6.75058	2.65586	0.0333638	0.292469	-4.04239
Tmem147os	0.384351	4.11489	1.26469	0.247368	0.599207	-5.6235
Adam9	0.383178	5.95814	1.1452	0.290611	0.640672	-6.02767
Arl14ep	0.383118	5.6066	2.34656	0.0521809	0.345209	-4.40422
Ubap1	0.382932	5.95347	2.60437	0.0359239	0.300867	-4.05998
Lyrm2	0.382829	6.46117	2.21345	0.0633648	0.370897	-4.66829
Vipas39	0.382592	5.55173	2.14957	0.0695671	0.384311	-4.68319
Mtfmt	0.381496	3.6897	1.73018	0.128219	0.480777	-4.91711
Tmem100	0.380787	5.33627	1.92446	0.0966753	0.434618	-4.98192
Gm42047	0.380442	5.2532	1.39835	0.205675	0.56134	-5.66748
Arhgef2	0.380302	6.33551	2.21654	0.0630797	0.370519	-4.65363
Gyg	0.380052	4.85889	1.82228	0.112189	0.456916	-5.06534
Abcd4	0.37934	3.89738	2.2296	0.0618872	0.369293	-4.29571
Cc2d2a	0.378713	4.44883	1.93657	0.0949814	0.430876	-4.83892
Cdpf1	0.378669	4.34468	1.89526	0.100881	0.439948	-4.876
Decr1	0.378572	5.13962	2.90639	0.023371	0.261226	-3.55187
Nav3	0.378299	5.31216	0.950865	0.374054	0.703892	-6.16252
Tmem19	0.37762	4.65306	2.65946	0.033192	0.292426	-3.84288
Rock2	0.377382	5.38013	1.44678	0.192186	0.54688	-5.62064
Gli3	0.377279	4.47165	1.94071	0.094409	0.430202	-4.83738
Phospho2	0.377096	4.05916	2.19249	0.0653357	0.375053	-4.39312
Def8	0.376474	5.09821	2.29194	0.0565043	0.35594	-4.43464
Ammecr1l	0.376075	5.52343	2.07377	0.077723	0.403141	-4.78879
1600014C10Rik	0.376	3.88712	1.18188	0.276708	0.625171	-5.64519
Ccnl1	0.375979	6.2481	1.69478	0.134944	0.487188	-5.37789
Tgif1	0.375969	5.83266	2.1993	0.0646894	0.373908	-4.63722
Zfp219	0.375668	5.51313	0.668759	0.525569	0.806186	-6.41648
Cenpt	0.375654	5.67839	1.96838	0.0906699	0.425072	-4.95187
Ocrl	0.375475	4.84567	2.35742	0.0513626	0.343813	-4.30734
Gm29216	0.375274	10.5261	0.737851	0.485143	0.779551	-6.2542
Gm13212	0.375198	3.2286	0.984807	0.358264	0.690552	-5.63075
Vps41	0.37432	5.49319	2.12075	0.0725622	0.392727	-4.71915
Tro	0.374216	4.62852	1.85869	0.106402	0.447938	-4.97797
Ulk3	0.37408	3.63965	1.08431	0.314963	0.65873	-5.66654
Alkbh3	0.374064	5.74036	2.40734	0.047766	0.334715	-4.32795
Hnrnph3	0.373836	6.54555	2.92666	0.0227146	0.258745	-3.63696
Gm13443	0.373612	5.79445	1.02932	0.338345	0.679776	-6.13304
Rassf8	0.373511	4.9258	1.39109	0.207769	0.56134	-5.63535
Usp9x	0.373368	6.30263	2.51699	0.0407479	0.313519	-4.21435
B230118H07Rik	0.373227	5.81657	1.48088	0.183169	0.535073	-5.61937
Ddias	0.372638	4.04532	0.758485	0.473481	0.771147	-6.09461
Arel1	0.372278	4.28166	2.33708	0.0529064	0.346931	-4.241
Mir343	0.372209	3.86137	0.617621	0.55682	0.827051	-6.13484
Qpctl	0.371822	3.63531	2.03345	0.0824445	0.410189	-4.49297
AC165953.2	0.371655	4.14872	1.99392	0.087349	0.417557	-4.69454
Col6a2	0.371492	6.06609	0.861724	0.418023	0.738347	-6.31595
Sri	0.371262	7.11367	2.74052	0.0295605	0.285037	-3.92727
Apeh	0.371009	5.6944	2.19846	0.0647683	0.373908	-4.62584
Rictor	0.37099	3.40265	1.62978	0.148174	0.503464	-4.96037
Agbl5	0.370934	4.28221	1.31825	0.229847	0.583763	-5.60489
Acbd4	0.370921	4.92723	1.88949	0.101732	0.440756	-4.98293
Cib1	0.370894	5.6489	2.15971	0.0685432	0.381554	-4.67738
Rnf167	0.37014	5.39951	1.41172	0.201867	0.558313	-5.6658
Zbtb24	0.369952	4.22316	1.85655	0.106733	0.448635	-4.90223
Lmna	0.369873	6.27717	0.875551	0.410964	0.733181	-6.32152
Mkln1	0.369791	7.52521	2.87304	0.0244955	0.266225	-3.72875
Zkscan5	0.369152	4.04741	1.7042	0.133123	0.484739	-5.06022
Nav1	0.368809	4.13275	0.562276	0.591869	0.841072	-6.25635
Adprm	0.368671	4.88636	1.9438	0.0939833	0.429542	-4.90166
D930016D06Rik	0.36865	3.8251	1.07238	0.319921	0.663407	-5.73983
Nfs1	0.368185	4.91235	2.7084	0.0309469	0.289089	-3.81001
2500004C02Rik	0.367998	3.92403	1.3959	0.206379	0.56134	-5.41223
Dgkq	0.367965	3.97964	2.03688	0.0820318	0.410189	-4.58868
A230050P20Rik	0.367766	3.90063	0.975486	0.362548	0.69428	-5.85994
Mfn2	0.36775	5.07359	2.77104	0.0283037	0.279556	-3.73939
Pxmp4	0.367419	4.54279	1.54098	0.168214	0.523136	-5.38465
Echdc2	0.367178	4.6401	0.848605	0.4248	0.743151	-6.15851
Rufy2	0.366773	4.27917	2.15902	0.0686121	0.381554	-4.49362
Gm53	0.366626	5.16674	1.50921	0.175976	0.528592	-5.52015
Zfp622	0.366265	5.50387	2.65409	0.0334485	0.292469	-3.94898
Invs	0.365764	3.40127	1.40116	0.20487	0.56134	-5.24062
Tomm40l	0.365726	4.89652	2.19877	0.0647392	0.373908	-4.54253
Rfxank	0.365613	4.46336	2.18884	0.0656852	0.375484	-4.48697
Vrk3	0.365588	5.56623	1.60079	0.154457	0.50989	-5.44181
Cnih4	0.365486	6.32725	1.92318	0.0968548	0.434618	-5.07095
Zfp90	0.3652	4.44587	2.31688	0.0544871	0.350614	-4.30119
Tmem59	0.364804	8.21198	2.92039	0.0229155	0.258745	-3.63447
Accs	0.364782	3.79478	1.18513	0.275503	0.624364	-5.61154
Ttc14	0.36459	4.90964	1.55964	0.163806	0.519482	-5.42212
Myadm	0.364425	6.99199	0.883512	0.40694	0.731042	-6.35859
Igsf10	0.364306	3.4567	1.11131	0.303966	0.651842	-5.57956
Ddah1	0.364025	6.04924	1.00649	0.348451	0.683824	-6.17936
Gm43110	0.363797	4.95442	0.697276	0.508629	0.795641	-6.33178
Klc2	0.363656	4.74585	1.52711	0.171563	0.525514	-5.43775
Tet2	0.36358	3.54094	1.52397	0.172329	0.525663	-5.13489
Mpp5	0.363339	4.29261	1.16105	0.284533	0.633786	-5.78438
Zdhhc7	0.362881	4.87607	2.42688	0.0464297	0.331023	-4.2116
Uevld	0.362717	3.92093	1.71709	0.130667	0.48399	-5.00545
Tbc1d9b	0.362511	5.67768	2.39382	0.0487137	0.336775	-4.34199
Aig1	0.362404	4.68804	1.64086	0.145835	0.501029	-5.28091
Dedd	0.36214	6.06221	2.88606	0.02405	0.264607	-3.65967
Ndufa6	0.362083	7.7725	2.07223	0.0778985	0.403614	-4.88629
Setd4	0.361939	3.85987	1.73375	0.127558	0.479363	-4.96465
Grn	0.361772	6.97523	1.54239	0.167878	0.523136	-5.62354
Tsc22d1	0.361752	9.09439	1.10481	0.306585	0.654089	-6.03056
Fbxw9	0.361539	4.94131	1.66452	0.140958	0.495937	-5.28984
Smim11	0.361495	6.1487	2.96949	0.0213907	0.252915	-3.54574
Ogfod2	0.361159	3.80201	1.38491	0.209566	0.563017	-5.38635
Map1lc3a	0.36064	6.80874	2.26818	0.0584979	0.361366	-4.6103
Trmt5	0.360385	4.65129	1.87496	0.103911	0.444967	-4.95947
Rsph3b	0.360289	4.94796	1.07246	0.319887	0.663407	-5.9977
Brd8	0.360283	6.1752	3.15574	0.0165185	0.230783	-3.28104
Nsmaf	0.359819	5.32442	2.50718	0.0413301	0.314871	-4.1464
Ppme1	0.359765	5.85058	1.46052	0.188504	0.542018	-5.64814
Pign	0.35948	4.37869	1.19987	0.270096	0.617962	-5.76096
Pknox2	0.358946	5.11915	1.14646	0.290125	0.640379	-5.94269
Rit1	0.358597	5.98218	3.05447	0.0190007	0.241807	-3.41147
Zfp37	0.357973	3.73057	1.39304	0.207206	0.56134	-5.3537
Iqcc	0.3575	4.82698	1.54472	0.167322	0.52288	-5.42846
Zfp952	0.357448	3.8778	1.68264	0.137326	0.490152	-5.03733
Prmt9	0.357195	4.50426	2.46661	0.0438297	0.321586	-4.09647
Plp2	0.35707	7.23123	0.93042	0.383817	0.711805	-6.31618
Wisp1	0.357054	5.93174	0.493708	0.636969	0.864606	-6.56654
Gde1	0.356972	5.88672	2.47017	0.043604	0.321331	-4.24958
Uck1	0.356867	5.72863	2.33402	0.0531426	0.346931	-4.43322
Rad51d	0.356767	3.932	2.02067	0.0839995	0.411284	-4.59748
Dstyk	0.356709	4.1661	2.03916	0.0817589	0.410189	-4.63604
Kazald1	0.355979	3.46671	0.836332	0.431213	0.746471	-5.83959
Mme	0.355976	3.8755	0.299924	0.773145	0.926813	-6.29611
Ccdc28b	0.355871	6.12882	1.3271	0.227059	0.58075	-5.83548
Ralgapb	0.355366	4.43175	2.02886	0.0829989	0.410859	-4.7071
Man2c1	0.355228	6.48388	1.64971	0.143991	0.497911	-5.45783
Aasdh	0.355217	3.39765	1.4717	0.185559	0.537001	-5.1551
Orc3	0.355209	6.22838	2.17487	0.0670409	0.378043	-4.70501
Mtg1	0.355051	4.35733	1.66547	0.140766	0.495709	-5.18814
Pomt1	0.355034	5.12201	2.09072	0.0758202	0.400717	-4.72549
Ndufaf1	0.355025	5.45735	2.0856	0.0763897	0.401656	-4.76602
Prkd2	0.35482	4.10841	1.71117	0.13179	0.48399	-5.0681
Chchd7	0.354751	5.93374	2.28967	0.0566924	0.356422	-4.51575
Erbin	0.354647	6.30987	1.41825	0.200032	0.555653	-5.74009
Lbhd1	0.354496	4.87661	1.07494	0.318852	0.663266	-5.98438
Ptbp2	0.354324	6.18387	1.55554	0.164765	0.519482	-5.5561
Map1lc3b	0.354066	7.12463	1.95005	0.09313	0.428607	-5.07224
Galnt10	0.354021	4.37266	1.24512	0.254051	0.604959	-5.70912
Lmtk3	0.353898	3.60476	0.945642	0.37653	0.706086	-5.7894
Dhx57	0.35362	4.37597	2.19964	0.0646568	0.373908	-4.4557
Fancg	0.353603	3.60118	1.36506	0.215433	0.569073	-5.34553
Thumpd2	0.353286	3.61415	1.85005	0.107749	0.450523	-4.73546
Gm6206	0.353152	5.01462	1.59187	0.156441	0.512284	-5.39535
Taf1b	0.352371	4.62801	2.39745	0.0484575	0.336218	-4.2161
Purg	0.352341	4.95807	2.2482	0.0602289	0.365462	-4.48013
1600002K03Rik	0.352174	3.78231	1.19171	0.273079	0.620928	-5.60031
Stat2	0.351775	4.5618	1.66793	0.140267	0.495106	-5.22334
Tctn1	0.351347	3.73883	1.93969	0.0945492	0.430202	-4.65139
Nol7	0.351213	6.76806	3.02562	0.0197785	0.245628	-3.50658
Tnnt1	0.35076	3.64997	0.761489	0.471799	0.770527	-5.96076
Slc35b1	0.35074	6.18548	1.47591	0.184458	0.535763	-5.65782
Slc12a2	0.350655	5.07052	0.780307	0.461355	0.764205	-6.28419
Ctr9	0.35062	6.19281	2.32997	0.0534577	0.347772	-4.47799
Lrrc42	0.350301	6.76329	2.49911	0.0418154	0.316508	-4.27196
Churc1	0.35019	6.0276	1.86918	0.104788	0.446528	-5.12195
Gm7072	0.349977	3.82568	1.49336	0.179968	0.533529	-5.26215
Polb	0.349872	5.60579	2.68634	0.0319387	0.291678	-3.91089
Mir1898	0.34976	5.03329	0.591003	0.573521	0.833348	-6.41567
Npdc1	0.34937	5.75195	2.02131	0.083921	0.411284	-4.884
Flad1	0.349294	3.80797	1.31456	0.231018	0.584875	-5.47077
Slmap	0.34927	5.85449	1.88444	0.102484	0.442022	-5.08551
Lrrcc1	0.349206	4.54501	2.31798	0.0543994	0.350614	-4.31656
Zbtb25	0.348532	4.36161	2.43786	0.0456956	0.328758	-4.11276
Rab23	0.348167	4.95079	1.57921	0.159296	0.513606	-5.40282
Fbxo34	0.348056	3.90006	1.80972	0.114256	0.45928	-4.87583
Evi5l	0.348018	4.87082	2.26118	0.059099	0.363204	-4.44945
Fam216a	0.347892	5.69504	2.35337	0.051666	0.344533	-4.40218
Mrnip	0.347877	3.93754	1.79947	0.115969	0.462283	-4.90092
Eci2	0.347799	7.61876	2.6058	0.0358502	0.300789	-4.11584
Zfp707	0.347766	3.59345	1.48904	0.181071	0.533653	-5.19421
Gm10524	0.347425	3.79489	1.61958	0.150356	0.507279	-5.09329
Ric8a	0.346841	5.87689	2.01982	0.0841037	0.411284	-4.89756
Acot9	0.346794	5.38739	1.18804	0.27443	0.623261	-5.92612
Acad8	0.346039	5.75133	2.36072	0.0511167	0.343115	-4.39658
Dnase1l1	0.345642	3.53142	1.31842	0.229793	0.583763	-5.3776
Smc5	0.345469	5.88542	2.19657	0.0649475	0.373908	-4.64585
Rnf11	0.344889	6.53907	1.60543	0.153435	0.50989	-5.52054
Phldb1	0.344696	5.52048	1.40261	0.204455	0.561254	-5.68845
Nipsnap1	0.344685	5.17856	0.9994	0.351637	0.685588	-6.10134
Otud5	0.344504	6.279	2.57225	0.0376243	0.304929	-4.1319
Dcaf8	0.344447	6.76643	1.99485	0.0872306	0.417314	-5.00091
Ggps1	0.344278	5.18139	2.24587	0.060434	0.365544	-4.51015
Pdxdc1	0.343701	6.51643	2.31493	0.0546416	0.351136	-4.52555
Ogt	0.343639	6.61104	1.68831	0.13621	0.488836	-5.41573
Paxbp1	0.342953	6.12721	1.42346	0.198577	0.553338	-5.71854
Tfb2m	0.342755	4.97352	1.68171	0.137512	0.490197	-5.27159
Ptprk	0.342615	4.94874	2.44839	0.0450032	0.326939	-4.19039
Rmnd5a	0.342405	5.82151	1.20804	0.267135	0.615747	-5.94556
Plekhb2	0.342377	4.6797	1.22607	0.260705	0.611114	-5.78823
Rnf6	0.342332	4.88893	1.90462	0.0995128	0.437911	-4.9565
Polm	0.342289	3.60318	0.99713	0.352661	0.685799	-5.74058
Kif1bp	0.342037	5.37462	2.46442	0.0439688	0.32236	-4.21292
Synj2bp	0.34108	4.72637	2.24173	0.0608006	0.366372	-4.45533
Sharpin	0.340934	5.63383	2.26532	0.0587424	0.362409	-4.52409
Arfgap1	0.340915	6.2945	1.78494	0.118441	0.464975	-5.25963
1600020E01Rik	0.3409	4.17956	1.00893	0.347361	0.683514	-5.91305
Gpr161	0.340555	3.67521	1.77964	0.119356	0.466259	-4.8475
Mir6240	0.340003	6.6852	0.900243	0.398577	0.723215	-6.33168
Gm8325	0.339822	6.59353	1.29873	0.236104	0.590306	-5.90721
Scn1b	0.339687	4.34578	0.696862	0.508873	0.795893	-6.22149
Serf1	0.339384	7.03385	1.38066	0.210811	0.563769	-5.82742
Acadm	0.33913	6.0836	1.21759	0.263712	0.61332	-5.95854
Pmm2	0.33887	5.63469	2.47763	0.0431359	0.31988	-4.21653
Trim23	0.338639	4.73242	1.44278	0.193266	0.548826	-5.5412
Fnta	0.338507	7.3074	2.36922	0.0504882	0.34256	-4.46798
Tmem127	0.338485	5.56127	2.28244	0.0572935	0.358084	-4.49294
Gtpbp2	0.338481	6.37656	1.68931	0.136013	0.488375	-5.39604
Ankib1	0.338244	4.49084	1.35704	0.217844	0.571312	-5.60226
Psmb10	0.338178	5.10872	2.13142	0.0714388	0.390441	-4.66601
Bola3	0.337846	5.77656	1.48102	0.183134	0.535073	-5.61537
Gm4724	0.337832	5.27187	2.10225	0.0745519	0.396777	-4.72494
Dhx32	0.337544	3.75788	1.56869	0.161706	0.517625	-5.14649
Med13l	0.337335	3.79238	1.3818	0.210477	0.563652	-5.38696
Rnf141	0.337202	4.21582	1.94555	0.0937441	0.429176	-4.77832
Gdi1	0.33678	7.46555	2.04962	0.0805172	0.407168	-4.92641
Rab11fip2	0.336037	3.33327	0.960417	0.369557	0.700557	-5.68712
Rbms2	0.335691	6.58863	1.58751	0.157418	0.513155	-5.54755
Zkscan3	0.335383	6.19991	2.1849	0.0660651	0.375802	-4.68834
Cenpm	0.334758	5.52109	0.937927	0.38021	0.708961	-6.19523
Dhrs11	0.334109	3.6054	1.55846	0.164082	0.519482	-5.11178
Tmem87b	0.333838	4.50574	1.45826	0.189106	0.543423	-5.48193
Zup1	0.333688	3.96572	1.86038	0.106141	0.447512	-4.82708
Exd2	0.33353	4.3771	1.84186	0.109041	0.453562	-4.9556
Zfp383	0.333385	4.4547	1.61053	0.152318	0.508877	-5.27897
Fam234a	0.333367	5.68532	2.36187	0.0510311	0.343115	-4.389
Tiam2	0.33296	3.66812	1.27939	0.242449	0.594548	-5.46578
Vps51	0.332907	4.79897	1.47072	0.185814	0.537028	-5.51751
Tmem181b-ps	0.332593	4.46295	2.00911	0.0854304	0.413129	-4.74053
Gm19220	0.332216	5.60174	0.858758	0.419548	0.739798	-6.27461
Lhfpl2	0.332091	5.03266	0.739425	0.484247	0.779393	-6.31139
Coq9	0.331917	5.89238	2.89711	0.0236783	0.262712	-3.63031
Ubash3b	0.331825	3.66887	0.848886	0.424654	0.743067	-5.89626
Klhl20	0.331725	4.60827	2.19582	0.0650189	0.373908	-4.50174
M6pr	0.331595	6.64891	1.36613	0.215114	0.568655	-5.83062
1110012L19Rik	0.331465	5.22582	2.18792	0.0657742	0.375514	-4.5979
Ing4	0.331411	6.64902	1.43784	0.194613	0.549099	-5.74262
Cript	0.331329	6.30134	2.0173	0.0844139	0.41133	-4.93613
Fbxo25	0.331198	4.68103	1.54497	0.167263	0.52288	-5.40391
Ppp1r3b	0.331143	5.93388	1.39273	0.207294	0.56134	-5.7397
Srek1	0.331034	6.23938	1.87853	0.103371	0.443602	-5.12598
Mysm1	0.330851	3.66776	1.20128	0.269583	0.617083	-5.55247
Gm14567	0.330803	5.56905	0.380123	0.715382	0.90329	-6.58548
Gm37416	0.330648	4.50198	0.497914	0.634151	0.863857	-6.37985
Hdac6	0.33001	4.80615	1.72476	0.129227	0.482134	-5.18911
Tia1	0.329999	6.86669	1.40844	0.202797	0.558947	-5.78955
Chkb	0.32964	5.5221	1.43449	0.195529	0.550202	-5.64938
Cdk19	0.329625	4.38201	1.38608	0.209227	0.563017	-5.54622
Eea1	0.329589	4.54755	1.60549	0.153421	0.50989	-5.30253
Naa35	0.329536	7.17607	2.41354	0.0473376	0.334014	-4.40476
Anks3	0.329504	5.58376	1.53258	0.170236	0.525281	-5.53165
Arhgef18	0.329199	3.98595	1.60065	0.154488	0.50989	-5.1767
Myo1c	0.329076	6.0902	1.16968	0.281269	0.629585	-6.01241
Sike1	0.329054	5.60573	1.56911	0.161608	0.517625	-5.48668
Gm25442	0.328875	4.80645	0.567242	0.588673	0.840147	-6.39546
Ctnnd1	0.328859	6.76349	2.44515	0.0452151	0.327485	-4.35076
Lmo4	0.328742	6.0949	2.39424	0.0486839	0.336775	-4.3771
Acox1	0.328722	5.33684	2.01874	0.0842365	0.41133	-4.84964
Ccdc25	0.328636	5.11557	1.96647	0.0909231	0.425072	-4.90007
Wnk1	0.328534	7.29317	2.67254	0.0325758	0.291678	-4.02519
Atg9a	0.328458	4.93051	1.90874	0.0989176	0.437087	-4.95673
Sclt1	0.328289	4.14292	2.0906	0.0758329	0.400717	-4.55813
Supt4a	0.328099	6.78981	1.75545	0.123615	0.472593	-5.33492
1810026B05Rik	0.327763	5.68438	1.48349	0.182496	0.534701	-5.60347
Ccdc88a	0.327596	5.09004	1.51979	0.173356	0.526689	-5.49756
Fbxo22	0.327503	5.62386	2.13432	0.0711363	0.389885	-4.71149
mt-Atp8	0.327312	11.5925	1.06076	0.324815	0.667164	-5.87641
Ptgr1	0.32693	4.59387	1.90872	0.0989209	0.437087	-4.90313
Ankrd50	0.326761	5.5094	1.40124	0.204847	0.56134	-5.68909
2700062C07Rik	0.326726	5.09333	1.69824	0.134273	0.487188	-5.26511
Cars	0.326661	6.45051	0.883598	0.406897	0.731042	-6.32943
Foxc1	0.326096	4.86906	1.54105	0.168198	0.523136	-5.43985
Susd6	0.32573	4.77592	1.2038	0.268667	0.617083	-5.8297
Snx7	0.325711	3.89481	0.942807	0.377879	0.706914	-5.8886
Ctns	0.325274	4.21325	1.24914	0.252666	0.604216	-5.66792
Cdkn2d	0.325162	5.20518	1.55234	0.165518	0.520908	-5.46932
Entpd5	0.324989	3.69859	1.41824	0.200035	0.555653	-5.31335
Rida	0.324788	4.91071	2.0898	0.0759222	0.400884	-4.69975
Hdhd5	0.324578	3.87068	1.84905	0.107906	0.450784	-4.81393
Mien1	0.324348	5.52991	2.55245	0.0387137	0.307366	-4.09875
Scaf1	0.324214	6.70332	1.6761	0.138627	0.491763	-5.43765
Dnajc24	0.323929	4.25214	1.87192	0.104371	0.446088	-4.88791
St7l	0.323859	4.83938	1.75587	0.123539	0.472593	-5.15251
AI464131	0.323504	3.59569	1.00252	0.350233	0.684603	-5.73295
Fam114a2	0.323503	5.86967	2.31335	0.054768	0.351477	-4.47581
Adam15	0.323078	6.02171	1.73384	0.127543	0.479363	-5.30692
Dis3l	0.323069	4.9876	2.33582	0.053004	0.346931	-4.35803
Ephx1	0.323046	4.46297	0.477584	0.64783	0.86892	-6.38291
Gm15610	0.322995	4.32709	1.09169	0.311924	0.656274	-5.86585
mt-Cytb	0.32259	10.9532	1.01417	0.345026	0.681441	-5.97637
Tspan5	0.322513	4.65693	1.72422	0.129328	0.482181	-5.16512
Spg21	0.322477	5.77438	2.27702	0.057748	0.359284	-4.51984
Rnpc3	0.322126	4.68446	1.72121	0.129893	0.483	-5.17383
Lrch4	0.321809	4.20888	1.98259	0.0888067	0.421241	-4.72541
Plpp5	0.321718	5.75396	1.18751	0.274626	0.623407	-5.96189
Rab2b	0.321184	4.75742	1.69306	0.13528	0.487692	-5.22361
Heatr5b	0.321012	4.77512	2.29755	0.056044	0.355383	-4.38287
Lima1	0.320965	7.34566	1.75349	0.123966	0.472593	-5.34248
Dcaf4	0.320599	4.78832	2.12713	0.0718885	0.391423	-4.62849
Rassf1	0.320514	6.05769	1.2237	0.261543	0.611408	-5.94945
Emc2	0.3205	6.37744	2.2779	0.0576738	0.359284	-4.56827
Vkorc1	0.319984	7.17344	1.87933	0.10325	0.443352	-5.17124
Adam19	0.319826	6.92781	0.611178	0.560836	0.82862	-6.56949
Wdr13	0.319751	5.47017	1.57505	0.160246	0.514366	-5.46635
Snora43	0.319562	6.43105	0.973689	0.363379	0.694744	-6.2439
Nkiras1	0.318816	3.85697	1.22037	0.262721	0.612207	-5.59319
Pomk	0.318755	3.93512	1.50996	0.175787	0.528592	-5.27607
Ppp4r3b	0.318514	5.49288	1.6037	0.153815	0.50989	-5.43118
Snrpn	0.318331	3.58312	1.53472	0.169719	0.524943	-5.13455
Bmf	0.318289	3.4271	0.396808	0.703598	0.900139	-6.10631
Oxnad1	0.318278	4.60518	1.16423	0.283328	0.63178	-5.84334
Sgk3	0.318036	4.65252	0.799094	0.451088	0.759047	-6.20234
Ankrd16	0.31798	5.40792	1.30115	0.235321	0.590192	-5.79925
Malsu1	0.317928	4.67832	0.974737	0.362894	0.694666	-6.05055
2310010J17Rik	0.317637	4.2634	1.00381	0.349652	0.684418	-5.93938
Gpbp1l1	0.317621	5.4841	2.00966	0.0853618	0.413129	-4.87607
Fam173b	0.317587	3.98072	1.86599	0.105277	0.446807	-4.82386
8430429K09Rik	0.317295	3.50544	1.42833	0.197226	0.552222	-5.24047
Zranb1	0.31644	5.06194	2.22944	0.0619024	0.369293	-4.5203
Paxx	0.316348	4.36982	0.936126	0.381073	0.709058	-6.02807
2810021J22Rik	0.315766	3.89985	1.47714	0.184139	0.535763	-5.30572
Gm10177	0.315683	8.57991	1.83397	0.110298	0.454976	-5.17056
Sun2	0.315644	6.02108	2.01606	0.0845672	0.411456	-4.91543
Clybl	0.315552	4.32277	0.980973	0.360022	0.691794	-5.97546
Tmsb4x	0.315531	11.3137	0.868346	0.414632	0.7353	-6.08197
Mtrf1l	0.315329	4.11932	1.66883	0.140086	0.494771	-5.12683
Stxbp5	0.314892	3.51997	1.2292	0.259601	0.610271	-5.47429
Olfml3	0.314574	5.37002	0.795831	0.45286	0.760059	-6.30531
Rxrb	0.314568	5.26177	1.47542	0.184586	0.535903	-5.57304
Fam98a	0.314522	5.63506	1.27866	0.242689	0.59459	-5.84707
Nktr	0.314399	6.07959	1.39267	0.207311	0.56134	-5.75241
Itpr1	0.314167	5.0603	0.886378	0.405499	0.730102	-6.1927
Dus2	0.314038	4.426	1.5882	0.157264	0.513155	-5.30233
Gm14117	0.313823	3.91931	1.13077	0.296237	0.645091	-5.71037
Cog1	0.313653	5.04601	1.85567	0.106871	0.448635	-5.04565
Bscl2	0.313588	5.14566	1.85534	0.106922	0.448635	-5.05805
mt-Co1	0.313545	11.5134	1.02084	0.342073	0.680803	-5.92302
Pcmtd1	0.313384	4.73601	1.30035	0.235579	0.590306	-5.71298
Ndufaf6	0.313209	3.72476	1.26185	0.248329	0.599386	-5.50388
Prr13	0.313127	5.43956	1.29618	0.236933	0.590306	-5.80812
Lrrfip2	0.312905	5.41744	1.86511	0.105412	0.446807	-5.07198
Dnase2a	0.312779	4.21762	0.989518	0.356114	0.688731	-5.94197
Cox18	0.312764	4.637	1.42384	0.198471	0.553287	-5.54797
Oxa1l	0.312583	6.3838	2.35714	0.0513835	0.343813	-4.45373
2022-03-02	0.31257	6.90902	2.36596	0.0507278	0.342798	-4.47156
Selenbp1	0.312373	5.25963	0.504174	0.62997	0.861397	-6.49433
Slc9a3r2	0.312338	5.05339	1.08756	0.313622	0.657528	-5.99684
Ndufb4	0.311869	5.24324	1.91199	0.0984495	0.436671	-4.99003
Gab2	0.311531	3.8544	1.14716	0.289854	0.640362	-5.67177
Gm28230	0.311458	3.68104	0.730965	0.489077	0.782573	-5.99445
Upf2	0.311409	5.21887	2.08292	0.0766902	0.40176	-4.74704
Zfp931	0.311004	3.88401	1.20478	0.268313	0.616979	-5.61918
Marf1	0.31039	4.97585	1.75216	0.124205	0.472593	-5.17753
Nek2	0.310135	4.66761	1.11331	0.303164	0.650851	-5.90901
Ctc1	0.31011	5.89632	1.59383	0.156003	0.511727	-5.48192
Cdh24	0.309793	4.0409	0.679859	0.518933	0.801546	-6.15172
Pdcd2	0.309789	5.39591	2.19787	0.0648242	0.373908	-4.59992
Rexo5	0.309728	4.8463	1.27153	0.245067	0.597382	-5.76459
Relch	0.309661	4.52599	1.98585	0.0883845	0.420408	-4.78419
Dse	0.309187	6.28603	1.0938	0.31106	0.656274	-6.11024
Clk4	0.309174	6.07312	1.21965	0.262978	0.61247	-5.95533
Jmy	0.309105	3.6487	0.882257	0.407573	0.731205	-5.86083
Lamb2	0.309074	5.93018	0.821928	0.438826	0.75018	-6.33809
Sra1	0.309036	6.60261	1.39393	0.206949	0.56134	-5.79369
Ergic2	0.308894	7.25368	1.756	0.123516	0.472593	-5.34045
4932438A13Rik	0.308773	4.30519	1.37292	0.213092	0.567262	-5.54551
Srr	0.308696	4.86955	1.31283	0.231569	0.585341	-5.7203
C430049B03Rik	0.308677	6.3066	2.78333	0.0278134	0.278571	-3.82673
Pnkp	0.308385	4.91985	1.85534	0.106923	0.448635	-5.02901
Gpr173	0.308258	3.74991	1.09551	0.310362	0.655907	-5.69138
Ecsit	0.308155	4.65688	1.41244	0.201666	0.557918	-5.5654
Herpud1	0.308062	5.41855	1.29767	0.236447	0.590306	-5.80435
Stard5	0.307575	5.03039	1.1139	0.302926	0.650851	-5.96616
Rbak	0.307378	4.03966	1.68255	0.137345	0.490152	-5.08645
Iqcb1	0.307184	5.03065	2.04576	0.0809737	0.40785	-4.77828
P4ha1	0.306721	6.62123	0.803858	0.44851	0.757271	-6.4115
Rbl2	0.306568	3.87878	1.25577	0.250394	0.601334	-5.56075
Smim15	0.306293	6.41005	1.24794	0.253077	0.604468	-5.95155
Pnrc2	0.306284	7.35192	1.82574	0.111627	0.45591	-5.24331
Azin2	0.306247	3.93114	1.41771	0.200185	0.555747	-5.38823
Ptges3l	0.306202	4.86468	1.72691	0.128826	0.481838	-5.19543
Chid1	0.306107	5.71191	1.69665	0.134581	0.487188	-5.32862
Pdrg1	0.305734	7.01045	1.87829	0.103407	0.443602	-5.17205
Kdm5b	0.305313	6.16507	1.52581	0.171881	0.525514	-5.59283
mt-Nd5	0.304844	9.3588	1.04078	0.333364	0.673978	-6.07463
Ndufb1-ps	0.304768	7.01663	1.47118	0.185693	0.537001	-5.71501
Gpx4	0.304388	8.2175	1.61963	0.150346	0.507279	-5.48923
Sipa1l2	0.304134	5.07754	1.34427	0.221735	0.575584	-5.71249
Atxn2	0.303587	6.85713	1.97283	0.090082	0.424613	-5.03565
Heatr5a	0.303545	4.45634	1.18198	0.276669	0.625171	-5.79617
Lias	0.303311	5.39739	2.0746	0.0776285	0.403141	-4.77616
Mdm2	0.302675	5.87291	1.02404	0.340662	0.680486	-6.14589
Gm15429	0.302656	4.85496	0.72022	0.495259	0.786586	-6.29936
Zwilch	0.302588	5.67793	1.28855	0.239425	0.591574	-5.83966
Gm14325	0.302552	6.26599	1.17989	0.277447	0.625807	-6.01574
Tmem126b	0.302379	4.79381	1.48512	0.182076	0.534628	-5.49864
Sbf1	0.302196	5.9699	1.80206	0.115535	0.461322	-5.20966
Psmf1	0.302033	5.20126	2.24689	0.0603442	0.365462	-4.51075
Fryl	0.301882	4.84057	1.19555	0.27167	0.619637	-5.84949
Selenof	0.3018	8.86702	1.54095	0.168223	0.523136	-5.53625
Swsap1	0.301624	3.60565	1.63164	0.147778	0.503096	-5.01914
Kif3a	0.301602	5.00265	2.06327	0.0789262	0.405179	-4.74992
Gmppa	0.300946	6.49621	2.26138	0.0590811	0.363204	-4.60173
Stx7	0.3009	6.59442	1.28599	0.240266	0.591878	-5.9222
Slx1b	0.300781	3.92612	1.48967	0.18091	0.533645	-5.29851
Zbtb44	0.300631	3.35597	1.06105	0.32469	0.667164	-5.59806
Zfp560	0.300488	4.24434	1.20301	0.268954	0.617083	-5.72713
Cep89	0.300474	4.87299	1.64415	0.145148	0.500009	-5.3067
Snx18	0.300405	5.47487	1.08637	0.314112	0.657829	-6.04388
Zfp579	0.300371	5.07093	1.13386	0.295024	0.643585	-5.9502
Acp2	0.300233	5.12218	1.87074	0.104551	0.446311	-5.03406
BC029722	0.300151	4.94776	1.59195	0.156422	0.512284	-5.38587
Cdkn1b	0.30004	5.39736	2.06326	0.0789271	0.405179	-4.79227
Ap5s1	0.300031	4.12085	1.77512	0.120141	0.46762	-4.98626
Camk2n1	0.299556	6.71228	0.42997	0.680438	0.889054	-6.66294
Kdm4b	0.299155	5.42361	0.822973	0.43827	0.75018	-6.28808
Tmed5	0.299122	4.60774	0.791632	0.455147	0.761495	-6.20028
Mmp11	0.299106	5.78189	1.22065	0.262623	0.612127	-5.92756
Npc1	0.298933	4.96543	1.80515	0.115017	0.460547	-5.10416
Mks1	0.298915	3.65033	1.04491	0.331582	0.67321	-5.70961
Dirc2	0.298908	4.71135	1.74932	0.124717	0.473123	-5.14067
Cop1	0.298788	7.30008	2.25136	0.059952	0.365462	-4.63943
Tapt1	0.298768	5.48927	2.07565	0.0775094	0.403125	-4.78305
Zfp61	0.296982	5.15201	2.1732	0.0672044	0.378519	-4.61127
Farp1	0.296762	6.52791	1.63537	0.146989	0.502646	-5.48026
Fermt2	0.296731	7.17368	0.921086	0.388338	0.714078	-6.32536
Zfr	0.296624	6.50467	2.21988	0.0627731	0.370334	-4.66244
Gpank1	0.296588	3.94051	1.30211	0.235011	0.589985	-5.52779
D11Wsu47e	0.296235	4.24717	1.66267	0.141334	0.496211	-5.16754
Fam118a	0.296228	4.74876	1.22572	0.260825	0.611114	-5.80065
Bet1l	0.296119	5.08619	1.54333	0.167653	0.52288	-5.46704
Ttc23	0.295991	5.40827	1.95865	0.091968	0.42622	-4.94089
Phc3	0.295873	3.72259	1.20714	0.267461	0.616291	-5.5639
Enpep	0.295596	5.0967	0.843919	0.42724	0.744328	-6.23455
Dlg3	0.295488	4.55717	2.08094	0.0769122	0.402204	-4.65605
Cacna2d1	0.295358	5.44417	1.82744	0.111352	0.455679	-5.12638
Hspb11	0.295301	5.49984	2.21022	0.0636649	0.371388	-4.59154
Washc3	0.294884	5.3972	2.37425	0.0501203	0.341341	-4.34564
Ddr1	0.294699	5.05236	0.766611	0.46894	0.76954	-6.29277
Tmem80	0.294357	4.89277	1.49574	0.179363	0.533055	-5.50097
Snx21	0.294314	4.4472	1.79052	0.117486	0.464078	-5.03869
Flnb	0.293679	5.02824	0.944171	0.37723	0.706522	-6.13554
Pnpla8	0.293665	5.53745	1.1991	0.270377	0.618013	-5.92827
Tnfsf12	0.293603	4.68663	1.17505	0.279253	0.628105	-5.84602
Nat9	0.293455	4.61946	1.56279	0.163072	0.518942	-5.37044
Tsc22d2	0.293415	4.587	0.989017	0.356342	0.688731	-6.02029
Dapk3	0.293312	6.05169	1.68443	0.136973	0.489981	-5.37582
Stat6	0.293217	5.31498	0.954736	0.372227	0.703528	-6.15915
Wipi2	0.293195	5.35794	1.89412	0.101049	0.439994	-5.02618
Tdrd7	0.293174	3.78653	1.07135	0.320353	0.663407	-5.72817
Col4a2	0.293075	7.96773	0.932057	0.383029	0.710893	-6.2945
Ercc3	0.293061	5.28156	2.21699	0.0630387	0.370519	-4.56179
Zfp943	0.293026	3.86076	1.30192	0.23507	0.589985	-5.50236
Pkd2	0.292983	6.1476	1.95467	0.0925036	0.426916	-5.01224
Mrpl24	0.292827	6.63332	2.05561	0.0798156	0.407093	-4.90732
Gm5436	0.292179	2.28828	0.180641	0.861885	0.956596	-5.78825
Abraxas1	0.291916	4.43174	1.60218	0.15415	0.50989	-5.28537
Tbcel	0.291515	3.80788	1.67073	0.139704	0.494075	-5.03124
Smim19	0.291077	4.72632	1.79747	0.116306	0.462659	-5.07805
Coq3	0.291023	3.61757	1.04821	0.330163	0.671718	-5.69554
Ankle2	0.290992	5.11741	1.94725	0.0935116	0.429024	-4.92718
Cd81	0.290332	8.14838	1.29636	0.236873	0.590306	-5.89796
Dalrd3	0.290153	5.12296	1.50938	0.175933	0.528592	-5.51482
Cep41	0.28945	3.94788	0.993246	0.35442	0.687236	-5.8584
Gm48789	0.289391	3.52184	0.380736	0.714948	0.903117	-6.14508
Exoc6b	0.289153	4.35472	1.48791	0.18136	0.533821	-5.41558
mt-Nd4l	0.289083	10.1797	0.833544	0.432679	0.747816	-6.20392
Fndc10	0.28908	4.13815	1.66107	0.141658	0.496211	-5.14203
Crebbp	0.288764	4.12007	1.53857	0.168792	0.523929	-5.29489
Mycbp2	0.288714	4.7846	1.72323	0.129514	0.48221	-5.18772
Gfpt2	0.288694	3.48031	0.938168	0.380095	0.708943	-5.7553
Cog6	0.288375	4.94684	1.97305	0.0900534	0.424613	-4.86935
Capn2	0.288353	7.50608	1.49314	0.180025	0.533529	-5.68206
Angpt1	0.288019	4.87833	1.13386	0.295024	0.643585	-5.92275
Agtrap	0.287734	3.92509	1.21009	0.2664	0.615483	-5.6267
Hacl1	0.287707	3.85269	1.10531	0.306384	0.653806	-5.71515
Hbs1l	0.287606	6.20039	2.18675	0.0658866	0.375514	-4.68571
Zfp58	0.287268	3.60467	1.22678	0.260454	0.611114	-5.50408
Fam160a2	0.287097	4.57893	1.01184	0.346062	0.682317	-5.99651
1500015O10Rik	0.286976	3.51952	0.244526	0.813997	0.942807	-6.1905
Araf	0.286785	6.37069	2.21705	0.0630326	0.370519	-4.65576
Hs2st1	0.28664	5.37801	1.48079	0.183192	0.535073	-5.57791
Stbd1	0.286529	4.58025	0.505333	0.629197	0.861397	-6.39071
Snx12	0.286375	5.93091	1.92085	0.0971849	0.435419	-5.04171
Pelo	0.286208	4.96667	1.9733	0.0900209	0.424613	-4.87174
Fam32a	0.286164	6.08452	2.24789	0.0602563	0.365462	-4.58851
Gabbr1	0.285877	5.37675	1.52643	0.171728	0.525514	-5.51997
Grip2	0.285767	5.3252	0.69806	0.508168	0.79548	-6.37679
Gmppb	0.285703	4.6494	0.800674	0.450232	0.758173	-6.20048
Exoc3	0.285563	5.83376	2.28969	0.0566904	0.356422	-4.50688
2810006K23Rik	0.285509	4.93724	1.87169	0.104406	0.446088	-5.00894
Krba1	0.285497	4.40437	0.922991	0.387412	0.713989	-6.0473
Vrk2	0.285458	3.65239	0.933701	0.382238	0.710114	-5.81616
Pigf	0.285389	4.80772	1.4384	0.19446	0.549099	-5.55905
Pcnx	0.285237	5.40296	1.85977	0.106235	0.447712	-5.07801
Rnf114	0.285169	6.14234	2.21312	0.0633957	0.370897	-4.64324
Setbp1	0.285071	3.97941	0.878123	0.409661	0.73222	-5.97444
Zfp410	0.284874	6.22612	2.26467	0.0587984	0.362521	-4.57522
Azi2	0.284782	6.098	1.7715	0.120773	0.468747	-5.26208
Tceanc2	0.284552	5.2826	1.72876	0.128483	0.480994	-5.2451
Ctsz	0.284459	5.78963	0.575732	0.583233	0.83782	-6.50526
Zcchc7	0.284132	4.21632	1.6607	0.141735	0.496211	-5.16283
Zfp276	0.283987	4.11839	1.36863	0.214367	0.567967	-5.50338
Gm12940	0.283431	7.64249	0.77487	0.464356	0.766627	-6.4426
Uqcrc2	0.283322	7.66129	2.16509	0.0680064	0.379758	-4.7561
H2-Ke6	0.283252	3.55236	0.951411	0.373796	0.703892	-5.76682
Map4k2	0.283099	4.6069	0.854691	0.421647	0.740919	-6.14722
Tbc1d20	0.283059	5.9687	2.33279	0.0532381	0.346931	-4.45626
Cacna1g	0.282711	4.94815	0.813476	0.443337	0.753051	-6.23987
Foxo3	0.282467	4.50323	1.48713	0.181559	0.533916	-5.4455
Ube2r2	0.28243	7.72831	2.34326	0.0524324	0.345996	-4.49624
Tbc1d31	0.282367	4.4485	1.23842	0.256373	0.606866	-5.73185
Slc25a19	0.282274	4.4555	1.13774	0.293509	0.642494	-5.84387
S100a13	0.282245	5.33489	1.73004	0.128244	0.480777	-5.24853
Fam171a2	0.282201	4.94143	0.882458	0.407471	0.731205	-6.17945
Nipbl	0.28215	5.0446	1.40213	0.204592	0.56131	-5.63852
Mapk8ip3	0.281511	6.02862	1.3974	0.205948	0.56134	-5.74234
Pdcd5-ps	0.281354	6.99638	1.48234	0.182793	0.535073	-5.70059
Aga	0.281341	5.0092	1.69	0.135879	0.488375	-5.26551
Chd8	0.281009	6.10922	1.90634	0.0992637	0.437596	-5.07689
Ormdl2	0.280883	4.69242	2.06406	0.0788345	0.405179	-4.70249
Tshz1	0.280765	3.61197	1.06229	0.324164	0.666507	-5.67966
Sfswap	0.280753	6.53124	1.82	0.112563	0.457466	-5.23095
Dusp16	0.280644	3.98877	1.40311	0.204312	0.561183	-5.42368
Mast2	0.280451	5.88847	1.21264	0.265483	0.614901	-5.94677
Col4a1	0.280102	8.82084	0.748834	0.478912	0.776095	-6.38384
Parpbp	0.279991	3.54618	0.779943	0.461556	0.764205	-5.91158
Orc5	0.279709	5.06826	1.82411	0.111892	0.456484	-5.09175
Gm25835	0.279648	5.67585	0.58931	0.574593	0.833348	-6.48553
Adar	0.279635	4.81781	1.77059	0.120932	0.468941	-5.12922
Wdr26	0.279626	6.7404	1.81462	0.113446	0.458311	-5.25154
Tgfbr1	0.279619	5.1919	1.26419	0.247535	0.599207	-5.8199
Sar1b	0.279538	6.11391	1.77813	0.119617	0.466722	-5.25433
Gdap2	0.27952	4.30223	1.5097	0.175852	0.528592	-5.3768
Mtmr6	0.279413	5.32217	1.33424	0.224831	0.578698	-5.7518
Zfp777	0.279227	5.15834	1.90207	0.0998848	0.437911	-4.99484
Tlk1	0.278896	5.71979	1.21326	0.26526	0.614681	-5.92985
Actr3	0.278587	7.9482	1.38267	0.210223	0.563652	-5.80581
Gars	0.278548	6.95105	0.746076	0.480471	0.777424	-6.47312
Moap1	0.278533	4.73212	1.75414	0.12385	0.472593	-5.13767
Arhgef9	0.278433	3.33416	0.855407	0.421276	0.74054	-5.78015
Naxe	0.277972	6.76528	2.29243	0.0564641	0.355921	-4.57327
Gm10221	0.277647	7.58113	1.14699	0.289918	0.640362	-6.08976
Kpna4	0.277491	6.18957	1.39756	0.205902	0.56134	-5.75544
Bcs1l	0.27716	4.49286	1.32103	0.228968	0.582921	-5.64524
Snf8	0.276598	6.32521	2.18266	0.0662821	0.376201	-4.70165
Nmt1	0.276366	6.32041	1.37588	0.212218	0.56633	-5.79285
Ranbp9	0.276336	6.04983	1.46807	0.186511	0.538391	-5.65655
Ivd	0.276291	6.08018	1.63095	0.147925	0.503096	-5.44922
Col5a1	0.276152	7.46319	0.62301	0.553474	0.825501	-6.55914
Higd1a	0.275772	6.4531	1.39294	0.207234	0.56134	-5.7834
Agl	0.275727	4.49728	1.32356	0.22817	0.58208	-5.6431
Tmem43	0.275541	6.26183	1.02129	0.341873	0.680803	-6.18246
Setd7	0.275435	4.95497	1.29211	0.238258	0.590999	-5.75728
Ndufaf7	0.27526	5.12714	1.55175	0.165657	0.520908	-5.46124
Gls	0.275111	6.86447	0.885829	0.405774	0.730102	-6.35319
Zfp369	0.274921	5.286	1.90751	0.0990945	0.437532	-5.00063
mt-Nd3	0.274877	7.72231	0.641542	0.542063	0.817794	-6.53978
Vps4a	0.274777	6.15033	2.32378	0.053942	0.348747	-4.48373
Kdm5a	0.273899	4.91119	1.1264	0.297957	0.646533	-5.93572
Gigyf1	0.27377	4.85321	0.781001	0.460973	0.764205	-6.25176
Babam2	0.27354	5.29182	1.49683	0.179085	0.532841	-5.5492
Herc2	0.273414	4.0937	1.34727	0.220814	0.573913	-5.52174
Msrb2	0.273142	5.00988	0.819989	0.439858	0.750738	-6.24346
Sacm1l	0.27313	5.65629	1.63257	0.147581	0.502849	-5.40853
Ttc1	0.273091	5.72246	1.91606	0.0978667	0.436671	-5.02922
Ift88	0.272934	3.58778	1.4327	0.196021	0.55025	-5.26091
Zfp235	0.272835	3.51182	1.30147	0.235216	0.590192	-5.39078
Zfp160	0.272769	4.63178	1.50395	0.17729	0.530984	-5.44744
Bckdha	0.272753	5.20474	0.594064	0.571586	0.832883	-6.43504
Rnf169	0.272645	3.95308	1.3815	0.210566	0.563652	-5.43854
Brf2	0.272222	4.42563	1.43639	0.19501	0.549507	-5.49361
Ccnd2	0.272179	6.10945	0.286758	0.782789	0.930548	-6.67139
Ndufaf5	0.272126	4.82457	1.75076	0.124457	0.472698	-5.15707
Tepsin	0.272066	3.98552	1.21227	0.265615	0.614948	-5.64338
F2r	0.272021	7.69456	0.470414	0.65269	0.872373	-6.64339
Slc12a7	0.27148	4.90999	0.789049	0.456558	0.76223	-6.25423
Aars	0.271452	6.4488	1.01127	0.346316	0.682317	-6.20864
Hist3h2ba	0.271408	2.85749	0.294613	0.77703	0.928731	-5.95181
Zmym3	0.271369	5.82129	1.66357	0.141151	0.496153	-5.38309
Smap1	0.27132	6.24553	1.64258	0.145476	0.500334	-5.44724
Ascc3	0.271289	4.12074	1.04288	0.332454	0.673361	-5.8629
Osbpl9	0.271218	6.11332	1.54174	0.168033	0.523136	-5.56819
Eefsec	0.271059	4.51643	1.68053	0.137745	0.490197	-5.19863
Mus81	0.270874	4.71687	1.35655	0.217995	0.571544	-5.64335
Rce1	0.270475	4.73882	1.22617	0.260666	0.611114	-5.79844
Slc35b3	0.270447	4.31903	1.09199	0.311801	0.656274	-5.86368
Il1rap	0.270407	4.48996	0.66602	0.527214	0.807846	-6.27317
Mterf4	0.270261	4.89161	1.70535	0.132902	0.484729	-5.22837
Baz2b	0.270246	5.21358	0.9246	0.386631	0.713658	-6.17649
Fam213a	0.270239	5.58127	0.87359	0.41196	0.733674	-6.25959
Crcp	0.27	5.59065	2.24046	0.0609136	0.366631	-4.5561
Tbrg1	0.269732	6.64222	1.63847	0.146337	0.501531	-5.48421
Tyk2	0.269642	3.57246	1.0324	0.337003	0.678043	-5.69635
Ppp2r5b	0.269516	4.49222	1.34893	0.220307	0.573473	-5.61217
Akr1e1	0.269289	4.40555	1.54026	0.168387	0.523324	-5.35977
Fbxl4	0.26922	3.70246	1.39697	0.206072	0.56134	-5.34003
BC023719	0.268883	3.58924	0.734485	0.487064	0.780874	-5.9609
Ppt1	0.268863	6.30528	1.29118	0.238561	0.590999	-5.89248
Trim56	0.268827	3.77479	1.45656	0.189559	0.544074	-5.29125
Setx	0.268797	4.72195	1.30409	0.234372	0.589037	-5.7062
D6Wsu163e	0.268724	4.44911	1.57023	0.161351	0.517219	-5.32993
Wwc2	0.268549	4.52928	1.43033	0.196674	0.551481	-5.52068
Ranbp6	0.268482	4.42464	1.25194	0.251703	0.602898	-5.7118
Vps45	0.268376	4.87476	1.52311	0.172539	0.5258	-5.46359
Mpv17	0.26819	5.92673	1.8116	0.113945	0.458607	-5.19272
Eif2d	0.268064	5.58629	2.18717	0.0658463	0.375514	-4.63237
Rab15	0.267928	3.40166	0.920838	0.388459	0.714078	-5.74532
Cbarp	0.267904	4.94199	0.728716	0.490367	0.78385	-6.3065
Ap1b1	0.267898	5.38507	1.95843	0.0919966	0.42622	-4.93901
Atp5s	0.267873	4.23115	1.43775	0.194636	0.549099	-5.44967
Cenpf	0.267851	4.94799	0.988054	0.356781	0.688885	-6.08215
4833420G17Rik	0.267792	5.59435	1.35911	0.217221	0.570644	-5.74818
Lzic	0.267562	6.06747	1.27832	0.242804	0.59459	-5.88768
Ndrg3	0.267388	5.77641	1.54755	0.166651	0.522318	-5.53064
Rab5a	0.267381	6.00277	1.47742	0.184068	0.535763	-5.64081
Mpzl1	0.267376	7.30757	1.39628	0.20627	0.56134	-5.80713
Rnf181	0.267282	6.30201	2.20596	0.0640623	0.372998	-4.66615
Atg7	0.26681	3.96281	1.50001	0.178283	0.532594	-5.29697
Clcn5	0.266294	5.08677	1.19926	0.270318	0.618013	-5.88079
Ankrd13c	0.26608	4.84359	1.14837	0.289389	0.639487	-5.90157
Cdh11	0.265604	8.95116	1.00537	0.348953	0.683824	-6.14459
Haghl	0.265587	5.27745	0.842554	0.427953	0.744757	-6.25662
Prr14	0.265584	5.59389	1.86433	0.105532	0.446807	-5.08927
Coa3	0.265561	6.66197	2.12868	0.0717252	0.391423	-4.80446
Enho	0.265553	5.03891	0.791086	0.455445	0.761726	-6.27129
Abracl	0.264951	7.6152	1.43444	0.195544	0.550202	-5.753
Gm26287	0.26469	3.25179	0.452585	0.664853	0.879655	-6.02216
Sspn	0.264638	4.29263	1.25039	0.252237	0.60364	-5.68546
Klc4	0.264587	4.3884	0.613684	0.559271	0.82862	-6.28798
Erp44	0.264573	6.18006	1.75473	0.123743	0.472593	-5.29146
Tmbim4	0.264438	6.0993	2.17938	0.0666003	0.377783	-4.68847
Trub2	0.264367	4.79989	1.55914	0.163922	0.519482	-5.40564
Plec	0.264352	3.81631	0.762924	0.470997	0.770527	-6.01579
Sdf2	0.264314	6.9558	2.28916	0.0567339	0.356448	-4.58434
Acaa1a	0.264127	6.21331	1.10153	0.307911	0.65425	-6.09592
Mum1l1	0.264076	3.70074	0.952406	0.373326	0.703856	-5.81503
Bhlhe40	0.263966	4.31046	0.315501	0.761789	0.922548	-6.42049
Tshz2	0.263775	6.30411	1.2249	0.261118	0.611114	-5.96868
Mageh1	0.263626	5.02993	1.06472	0.32314	0.665533	-6.01734
Tmem184c	0.26358	5.3722	1.20118	0.269619	0.617083	-5.91003
Elp4	0.263567	4.91354	1.82862	0.111161	0.455679	-5.06478
Eri3	0.263488	6.94314	2.1473	0.0697981	0.384311	-4.78925
Otud4	0.263308	4.8756	1.01973	0.342561	0.681068	-6.04009
[truncated: 7,576 more rows]
