# Supplementary material for: Acetyl-CoA is a key molecule for nephron progenitor cell pool maintenance
Source: Nat Commun. 2023 Nov 25;14:7733. doi: 10.1038/s41467-023-43513-7 (PMC10676360; doi:10.1038/s41467-023-43513-7)
Supplement: Supplementary file 4 — Supplementary Data 2 [file 41467_2023_43513_MOESM4_ESM.xlsx]

## Sheet: Legend
			Supp. Data 2- Differential gene expression analysis from E13.5 NPC ctrl vs CHIR-treated E13.5 NPC. Table with the genes resulting from differential expression analysis between Control (untreated) E13.5 NPC vs CHIR-treated E13.5 NPC for 24h. The following columns are present: the 3 or 4 letter code for representing a gene symbol (Gene symbol); The calculated logarithm (base 2) of the ratio of the …

## Sheet: Control vs CHIR
gene_symbol	logFC	AveExpr	t	P.Value	adj.P.Val	B
Dhrs3	8.26174	4.61606	25.4054	6.76335e-08	0.000627165	7.50297
Wnt4	6.46991	3.2273	12.3095	7.76276e-06	0.0119973	3.66949
Cnn1	5.9137	4.43855	9.73755	3.4508e-05	0.019843	3.00394
Emilin2	5.4721	3.36358	14.9121	2.24389e-06	0.00804871	4.51972
Actg2	5.05895	5.00363	6.67546	0.000347612	0.0503657	0.737528
Stra6	4.71732	3.38205	8.75438	6.71079e-05	0.0254315	2.19655
Thy1	4.63746	2.42765	7.27511	0.000208134	0.037116	0.913385
Tgm2	4.54082	2.82561	7.34709	0.000196155	0.0363789	1.13337
Tagln	4.43884	8.47472	8.8368	6.33146e-05	0.0254315	2.4373
Prss23	4.25343	4.71528	6.58991	0.00037509	0.0527001	0.674924
Crispld2	4.22577	2.47814	8.37527	8.82456e-05	0.0272767	1.5403
Lepr	4.21497	2.68067	8.04076	0.000113364	0.032261	1.48566
Htra1	4.14466	5.3523	4.62701	0.00271868	0.12519	-1.43251
Ecm1	3.73227	5.63992	7.81242	0.000135184	0.032261	1.68241
Nupr1	3.66646	4.69651	2.68719	0.0326234	0.318246	-3.96713
Ctgf	3.57709	5.86928	3.76158	0.00769533	0.180199	-2.57086
Bc1	3.54912	4.74237	4.58146	0.00286377	0.125857	-1.43807
Sulf1	3.38897	4.0737	5.81357	0.000775796	0.0691727	-0.0113201
Gm22858	3.28473	2.17656	2.75018	0.0298521	0.308691	-3.30742
Igfbp3	3.23854	7.59812	4.09704	0.00507311	0.151698	-2.18591
Snord59a	3.18113	2.15347	2.70122	0.0319835	0.317375	-3.3665
AL731706.2	3.08575	2.24033	2.16262	0.069201	0.420912	-4.08063
Pdzrn3	3.04537	4.08927	9.65616	3.63778e-05	0.019843	2.91137
Thbs1	2.84182	5.75304	2.78509	0.028424	0.305291	-3.9291
Gm24837	2.83728	2.07412	2.24995	0.060991	0.404133	-3.93286
Chac1	2.80027	2.87769	4.61886	0.00274403	0.12519	-1.15724
Rarb	2.78796	5.30523	7.80771	0.000135682	0.032261	1.68645
Anxa3	2.78119	4.8944	3.23552	0.0153025	0.238488	-3.21258
Cdkn1a	2.7628	5.98014	2.47887	0.0438761	0.362947	-4.39282
Myl9	2.68295	8.28349	6.80857	0.000309267	0.0470137	0.80204
Clu	2.67941	4.76818	2.76494	0.0292392	0.307409	-3.86569
Mybpc1	2.66146	3.83861	4.94312	0.00191082	0.106741	-0.890434
Car3	2.61467	2.52044	1.84036	0.110315	0.488052	-4.56951
Spsb1	2.60196	3.70487	6.48448	0.00041239	0.054538	0.630158
Bex1	2.5896	3.78886	7.30932	0.000202341	0.0367903	1.30657
Igfbp7	2.57413	7.54335	4.45853	0.00330011	0.127151	-1.7279
Nes	2.50689	6.71477	7.91666	0.00012468	0.032261	1.73804
Ass1	2.44738	4.22739	2.00894	0.0864511	0.453659	-4.84823
Aldh1l2	2.42895	3.72262	5.06258	0.00167853	0.0991402	-0.744616
Lama5	2.42112	3.75859	2.68069	0.0329247	0.319057	-3.76161
Ltbp1	2.37726	5.29545	5.21716	0.00142343	0.0948007	-0.746103
Akap12	2.36411	4.27138	6.20952	0.000531032	0.0615532	0.35255
Tinagl1	2.34201	3.70331	2.79792	0.0279173	0.305291	-3.58083
Pdlim1	2.3236	5.89642	3.32796	0.0135217	0.228293	-3.16713
mt-Tw	2.3189	2.72088	2.25276	0.0607435	0.404071	-4.07635
Skap2	2.30846	3.7368	4.31626	0.00389957	0.135433	-1.5949
Plscr2	2.3037	3.13965	2.68914	0.032534	0.318246	-3.58506
Tgfb3	2.30126	5.81822	4.46212	0.00328637	0.127151	-1.66514
Asns	2.28936	5.93387	6.05039	0.000617076	0.0644799	0.0980809
Hic1	2.28573	4.24395	8.75521	6.70684e-05	0.0254315	2.37299
Filip1l	2.28491	4.80107	3.97568	0.00588688	0.1588	-2.20169
Gm25117	2.28038	2.78019	2.00875	0.0864741	0.453659	-4.42026
Mir697	2.2104	3.26326	1.79275	0.11815	0.501843	-4.84998
Col18a1	2.14328	5.04356	2.70008	0.0320352	0.317375	-3.99194
Errfi1	2.14169	5.58397	6.41452	0.000439451	0.0555254	0.470535
Eml1	2.1136	5.36227	6.65449	0.00035413	0.0505207	0.704036
Tnfrsf12a	2.10153	5.2573	2.85335	0.0258361	0.300977	-3.7896
Tpm1	2.08933	9.28988	5.88534	0.000723296	0.0670713	-0.0476996
Plat	2.07198	6.71488	7.40302	0.000187384	0.0363789	1.31596
Inhba	2.03962	3.82596	1.57082	0.162258	0.559087	-5.31826
Eda2r	2.03758	3.17655	2.07593	0.0784571	0.43964	-4.4421
Rbp1	2.02405	5.3118	8.0044	0.000116554	0.032261	1.83933
Cryab	2.01494	4.37645	1.76167	0.123551	0.512613	-5.2231
Bcat1	2.01217	5.40064	4.4699	0.00325682	0.127151	-1.62673
Gm10052	2.01121	5.06168	1.01781	0.344206	0.726405	-6.22761
Tagln2	2.00358	6.80163	3.15764	0.0169996	0.25222	-3.46493
Ak1	1.9859	5.97848	2.29504	0.0571471	0.394583	-4.65947
Loxl2	1.98449	7.04119	3.80522	0.00728235	0.175957	-2.57469
Lmcd1	1.98143	6.12587	3.65543	0.00881117	0.190014	-2.73355
Cdkn2b	1.98002	4.79244	1.66408	0.142097	0.535853	-5.42867
Bhlhe40	1.95918	5.08849	2.28468	0.0580078	0.39816	-4.59728
Gm6158	1.95227	3.46484	1.2415	0.256242	0.656484	-5.59568
Gm12112	1.93928	3.60995	1.23248	0.259382	0.657172	-5.65388
Snord49b	1.93646	5.01223	2.08703	0.0772056	0.437609	-4.87268
Serinc2	1.93601	3.64143	2.11148	0.0745192	0.432593	-4.53057
Sema3c	1.91985	4.19381	6.76112	0.000322358	0.047448	0.857421
Gm22015	1.91808	1.57858	1.01793	0.344154	0.726405	-5.23161
Pcdhgc4	1.91415	4.13969	1.64733	0.145534	0.539408	-5.31719
Actc1	1.89866	3.47622	1.00122	0.3516	0.729884	-5.85093
Spp1	1.89369	6.53043	0.98328	0.359734	0.734113	-6.39102
Pdpn	1.8321	3.80734	4.07521	0.00520982	0.152293	-1.90295
Plau	1.79503	4.48273	2.27199	0.0590805	0.39931	-4.52923
Gm49286	1.77862	3.21954	1.30473	0.235134	0.634204	-5.44394
Nkd1	1.77651	5.9231	4.51735	0.00308274	0.127151	-1.60453
Stx1a	1.77548	5.22141	10.719	1.88015e-05	0.0137319	3.60849
Gm23365	1.75708	2.96321	1.41298	0.202522	0.604373	-5.2352
Phlda1	1.74853	4.81673	5.47697	0.00108668	0.0849703	-0.431122
Col12a1	1.74784	6.47144	3.53874	0.0102452	0.20043	-2.91695
Lhfpl2	1.74608	5.66971	4.29164	0.00401503	0.136481	-1.86714
Mir677	1.73825	3.47678	1.20838	0.267933	0.663994	-5.63637
Chchd10	1.71726	3.38441	1.7711	0.121888	0.510738	-4.91587
Gm43587	1.71627	4.76542	3.06614	0.0192556	0.26921	-3.43496
Lrig3	1.71496	4.172	3.7222	0.00809016	0.182557	-2.43496
Mgp	1.7106	8.57048	4.29218	0.00401249	0.136481	-1.90013
Ror1	1.70457	3.82916	4.43851	0.00337792	0.127331	-1.46611
Snord32a	1.70422	5.45166	2.74766	0.0299578	0.308691	-3.95802
Aif1l	1.70378	5.45242	7.38315	0.000190448	0.0363789	1.33844
Gm12840	1.70073	4.85286	3.01567	0.0206353	0.274012	-3.51806
Frzb	1.69908	6.4615	5.53739	0.00102184	0.0838539	-0.463028
Cdkn2a	1.69773	3.88302	1.05299	0.328939	0.714774	-5.93765
Ncf2	1.69593	3.6109	1.95728	0.0931649	0.46669	-4.73464
Palld	1.68056	6.75171	4.71454	0.00246228	0.120172	-1.4115
Mxra7	1.67729	5.57492	3.94353	0.00612579	0.161758	-2.30755
Mcam	1.67722	5.6825	3.30012	0.0140333	0.230728	-3.18905
Dusp14	1.67664	3.87237	3.84164	0.00695614	0.173404	-2.21227
Socs3	1.67651	4.1361	2.84941	0.0259784	0.301059	-3.62667
Tes	1.67602	4.72551	3.48556	0.0109815	0.206869	-2.84531
Gm25108	1.67535	2.83631	1.46603	0.18807	0.588151	-5.13177
Pla2g7	1.67399	6.10238	3.13129	0.0176185	0.256537	-3.46088
Gm23637	1.66507	2.82027	1.36254	0.21718	0.615876	-5.24869
Hspb8	1.66301	5.60811	2.5199	0.0413764	0.350192	-4.30153
Khdrbs3	1.6546	5.58223	2.74952	0.0298795	0.308691	-3.96631
Mir6929	1.64562	2.63845	1.29682	0.237688	0.635732	-5.26557
Axin2	1.64153	3.78969	5.23157	0.00140195	0.0948007	-0.572891
Larp1b	1.63181	3.34544	4.74217	0.00238703	0.118368	-1.05162
Fblim1	1.62728	6.57485	14.5748	2.60392e-06	0.00804871	5.453
Thbs2	1.62676	3.61502	2.58755	0.0375731	0.338356	-3.85246
Tpm2	1.61688	7.88208	4.87483	0.0020596	0.109836	-1.21883
Nav1	1.58056	4.6543	2.37917	0.0506245	0.381115	-4.405
Ier3	1.57901	5.10044	1.83185	0.111677	0.491279	-5.23911
Etl4	1.57256	5.24707	5.12406	0.00157139	0.0971436	-0.84742
Serpina3g	1.56989	3.2657	1.33296	0.226209	0.625366	-5.42636
Rhoj	1.55918	4.64644	2.79189	0.0281543	0.305291	-3.80863
Gm26287	1.55561	3.83163	2.806	0.027603	0.305081	-3.60523
Mir6948	1.55461	1.40275	0.873991	0.412439	0.774296	-5.31414
Plaur	1.54956	3.14473	1.91153	0.0995386	0.47505	-4.65578
Ctsc	1.53965	4.55648	1.5067	0.177634	0.57494	-5.59302
Gxylt2	1.53662	4.2112	4.17642	0.00460825	0.144366	-1.85931
Csrp1	1.5331	8.01362	5.16593	0.00150283	0.0948007	-0.879395
Prickle1	1.53094	3.86673	2.98832	0.0214268	0.279659	-3.35892
Pdgfa	1.52923	4.68196	2.7598	0.0294511	0.308457	-3.86034
Gm28900	1.52663	2.82037	0.977599	0.36234	0.73603	-5.65371
Nexn	1.51873	5.5547	4.2619	0.00415964	0.138749	-1.89645
Pdgfrl	1.51384	5.43463	3.53464	0.0103	0.200655	-2.84483
Cygb	1.50987	3.23415	2.48341	0.0435918	0.361141	-3.89427
Pdlim7	1.4986	7.32648	4.86104	0.00209121	0.109836	-1.24327
Gm25128	1.49175	3.85525	2.41695	0.0479492	0.376452	-4.16424
1600027J07Rik	1.4906	4.05042	3.27482	0.0145164	0.233294	-3.00986
Gm22574	1.49053	4.2128	4.59462	0.002821	0.12519	-1.35112
Gm26109	1.48901	3.26785	1.01533	0.345306	0.727306	-5.76753
Pmepa1	1.4858	6.04724	2.89615	0.0243418	0.292765	-3.79318
Akr1b8	1.46009	5.01312	1.91329	0.0992862	0.47505	-5.11743
Gm22771	1.44474	3.30194	0.988398	0.357399	0.733168	-5.80487
Tuba4a	1.44184	2.77224	1.51915	0.174546	0.571125	-5.04754
Gm27326	1.43836	5.62303	2.29313	0.0573046	0.394788	-4.63157
Lbh	1.43501	7.1363	7.35757	0.000194476	0.0363789	1.27244
Sphk1	1.42918	3.3641	2.02355	0.0846414	0.451291	-4.56884
Il33	1.42184	8.77047	4.09468	0.00508769	0.151698	-2.13984
Gm22571	1.42071	5.69115	3.55197	0.0100706	0.199971	-2.84107
Gadd45g	1.41836	5.3027	3.56201	0.00994013	0.199722	-2.79735
Gm20186	1.40751	5.96405	3.55614	0.0100161	0.199741	-2.85662
Capn6	1.40649	6.02024	1.74914	0.125796	0.51389	-5.43409
Mdfic	1.40582	3.46749	2.11146	0.074522	0.432593	-4.47825
Cdh6	1.40339	3.50685	4.37657	0.00363182	0.132015	-1.48518
Lrch2	1.38888	5.1811	3.59402	0.00953639	0.194947	-2.74454
Rbpms	1.38886	5.77036	8.72415	6.85634e-05	0.0254315	2.36377
mt-Tt	1.38859	3.34349	0.961337	0.36988	0.742228	-5.84439
Plekha2	1.36288	4.82504	5.38117	0.00119918	0.0872516	-0.534615
Atf5	1.36242	6.52993	3.7986	0.00734339	0.175957	-2.56728
Pfkp	1.35992	4.7747	1.51522	0.175515	0.572377	-5.61954
Snord83b	1.35721	5.67551	3.67756	0.0085647	0.1882	-2.66913
Insyn1	1.34975	4.36554	5.10731	0.00159982	0.0975994	-0.786056
Nxn	1.34429	6.1536	4.96024	0.00187543	0.106042	-1.09148
Camk2d	1.34383	4.21648	4.39235	0.00356519	0.130456	-1.59419
Col1a1	1.33951	9.40987	2.19118	0.0663996	0.416029	-4.76236
Efnb1	1.33373	6.2266	8.39791	8.67888e-05	0.0272767	2.11868
Ccng1	1.33259	6.51854	2.57998	0.0379796	0.339292	-4.28664
Pdlim5	1.33051	5.61213	4.36332	0.00368885	0.132584	-1.7733
Foxc2	1.32678	3.28266	2.24919	0.0610579	0.404133	-4.23341
Rpl14-ps1	1.32221	6.94399	2.4072	0.0486251	0.376882	-4.5551
Mmp23	1.32104	5.01529	3.59811	0.00948613	0.194947	-2.72508
Glipr2	1.31831	6.51204	2.70457	0.031833	0.31709	-4.10492
Limk2	1.3167	5.97382	3.92654	0.00625634	0.163884	-2.3596
Creb3l1	1.31569	5.8163	2.96864	0.0220165	0.282489	-3.66994
Sparcl1	1.31489	7.42434	3.72018	0.00811101	0.182557	-2.68785
Myof	1.31484	4.79782	2.01445	0.0857634	0.45238	-4.94858
Synpo	1.31268	4.46928	3.03021	0.0202273	0.272627	-3.43954
Has2	1.31261	3.68403	1.67385	0.140126	0.532972	-5.13863
Hk2	1.30591	4.59588	3.63771	0.00901405	0.190204	-2.62066
Fjx1	1.30391	4.00148	4.63997	0.00267891	0.124832	-1.26096
Cpm	1.30324	5.43405	2.57049	0.0384966	0.339964	-4.21324
Phlda3	1.30282	7.20505	4.02808	0.00551913	0.155087	-2.28041
S100a6	1.29402	7.75113	1.48625	0.182814	0.583453	-5.8313
Vmp1	1.28213	6.82177	3.02588	0.0203479	0.273459	-3.65379
Tgfb2	1.2804	5.25976	2.4235	0.0475	0.375826	-4.41173
Ccdc6	1.27431	5.42348	7.82698	0.000133658	0.032261	1.69907
Vps13d	1.24491	4.58942	8.52358	7.91834e-05	0.0272767	2.22728
C1qtnf1	1.23773	3.5217	2.01858	0.0852518	0.452244	-4.62296
Efnb2	1.23133	3.29886	6.2279	0.000521998	0.0615532	0.39262
Olfml3	1.23025	5.76113	3.14442	0.0173072	0.254745	-3.41473
Ermp1	1.22008	5.77197	4.58609	0.00284864	0.125788	-1.51024
Dst	1.21594	4.47773	5.19707	0.00145399	0.0948007	-0.700196
Jun	1.21164	4.41106	2.58277	0.0378296	0.338604	-4.06876
Mir145a	1.21048	3.9281	1.33958	0.224161	0.62385	-5.63702
Timp1	1.20019	6.89143	1.87265	0.105291	0.482278	-5.31925
Sh3bgrl2	1.19544	4.31217	2.80329	0.0277081	0.30529	-3.73277
Pcdh7	1.19337	3.81649	2.17293	0.0681758	0.419381	-4.4982
Hoxb2	1.18731	4.65168	3.51671	0.0105435	0.201643	-2.7924
Cyr61	1.18652	6.58132	1.8439	0.109753	0.488052	-5.34682
Psph	1.18394	4.97103	6.27617	0.000499086	0.0601042	0.366431
Cpe	1.18392	6.67138	2.10798	0.0748977	0.432727	-4.97862
Fibin	1.18257	3.44554	4.47148	0.00325084	0.127151	-1.36649
Zfp827	1.1738	3.50705	4.97372	0.00184808	0.105136	-0.816281
Cspg4	1.1718	3.7865	1.20974	0.267443	0.663994	-5.73857
Hspb1	1.17075	4.62734	1.53279	0.171222	0.568741	-5.57267
Psat1	1.16578	7.36123	5.17916	0.00148186	0.0948007	-0.875033
Csrp2	1.16074	8.29549	2.62224	0.035766	0.330212	-4.21585
Mir22hg	1.15211	3.81937	1.3777	0.212678	0.612017	-5.55558
Snora73a	1.15107	3.75673	4.27083	0.0041156	0.137776	-1.65325
Ier5	1.14779	4.61718	3.23014	0.0154138	0.238616	-3.18254
Fhl1	1.14319	5.16065	2.21766	0.0639044	0.41085	-4.70033
Fosl2	1.14316	3.86103	1.84283	0.109922	0.488052	-4.97008
Aldh18a1	1.14004	6.1766	4.1992	0.00448369	0.143742	-2.02049
Zfp703	1.13521	4.18848	4.51172	0.00310286	0.127151	-1.44557
Actn1	1.12994	7.93775	2.873	0.0251381	0.297708	-3.86772
Pak1	1.1297	3.92811	2.5716	0.0384354	0.339964	-3.96544
Arrdc4	1.12687	4.48086	3.77622	0.00755399	0.178694	-2.41884
Epb41l3	1.12616	2.75157	0.925904	0.386725	0.755446	-5.67783
Gucy1a1	1.12369	5.55613	3.03797	0.0200131	0.272627	-3.54948
Coq10b	1.12291	4.86056	2.58464	0.0377289	0.338356	-4.13838
Myh9	1.11913	7.36207	3.44922	0.0115175	0.211489	-3.06018
Cyp46a1	1.11819	3.9795	3.69926	0.00833039	0.185317	-2.42186
Arhgap28	1.11638	4.27276	3.0789	0.0189225	0.267482	-3.33395
Eif4ebp1	1.10736	6.93999	3.60787	0.00936731	0.193891	-2.84012
Irak2	1.10649	4.36848	2.70499	0.0318137	0.31709	-3.88477
Atp2b4	1.1053	3.78404	2.46699	0.0446291	0.366235	-4.07201
Gm25690	1.10348	3.0005	0.745193	0.481546	0.813217	-5.91179
Hmga1	1.09858	6.0924	1.84484	0.109604	0.488052	-5.30914
Arl4c	1.09464	4.26193	3.76426	0.00766924	0.180043	-2.39764
Slc7a5	1.09263	6.40176	6.00334	0.00064545	0.0644799	0.0268858
Tmem45a	1.08718	4.07296	2.05719	0.0806153	0.443384	-4.73874
Enah	1.08606	6.47726	3.21423	0.0157475	0.241766	-3.37029
Olfml2b	1.08599	4.12859	1.909	0.0999032	0.475476	-4.961
Epha2	1.08268	3.93287	3.52367	0.0104482	0.201643	-2.64328
Tcf7	1.07479	4.88881	4.85874	0.00209652	0.109836	-1.12537
Col5a2	1.07343	5.08793	1.02224	0.342253	0.72559	-6.22592
Lsp1	1.06739	8.65843	4.04232	0.00542356	0.154747	-2.21489
Matn2	1.06498	4.77915	2.16007	0.0694571	0.42124	-4.73914
Gars	1.06475	7.27766	5.31863	0.00127966	0.0901034	-0.719229
Foxs1	1.06094	3.389	1.27943	0.24339	0.641427	-5.52799
Tshz3	1.05161	3.38251	1.98656	0.0892978	0.461829	-4.62497
Btg2	1.04712	4.30432	3.03051	0.0202189	0.272627	-3.4085
Snord89	1.04365	4.60933	1.42352	0.199572	0.60215	-5.70666
Tmem86a	1.04363	4.70722	2.3551	0.0524082	0.382433	-4.44821
Uchl1	1.04194	4.76287	2.74761	0.0299602	0.308691	-3.88988
Gm25315	1.03317	3.50133	1.81558	0.114328	0.495403	-4.89286
Gria3	1.02821	3.46823	1.61125	0.153208	0.548415	-5.15057
B4galt5	1.01939	4.92716	3.56606	0.00988802	0.199329	-2.75993
Hacd1	1.01381	5.85445	7.45504	0.000179624	0.0362098	1.38581
Slc1a5	1.01343	5.37554	4.3482	0.00375513	0.133769	-1.77558
Crim1	1.01329	3.97498	2.40421	0.0488348	0.376882	-4.21782
Ttll5	1.00788	4.59483	4.15354	0.00473727	0.146223	-1.94747
Tln2	1.00642	3.48798	3.87414	0.00667863	0.17108	-2.09088
Pycr1	1.00638	4.89819	2.96835	0.0220252	0.282489	-3.59089
Shmt2	1.00187	7.0135	4.03617	0.00546459	0.154964	-2.26864
Acot7	1.00147	4.72356	1.97522	0.0907771	0.464044	-4.99247
Snora62	1.00115	4.15648	3.9921	0.00576879	0.158797	-2.0816
Dstn	1.00108	8.47185	4.86551	0.0020809	0.109836	-1.20686
Flnc	1.00023	4.60453	2.8168	0.027189	0.302858	-3.76619
Serpinf1	0.995677	8.56373	3.44249	0.0116199	0.211692	-3.0275
Gfpt2	0.995166	3.76179	2.52765	0.0409207	0.349954	-3.97935
Pdgfc	0.994583	6.02341	2.26919	0.0593192	0.399382	-4.70071
Scmh1	0.992281	5.45762	7.1441	0.000232132	0.0397626	1.13564
Htra3	0.991274	3.86685	1.32743	0.227934	0.627514	-5.63104
Kctd11	0.989897	3.94819	2.32151	0.0550068	0.388779	-4.3278
Gm22192	0.987617	3.19542	1.54519	0.16825	0.563828	-5.14792
Gm25632	0.987617	3.19542	1.54519	0.16825	0.563828	-5.14792
Pitpna	0.984195	7.32004	6.83761	0.00030155	0.0466045	0.813607
Gm26413	0.983968	3.21889	1.48352	0.183515	0.583864	-5.23161
2010111I01Rik	0.98134	5.12129	6.40546	0.000443102	0.0555254	0.482097
Gm26347	0.981325	1.97094	0.592359	0.573105	0.859966	-5.66948
Snord42b	0.977805	3.33378	1.65191	0.144586	0.538237	-5.05595
Dnajb4	0.973713	4.60839	3.29229	0.014181	0.231377	-3.09464
Capg	0.970894	4.84618	1.21158	0.266783	0.66382	-5.9953
Slc16a3	0.969629	4.93756	0.98256	0.360063	0.734462	-6.24811
Mthfd2	0.969565	6.37814	4.45232	0.00332403	0.127151	-1.7151
Smim20	0.966426	3.49584	1.37414	0.213728	0.612687	-5.45278
Uhrf1bp1l	0.965878	4.64822	3.41833	0.0119955	0.215742	-2.92644
Irf1	0.96587	4.62306	2.48676	0.0433838	0.360509	-4.24462
Slc19a2	0.964731	3.93901	2.03531	0.0832111	0.447314	-4.72916
Lox	0.963966	6.86053	2.07386	0.0786923	0.43964	-5.03442
Ddit3	0.960472	4.88306	2.23615	0.062219	0.406204	-4.64441
Odc1	0.960291	7.02954	5.9902	0.00065363	0.0644799	-0.00367776
Ucp2	0.957027	7.37204	1.74995	0.125649	0.51389	-5.4908
Ammecr1	0.953904	3.70734	3.28856	0.0142519	0.231449	-2.90371
Arhgap29	0.948563	4.58862	4.88718	0.00203176	0.109538	-1.06109
Mir8094	0.947168	6.53593	1.5764	0.16098	0.558251	-5.7045
Panx1	0.944545	5.74748	8.17373	0.000102515	0.0306651	1.96021
Flnb	0.94404	5.28554	1.56028	0.164697	0.561453	-5.61907
Aen	0.941752	6.30457	2.6061	0.0365955	0.33335	-4.23406
Gpi1	0.940655	8.51991	3.23998	0.0152111	0.238488	-3.3136
Gm22980	0.935602	2.8508	0.637345	0.545116	0.847239	-5.93675
Spaca6	0.933663	5.84195	2.90706	0.0239755	0.291974	-3.76051
Sbno2	0.932597	4.40694	1.61093	0.153278	0.548415	-5.42985
Smad1	0.931928	4.78593	3.78762	0.00744588	0.17704	-2.44643
Lgals1	0.922314	10.5421	2.57365	0.0383237	0.339665	-4.13899
Rgs5	0.920355	6.09788	2.27086	0.0591767	0.399382	-4.70456
Rhob	0.919259	6.34726	1.9335	0.0964264	0.47202	-5.20659
Cxcr4	0.918076	4.04198	1.27892	0.243558	0.641427	-5.74451
Nfil3	0.912483	4.10686	1.91741	0.0986967	0.47505	-4.94317
Cars	0.911578	6.67641	3.96338	0.00597704	0.160188	-2.35489
Gm9347	0.909187	3.63779	2.66017	0.0338942	0.320704	-3.75647
Dnajb5	0.908328	4.06155	2.79694	0.0279558	0.305291	-3.68189
Synj2	0.902218	4.38744	3.95284	0.00605553	0.161359	-2.17364
Zmat3	0.901462	4.40409	1.74447	0.126642	0.515292	-5.25215
Masp1	0.896738	3.39744	1.81067	0.115139	0.497522	-4.86727
Cyp1b1	0.896506	5.07503	1.55812	0.165202	0.561622	-5.60242
Plekho1	0.895754	6.93577	5.16638	0.0015021	0.0948007	-0.888304
P4ha1	0.895657	6.8483	2.79387	0.0280763	0.305291	-3.98949
Tnfaip2	0.895059	5.36547	1.52799	0.172386	0.569217	-5.66771
Sesn2	0.895015	4.81128	3.28901	0.0142433	0.231449	-3.12792
S100a11	0.893339	9.9204	2.75159	0.0297929	0.308691	-3.91968
Fau	0.890338	3.85869	2.11797	0.0738226	0.430563	-4.58854
Tnni1	0.890163	5.76039	1.61086	0.153294	0.548415	-5.5957
Kank4	0.887083	4.19751	1.55117	0.166833	0.563278	-5.45778
Slc3a2	0.885859	7.32559	4.8079	0.00221807	0.113012	-1.30621
Sorbs1	0.884983	4.79236	2.07336	0.0787498	0.43964	-4.8645
Lrrfip1	0.881929	6.03469	2.55521	0.0393436	0.345447	-4.28639
Gpt2	0.881857	4.4883	4.29664	0.0039913	0.136481	-1.75357
Tars	0.881345	6.78496	3.72363	0.00807551	0.182557	-2.67848
Psrc1	0.880729	6.21996	2.82581	0.0268486	0.302858	-3.90852
Plscr1	0.877057	5.22467	2.64639	0.0345619	0.322752	-4.08575
Gadd45a	0.875525	5.28071	1.86458	0.106525	0.482788	-5.21023
Smim4	0.874514	5.46766	3.12915	0.01767	0.256824	-3.41261
Gm22661	0.874187	3.04545	1.13755	0.29446	0.686752	-5.57018
Lrrk1	0.87365	4.28505	3.01702	0.0205972	0.274012	-3.42361
Gm45140	0.873537	3.32876	1.55902	0.164991	0.561453	-5.17271
Snord88c	0.871912	5.02795	2.19657	0.0658835	0.41563	-4.71789
Uckl1	0.865621	5.30942	2.91667	0.0236582	0.290021	-3.70284
Dok1	0.863265	4.83951	4.60561	0.00278581	0.12519	-1.41942
Arhgef5	0.861732	3.49548	2.02521	0.0844382	0.450639	-4.6059
Abracl	0.861704	7.84673	5.43472	0.00113477	0.0869365	-0.583814
Reep4	0.860764	5.43995	5.20289	0.00144506	0.0948007	-0.770538
Mrvi1	0.859878	4.88849	2.25787	0.0602974	0.402726	-4.61389
Igfbp5	0.856156	6.97108	1.0484	0.330899	0.716301	-6.34362
Endod1	0.852851	3.34766	2.32929	0.0543932	0.386662	-4.14019
Sh3kbp1	0.852573	6.65712	3.59869	0.00947909	0.194947	-2.84381
Cntfr	0.852056	6.34919	1.98131	0.0899801	0.463033	-5.13945
Pbx1	0.852009	6.03886	3.31875	0.0136888	0.228642	-3.19138
Hoxa5	0.850066	3.89703	3.54522	0.0101592	0.199973	-2.60581
Mical3	0.84755	4.26072	5.20622	0.00143999	0.0948007	-0.66419
Camk2n1	0.845322	6.91621	1.3926	0.208334	0.609882	-5.95297
Igsf9	0.841197	3.79872	2.17651	0.0678235	0.419141	-4.48771
Mmp2	0.839625	9.01443	3.64348	0.00894746	0.190204	-2.72155
Cep78	0.829469	4.09025	5.49396	0.00106799	0.0849703	-0.336381
Phgdh	0.828805	7.76085	2.92027	0.0235402	0.290021	-3.80374
Gm7901	0.827894	3.9898	2.78456	0.0284451	0.305291	-3.67987
Skil	0.825749	4.48166	2.94941	0.0226093	0.284757	-3.55623
Cfl2	0.824965	7.35333	5.99803	0.000648745	0.0644799	0.00446697
Gadd45b	0.824511	4.07607	1.04528	0.332238	0.717009	-6.00846
Gm22486	0.819484	3.33397	1.54542	0.168194	0.563828	-5.19143
Gm25492	0.819418	3.89775	2.03919	0.0827456	0.447314	-4.71099
Lrrc28	0.817984	4.2545	3.34026	0.0133023	0.22675	-2.96675
Ggta1	0.817521	3.76835	2.15374	0.070096	0.422442	-4.51038
Lpp	0.816813	4.32832	2.29707	0.0569801	0.394165	-4.4628
Inf2	0.815466	5.2006	1.98806	0.0891041	0.461532	-5.03081
Spryd3	0.813263	3.73086	2.31516	0.0555124	0.390566	-4.27136
Pitpnc1	0.809885	3.44903	3.75735	0.00773678	0.180476	-2.23073
Loxl1	0.807317	5.73112	1.75601	0.124561	0.512697	-5.39906
Pvt1	0.806176	3.82734	2.37677	0.0507995	0.381115	-4.213
Sox13	0.805232	4.61624	1.71813	0.13152	0.521915	-5.32768
Gm7334	0.7996	4.7566	2.1679	0.0686745	0.419567	-4.7246
Itga9	0.799018	5.50964	2.03031	0.0838163	0.449525	-4.99814
Cisd3	0.790781	4.15242	3.09021	0.0186326	0.265	-3.291
Eno2	0.790016	3.6955	0.926273	0.386547	0.75531	-5.99601
Gmppb	0.789579	4.83092	2.37607	0.0508505	0.381115	-4.43607
Itga1	0.789355	3.70299	0.914778	0.392132	0.759767	-6.00908
Phldb2	0.788704	5.93191	3.97511	0.00589101	0.1588	-2.29268
Nkain1	0.788699	5.78202	3.7008	0.00831399	0.185317	-2.6459
Gdpd1	0.788699	3.90497	1.63232	0.148681	0.54314	-5.26466
Gm4617	0.7874	3.90088	2.2124	0.064393	0.410954	-4.46842
Tle3	0.783755	5.57463	6.09377	0.000592155	0.0644799	0.159635
Adgra2	0.78338	6.41953	2.95085	0.0225645	0.284757	-3.74271
Slco3a1	0.783321	3.70141	2.45908	0.0451375	0.368379	-4.05887
Gm23136	0.77954	5.65896	1.54818	0.16754	0.563548	-5.66822
Rcan1	0.778175	4.71985	3.5503	0.0100924	0.199971	-2.75634
Gm17501	0.777234	4.13168	1.47707	0.185184	0.585001	-5.5332
Snora34	0.775617	5.32795	1.42249	0.199859	0.602695	-5.79713
Wisp1	0.775283	6.07095	1.35009	0.220942	0.620831	-5.95245
Gm26387	0.771624	3.98508	2.28467	0.0580087	0.39816	-4.39115
Snord87	0.770998	4.74295	1.73029	0.129247	0.518609	-5.33259
Nectin2	0.764145	5.85376	3.99179	0.005771	0.158797	-2.26503
Gm4294	0.763653	4.75375	2.72008	0.031144	0.314152	-3.92822
Rgl1	0.761968	6.3668	3.84876	0.00689431	0.173302	-2.49071
Snhg15	0.760225	5.8507	3.30437	0.013954	0.230125	-3.1965
Myl6	0.759464	10.6654	3.80887	0.00724893	0.175957	-2.40706
Gm7993	0.759454	3.58401	3.54375	0.0101787	0.199973	-2.5343
3110039I08Rik	0.759118	6.31444	1.56559	0.163465	0.559743	-5.70301
Ncoa3	0.758718	4.2847	4.81114	0.0022101	0.113012	-1.10975
Maff	0.757758	3.37022	1.47767	0.185027	0.585001	-5.28705
Rgs10	0.756506	3.96502	3.38524	0.0125315	0.219255	-2.83757
Mical2	0.756084	4.70296	0.84777	0.425896	0.779328	-6.33734
Cmtm7	0.756013	6.76779	3.11322	0.0180571	0.260392	-3.52708
Vegfa	0.755309	6.92532	4.33544	0.00381211	0.133956	-1.88282
Rps27l	0.754775	8.79676	4.27226	0.00410862	0.137776	-1.91124
Coq8b	0.751711	4.19884	2.37379	0.0510172	0.381115	-4.32286
Fam213a	0.75147	5.75511	2.10219	0.0755288	0.434141	-4.91743
1700017B05Rik	0.74983	4.98222	2.78203	0.0285463	0.305669	-3.86749
Pitrm1	0.749728	7.114	5.37337	0.00120891	0.0872516	-0.658811
Ddias	0.747815	4.15681	2.12868	0.0726859	0.42931	-4.66144
Snora17	0.745858	5.76864	1.91267	0.099375	0.47505	-5.18644
Sh3bp4	0.745063	4.63769	2.3022	0.0565598	0.393669	-4.51308
Gpm6b	0.744834	5.4586	1.13197	0.296642	0.689156	-6.14608
Tubb2b	0.74432	6.70448	2.29802	0.0569019	0.394165	-4.70599
Pgm1	0.744065	4.39369	1.46423	0.188545	0.588151	-5.6144
Hoxb3	0.744018	4.43865	2.51481	0.0416779	0.351026	-4.17179
Wt1	0.743983	6.05995	2.03415	0.0833512	0.447807	-5.04089
Cnn2	0.742346	8.39565	3.39258	0.0124105	0.218788	-3.10754
Ncam1	0.739619	5.29996	2.26642	0.0595575	0.400243	-4.6422
Gm22270	0.73858	4.82649	1.34951	0.221119	0.620831	-5.83227
Nav2	0.735243	3.43252	2.55323	0.0394549	0.345506	-3.85019
Rangrf	0.734655	5.8649	4.7326	0.00241281	0.118381	-1.3403
Col3a1	0.73188	9.08962	1.00969	0.34781	0.728124	-6.29437
Gm37750	0.731365	5.10483	2.69816	0.0321219	0.317656	-4.0005
Inava	0.731239	3.78934	1.7966	0.117495	0.500531	-5.00965
Snord7	0.729797	5.16124	1.14125	0.293025	0.684783	-6.109
Tpd52	0.727907	4.08221	1.88369	0.103626	0.480437	-4.98253
Gm19220	0.727188	5.73751	1.70258	0.134484	0.524625	-5.47181
Gm25184	0.727126	3.0348	1.22651	0.261477	0.659058	-5.47136
Oxnad1	0.724557	4.74483	2.18591	0.0669078	0.418083	-4.69707
Gpc4	0.724498	5.79999	1.78336	0.119756	0.505394	-5.36791
Slc25a33	0.721954	3.53909	3.77755	0.00754129	0.178694	-2.22272
Plp2	0.719066	7.34592	1.63649	0.147801	0.542265	-5.64358
Rccd1	0.71892	3.80317	2.78781	0.0283155	0.305291	-3.62291
Aars	0.718893	6.60554	4.30899	0.00393328	0.135589	-1.90624
Pck2	0.718341	6.38938	2.53728	0.0403624	0.348917	-4.34049
Pidd1	0.71543	4.1265	3.40816	0.0121577	0.216794	-2.84573
Rras2	0.713733	5.01202	4.42059	0.00344928	0.128973	-1.65995
Fbln5	0.711458	5.65735	0.722152	0.494698	0.818211	-6.54448
Ccnd2	0.710573	6.25853	0.838837	0.430552	0.782357	-6.50382
Kalrn	0.710363	3.96397	2.40094	0.0490647	0.376949	-4.21927
Ecsit	0.706296	4.78721	4.61538	0.00275494	0.12519	-1.40229
Dhx32	0.706282	3.87922	1.84099	0.110215	0.488052	-4.97838
Kctd1	0.706247	3.97465	3.09367	0.0185448	0.264157	-3.24096
Pfn2	0.704092	5.63734	4.00707	0.00566341	0.158115	-2.22915
Tead1	0.703195	5.72086	2.10203	0.0755458	0.434141	-4.91467
Snord123	0.702964	5.26579	0.999541	0.352355	0.73062	-6.26524
Trmt61b	0.702474	3.38495	2.67989	0.032962	0.319057	-3.66044
Mfge8	0.701338	7.60602	3.53265	0.0103268	0.200755	-2.94105
Creg1	0.700643	6.03302	2.71936	0.0311759	0.314152	-4.04773
Napepld	0.700103	4.15852	1.45005	0.192322	0.593478	-5.57449
Tbc1d9	0.697152	3.59402	3.99911	0.00571921	0.158311	-1.95507
Adam19	0.696751	7.04838	1.65276	0.14441	0.538171	-5.62243
Stk17b	0.694796	4.04313	1.59701	0.15634	0.552998	-5.35421
Aifm2	0.693775	3.62842	2.46049	0.0450465	0.368279	-4.03567
Akap9	0.693283	3.41777	1.97393	0.0909457	0.464394	-4.65282
Slc38a1	0.692431	4.99274	4.92175	0.00195605	0.107967	-1.06112
Rps12l1	0.689726	9.04996	1.92161	0.0980988	0.474034	-5.17034
Cald1	0.688956	8.78691	1.96537	0.0920796	0.465831	-5.12887
Tmbim1	0.686742	5.46555	2.17665	0.0678107	0.419141	-4.78558
Lmna	0.686628	6.36773	1.21945	0.263974	0.661386	-6.13001
Syne4	0.68597	3.43756	0.947044	0.376606	0.747649	-5.88928
Sparc	0.683989	11.0291	3.73169	0.00799302	0.182557	-2.48893
Lrp1	0.683926	6.94821	3.53543	0.0102894	0.200655	-2.93976
Gm24888	0.683688	5.54867	3.11048	0.0181245	0.260392	-3.44568
Baiap2l1	0.682594	4.39486	2.87759	0.0249781	0.296571	-3.64298
Lpin2	0.679665	4.83094	2.56086	0.0390283	0.343167	-4.16892
Map1b	0.679184	4.98828	1.33457	0.225708	0.624965	-5.87105
Gm22200	0.678896	3.86264	1.00643	0.349267	0.729357	-5.97712
Slc16a1	0.677916	4.85673	3.47875	0.0110798	0.206869	-2.87129
Tshz1	0.675167	3.74646	2.73343	0.0305637	0.312219	-3.68367
Qsox1	0.67516	6.50281	2.49922	0.0426172	0.355386	-4.40336
Esyt2	0.672566	5.30264	2.64204	0.0347759	0.324423	-4.0985
Tpbg	0.669471	5.62965	3.1247	0.0177773	0.257576	-3.4321
Hscb	0.668073	4.52792	4.95085	0.00189475	0.106485	-0.98115
Tmsb4x	0.66548	11.4198	1.60481	0.154618	0.550687	-5.4385
Gm14567	0.66495	5.67337	0.718522	0.496791	0.819268	-6.5487
Zyx	0.663791	7.33434	2.86642	0.0253697	0.298924	-3.88862
Sfrp2	0.663636	5.00954	1.2553	0.251499	0.652852	-5.96624
Qtrt1	0.662325	5.52796	3.27698	0.0144744	0.233049	-3.20912
Cd3eap	0.660816	5.0232	4.64955	0.00264995	0.124106	-1.38304
Dusp9	0.660056	3.47457	1.28346	0.242057	0.640391	-5.55145
Tmem18	0.659903	4.75677	3.9803	0.00585339	0.1588	-2.19035
Ifrd1	0.659841	6.73632	2.87795	0.0249656	0.296571	-3.86395
Zdhhc16	0.658608	6.21524	3.17315	0.0166461	0.248775	-3.41023
Hsph1	0.656543	6.32973	3.66573	0.00869546	0.188226	-2.73434
Hoxa3	0.656399	3.61793	1.96284	0.0924174	0.46606	-4.72919
Gm22935	0.654518	3.57169	2.93715	0.0229961	0.286616	-3.35124
Msn	0.651376	7.07282	1.09313	0.312185	0.701138	-6.29892
Creb3	0.650065	5.77251	2.43499	0.0467234	0.37415	-4.4388
Stbd1	0.64953	4.69151	1.35931	0.218152	0.617235	-5.79923
Gapdh	0.648653	9.67974	1.88301	0.103728	0.480437	-5.18052
Dph3	0.647615	5.98241	2.6531	0.0342354	0.320704	-4.1397
Atf4	0.645528	8.13485	3.95017	0.00607558	0.161429	-2.36461
Vcl	0.643714	6.59591	1.58371	0.159319	0.556238	-5.69829
Olfml1	0.643626	3.48121	0.972216	0.364822	0.73784	-5.88038
Snora43	0.6432	6.5259	1.60895	0.15371	0.549268	-5.66129
Eno1	0.641573	8.80805	1.18444	0.276664	0.670426	-6.13214
Plekhb2	0.640156	4.76027	1.56486	0.163633	0.559743	-5.55367
Car13	0.638452	3.23472	1.54962	0.167199	0.563278	-5.15477
Mast2	0.638119	5.99921	2.7069	0.0317284	0.317045	-4.063
Plec	0.638072	3.93357	1.33595	0.22528	0.624521	-5.64307
Esyt1	0.636555	5.62072	1.46607	0.188059	0.588151	-5.76933
Meis2	0.636443	6.66701	3.32648	0.0135485	0.228293	-3.22153
Snora2b	0.633418	3.20483	0.85684	0.421206	0.777541	-5.89132
Tuba1c	0.633105	7.2927	3.39475	0.0123748	0.218575	-3.13682
Jdp2	0.630861	4.38784	2.25706	0.0603677	0.402726	-4.53241
Zbtb18	0.63028	5.25611	1.37429	0.213685	0.612687	-5.84975
Fam118a	0.628082	4.84821	2.97938	0.0216926	0.281336	-3.56915
Gdpd5	0.625228	4.50619	1.53945	0.16962	0.566193	-5.54178
Stard5	0.625195	5.12107	3.0109	0.0207712	0.274375	-3.55261
Pls3	0.624944	6.62289	2.24034	0.0618437	0.405456	-4.78592
Gm48583	0.624922	6.52676	1.15425	0.288016	0.679585	-6.2136
Herpud1	0.624618	5.50891	2.78761	0.0283234	0.305291	-3.90509
Srxn1	0.624341	4.51343	1.11185	0.304611	0.696361	-6.04725
Parp3	0.623259	3.68464	1.09192	0.312678	0.701235	-5.8304
Gm5436	0.623137	2.36744	0.38751	0.710429	0.917139	-5.90396
Ctps	0.623073	6.59021	4.39418	0.00355758	0.130456	-1.79852
Sdc2	0.622805	5.85218	1.3059	0.234756	0.633934	-5.98542
Pkm	0.622571	9.61752	1.8068	0.115783	0.498911	-5.2897
Cavin3	0.622181	3.74246	1.19861	0.271468	0.665925	-5.73599
Ybx3	0.620498	7.73262	4.62411	0.00272768	0.12519	-1.52158
Cth	0.620408	4.33757	1.12323	0.300082	0.691689	-5.99837
Atp2a2	0.619755	7.14801	4.55886	0.00293894	0.12617	-1.60777
Rnf19b	0.619129	4.79389	2.44057	0.0463514	0.373429	-4.33774
Polk	0.618117	3.43366	1.47608	0.185441	0.585001	-5.30935
AC126457.1	0.617525	3.34047	3.25894	0.0148287	0.235861	-2.85761
Crem	0.61674	3.76656	2.67134	0.0333626	0.319409	-3.7771
Zfp691	0.616445	3.76307	3.63027	0.00910077	0.190204	-2.46154
Zcchc24	0.616415	5.80863	1.92187	0.0980617	0.474034	-5.17712
Dnm3os	0.615862	5.08228	1.80121	0.116719	0.500146	-5.27938
Parva	0.615747	7.39821	2.00679	0.0867207	0.454369	-5.13301
Ptrh1	0.61547	3.52092	1.57469	0.161369	0.558422	-5.21403
Mdm2	0.611254	5.95783	1.76425	0.123094	0.512027	-5.40801
2010204K13Rik	0.609845	4.77804	2.9068	0.0239844	0.291974	-3.66351
Ehd2	0.609422	4.36922	1.20873	0.267808	0.663994	-5.91211
Pip4k2a	0.608815	4.5329	2.48304	0.043615	0.361141	-4.23456
Slc1a4	0.6078	4.80668	3.45744	0.0113937	0.210741	-2.89445
Me1	0.606419	5.75018	1.13231	0.296506	0.689156	-6.17234
Tyw5	0.60509	4.65655	2.70774	0.0316909	0.317012	-3.93125
Chd3	0.603482	7.38237	2.53711	0.0403722	0.348917	-4.36686
Rhoc	0.601677	8.28239	2.26252	0.059894	0.401008	-4.73963
Col1a2	0.600951	8.61007	1.51942	0.17448	0.571125	-5.7453
Gm10146	0.598762	3.86033	0.420998	0.68697	0.910725	-6.4074
Stxbp2	0.598395	4.62734	0.988334	0.357428	0.733168	-6.19443
Cyb5r4	0.597524	4.62049	2.18222	0.0672656	0.418353	-4.68218
Actn4	0.597218	8.12306	2.67551	0.0331668	0.319061	-4.14733
Wdfy1	0.596382	4.83156	2.12353	0.0732301	0.430059	-4.79878
Basp1	0.596265	7.56786	2.98677	0.0214728	0.279659	-3.71145
Mir196a-1	0.595977	7.8052	2.06452	0.0797645	0.440796	-5.04342
Mpp6	0.594902	6.64971	4.48971	0.00318286	0.127151	-1.6821
Gm10108	0.594533	6.24959	2.32874	0.0544366	0.386662	-4.63318
Rassf1	0.59441	6.12704	2.66323	0.033748	0.320704	-4.13689
Impdh1	0.593701	5.36039	2.15537	0.0699316	0.422442	-4.80694
Tmem38a	0.591295	4.20529	3.51532	0.0105626	0.201643	-2.71795
Eef1akmt4	0.591088	4.85483	4.66283	0.00261035	0.123499	-1.35256
Cdc34	0.590942	6.46751	2.01945	0.0851453	0.452244	-5.09385
Mir343	0.590174	3.90477	1.19088	0.274294	0.667656	-5.79915
Cplx2	0.589114	4.22752	2.16815	0.0686493	0.419567	-4.62359
Tom1l1	0.588258	3.93119	2.24673	0.0612756	0.404995	-4.42899
Hmga1b	0.587721	4.46447	0.552295	0.59873	0.873595	-6.50993
Tstd3	0.587638	3.67694	1.86163	0.10698	0.482937	-4.88587
Sars	0.587252	7.61005	2.64704	0.0345306	0.322752	-4.2029
Gm16199	0.586903	5.84217	3.3212	0.0136441	0.228588	-3.17226
Got1	0.586529	5.35616	2.82958	0.0267077	0.302548	-3.83186
Ercc1	0.586397	5.69519	1.39088	0.208831	0.609994	-5.86918
Fam162a	0.586162	7.6447	2.54775	0.0397644	0.347436	-4.34698
Fbxw7	0.58601	4.24524	1.99329	0.0884327	0.458633	-4.87453
Cpt1c	0.584726	4.20877	1.60014	0.155646	0.551721	-5.3976
Gng8	0.584379	3.6154	1.68314	0.138277	0.529413	-5.10439
Dna2	0.582838	4.43478	4.00498	0.005678	0.158115	-2.11392
Plod2	0.581693	6.44952	1.65729	0.143481	0.537763	-5.59246
Yars	0.581306	6.81978	3.67039	0.00864368	0.188226	-2.7517
Tmem70	0.580676	5.26414	3.2295	0.0154269	0.238616	-3.25484
Ap1s2	0.58054	4.08707	1.8973	0.101608	0.479377	-4.96523
Snora57	0.58029	6.45725	1.20762	0.268206	0.664283	-6.1499
Mif	0.580002	9.42518	1.14403	0.291946	0.683959	-6.13012
Ftsj3	0.579976	6.4676	4.31182	0.00392008	0.135589	-1.89603
Rps24-ps3	0.579356	6.61237	0.360458	0.729632	0.924902	-6.836
Tatdn2	0.576685	5.75389	2.96213	0.0222151	0.283854	-3.67412
Tgfb1i1	0.575091	6.9189	2.84781	0.0260363	0.301059	-3.91327
Gm23969	0.575037	4.39529	0.782447	0.460784	0.798765	-6.33288
Ogfod2	0.574487	3.8433	2.37683	0.0507949	0.381115	-4.21769
Tnc	0.573956	7.15677	0.974699	0.363676	0.737451	-6.41948
Meis3	0.573448	4.53763	1.74519	0.126511	0.514985	-5.27705
Dclk1	0.573057	6.55615	1.35189	0.220394	0.620181	-5.98783
Slc6a8	0.572662	5.655	2.10485	0.0752382	0.433344	-4.90493
Dpysl4	0.572096	3.89179	1.88393	0.103589	0.480437	-4.92382
Dnm1	0.571911	4.71452	3.43423	0.0117468	0.213435	-2.91412
Gnl3	0.571281	7.40588	4.11207	0.00498128	0.151447	-2.16926
Nt5dc2	0.57007	8.38087	2.8021	0.0277542	0.305291	-3.94942
Lcorl	0.569889	3.49607	2.14134	0.0713665	0.426237	-4.44521
Mars	0.569725	6.68699	3.49823	0.0108009	0.204781	-2.98315
Sidt2	0.568537	5.99331	2.34009	0.0535538	0.384215	-4.5955
Ndufs4	0.568334	7.45865	3.65098	0.0088616	0.190204	-2.78126
Il1rap	0.567823	4.56459	1.72683	0.129889	0.520054	-5.30674
Snora73b	0.567631	4.48641	1.23488	0.258544	0.656484	-5.90696
Iars	0.567126	6.5868	3.66461	0.00870795	0.188226	-2.7509
Gtse1	0.567105	5.32517	3.34631	0.0131957	0.225763	-3.09626
Snord23	0.566996	3.11175	0.827174	0.436686	0.785943	-5.88473
Cdr2	0.566338	5.01753	1.32662	0.228187	0.627514	-5.88378
Gpc1	0.565057	5.85705	2.85335	0.0258359	0.300977	-3.83915
Wdr3	0.564758	5.68616	4.43289	0.00340014	0.12765	-1.69206
Dph5	0.563633	4.41001	3.56716	0.0098739	0.199329	-2.68658
Hoxa7	0.563549	3.72945	1.81316	0.114727	0.496668	-4.96813
Trim62	0.55996	3.65076	1.38604	0.210238	0.609994	-5.48952
Angptl2	0.559133	5.52923	3.26754	0.0146586	0.234342	-3.22246
Slc12a4	0.558997	5.46443	1.83083	0.111842	0.491279	-5.27298
Smtn	0.557744	6.29469	3.40327	0.0122363	0.216955	-3.09276
Setd6	0.557231	4.50396	2.09061	0.0768063	0.437485	-4.79179
Pus10	0.556936	5.02731	3.47919	0.0110734	0.206869	-2.88839
S100a16	0.556586	3.58592	0.8243	0.438207	0.786533	-6.04791
Fam98a	0.556362	5.6876	2.38819	0.0499722	0.380453	-4.49947
Ckb	0.555933	6.41667	2.12981	0.0725678	0.42931	-4.93295
Gm47551	0.555803	5.77429	1.38639	0.210135	0.609994	-5.88178
Mtbp	0.55437	4.97809	4.37033	0.00365859	0.132015	-1.71919
Tnnt2	0.553694	2.93739	0.477261	0.648395	0.893265	-6.06026
Gm42047	0.553479	5.27097	2.01349	0.0858836	0.452444	-5.0011
Fhl2	0.553201	6.47614	1.49449	0.180709	0.580033	-5.80621
Irgm1	0.552807	4.54899	0.96712	0.367185	0.738911	-6.20035
Jag1	0.552222	3.4868	0.714901	0.498886	0.821178	-6.10028
Gtf2f1	0.551916	6.32878	4.02984	0.00550721	0.155087	-2.24955
Hoxb5os	0.551156	3.60218	0.526235	0.615737	0.881131	-6.26343
Rab3ip	0.550935	4.35237	1.8852	0.103399	0.48013	-5.04923
Dkk3	0.550874	5.22449	1.13108	0.29699	0.689169	-6.12584
Aprt	0.550726	7.62431	2.23956	0.0619136	0.405456	-4.79548
Gm6477	0.550704	4.14357	2.44595	0.0459946	0.372171	-4.20532
Zcchc10	0.550693	4.683	2.6509	0.0343422	0.321347	-4.01737
Mylk	0.549758	6.06382	0.941126	0.379418	0.750021	-6.39446
Nek6	0.549432	6.12242	1.58931	0.158059	0.554134	-5.65603
Mpv17l2	0.549001	4.49791	1.87708	0.104619	0.482278	-5.08959
Gm9830	0.548964	4.97034	2.60297	0.0367586	0.333659	-4.12485
Sirt7	0.548385	4.01419	1.99928	0.0876685	0.457227	-4.80239
Tceal9	0.548312	8.80977	4.18216	0.00457653	0.144347	-2.02495
Mapk6	0.548262	6.25254	2.6898	0.0325033	0.318246	-4.10829
Timp3	0.546202	5.94932	0.599487	0.568615	0.857914	-6.65772
Nedd9	0.546158	3.41141	1.13613	0.295014	0.687697	-5.69263
Fez2	0.545956	5.48671	1.89009	0.102672	0.479703	-5.19296
Mid1	0.545687	5.14512	1.9097	0.099803	0.475476	-5.13554
Aimp2	0.544825	6.30893	3.73127	0.00799728	0.182557	-2.64424
Gm23268	0.544759	4.54595	1.19979	0.271041	0.665829	-5.95794
Ccdc130	0.544127	3.83028	3.38777	0.0124897	0.219255	-2.80029
Rnu73b	0.544058	5.93571	0.933129	0.383244	0.754047	-6.39039
Snx18	0.543932	5.5297	2.52102	0.0413099	0.350192	-4.29318
Ly6e	0.540211	6.97091	1.15874	0.286303	0.67796	-6.22657
A230050P20Rik	0.538728	3.91426	1.20871	0.267816	0.663994	-5.78261
Cyba	0.538612	3.80796	0.570502	0.587005	0.867595	-6.30898
Smug1	0.538305	3.96435	2.79535	0.0280178	0.305291	-3.65749
Nudt9	0.537832	5.99781	3.08342	0.0188059	0.266515	-3.52069
Akr1b3	0.537659	6.69504	4.82117	0.00218561	0.113012	-1.28245
Eif1a	0.537582	4.94381	2.08349	0.0776027	0.439322	-4.87009
Cldn12	0.536448	4.25196	3.19504	0.0161606	0.246071	-3.16708
Ormdl2	0.53619	4.75421	2.57499	0.0382508	0.339665	-4.13771
Ethe1	0.535836	4.03862	1.75352	0.125006	0.513203	-5.14643
Plin2	0.535786	6.424	1.30794	0.234102	0.633934	-6.03175
Llph-ps2	0.532737	6.74036	3.39835	0.0123162	0.217954	-3.12379
Cyb5r1	0.53238	5.49171	1.28694	0.240912	0.639924	-5.97497
Odf2l	0.530844	4.63691	2.13898	0.0716101	0.427036	-4.74665
Bid	0.530831	3.61436	1.94331	0.0950676	0.470961	-4.75487
Tjp2	0.530599	4.27799	1.83474	0.111213	0.490617	-5.10189
Ccdc58	0.530426	6.63385	4.97536	0.00184478	0.105136	-1.09937
Elf4	0.529539	3.86947	1.23836	0.257331	0.656484	-5.73446
Park7	0.529234	7.65148	4.37029	0.00365877	0.132015	-1.83644
Nr2c2ap	0.528889	4.71339	3.84754	0.00690482	0.173302	-2.35815
Ccdc86	0.52862	4.44925	4.07016	0.00524206	0.152293	-2.03273
Grip2	0.52818	5.3846	1.2262	0.261586	0.65906	-6.03514
Rusc1	0.527247	3.93658	1.60085	0.15549	0.551721	-5.31565
Ccdc163	0.526973	5.58174	2.77991	0.0286309	0.306222	-3.92233
Homer3	0.526527	6.87702	3.69455	0.00838061	0.185917	-2.72055
Meg3	0.526329	5.70164	0.648411	0.538361	0.84385	-6.60215
Fermt2	0.52539	7.22115	1.73518	0.128342	0.517529	-5.51246
Lurap1l	0.52484	3.63708	1.06719	0.322932	0.709358	-5.83967
Mpzl1	0.524788	7.36951	4.56327	0.0029241	0.12617	-1.60103
Prmt7	0.523986	5.11186	4.25231	0.0042075	0.139843	-1.87733
Aaas	0.523842	6.3255	2.41361	0.0481795	0.376452	-4.51584
Gm53	0.523694	5.17755	1.93314	0.0964765	0.47202	-5.10579
Slc38a4	0.523486	6.63414	2.22924	0.0628441	0.407805	-4.80248
Jund	0.522228	5.26642	0.8327	0.433772	0.783952	-6.41913
Actr3	0.522019	8.0032	3.59572	0.00951552	0.194947	-2.84569
Arhgef2	0.521602	6.33881	3.32051	0.0136566	0.228588	-3.21154
Gm43558	0.521503	6.5085	1.41475	0.202022	0.604373	-5.90822
Bok	0.521456	5.5088	2.01663	0.0854937	0.452244	-5.01743
Cdk17	0.519903	4.38518	3.35221	0.0130926	0.225017	-2.9752
Wdr74	0.519563	5.96785	4.68148	0.00255583	0.123439	-1.40844
Smpdl3b	0.519224	3.5834	1.6044	0.154708	0.550687	-5.19617
Esd	0.517821	8.57876	2.0982	0.0759661	0.434432	-4.95615
Timm17a	0.516414	6.85479	1.89571	0.101841	0.479377	-5.28599
Piezo1	0.515853	5.4066	2.87122	0.0252005	0.298067	-3.77607
Kazn	0.515799	5.13487	2.92003	0.0235481	0.290021	-3.68367
Rarres2	0.515783	5.80031	1.66911	0.141078	0.533894	-5.52219
Polr3c	0.514554	5.32482	3.47573	0.0111237	0.206869	-2.91718
Dnajc2	0.513947	5.85595	4.10591	0.0050187	0.151591	-2.11712
Pabpc4	0.513586	7.15301	3.74297	0.00787927	0.182557	-2.65928
Pinx1	0.513475	4.97197	2.40033	0.0491072	0.376963	-4.4183
Ttc19	0.51309	4.29394	1.61665	0.152037	0.547345	-5.3975
Hs6st1	0.513023	4.67979	2.62553	0.0355996	0.329851	-4.05347
Ndufaf6	0.512898	3.75535	2.60092	0.0368658	0.334171	-3.87361
Flna	0.512657	9.54832	2.58135	0.0379059	0.33896	-4.18893
Ddhd1	0.511629	3.81144	2.69794	0.0321321	0.317656	-3.75226
2310061I04Rik	0.511422	4.59285	2.21423	0.0642228	0.41085	-4.63171
Noc4l	0.511097	5.61164	3.55958	0.00997145	0.199722	-2.82452
Ak4	0.510824	3.23427	1.20611	0.268751	0.664402	-5.55908
Lrrc8b	0.507659	3.73076	2.47286	0.0442555	0.364784	-4.04797
Mrpl40	0.507436	6.12905	3.80676	0.00726824	0.175957	-2.52998
Trmt61a	0.506976	3.94481	2.75972	0.0294544	0.308457	-3.70257
Tpcn2	0.506768	3.75256	1.61826	0.151688	0.547317	-5.23326
Aff1	0.505065	4.20667	1.86186	0.106944	0.482937	-5.04691
Faap24	0.504549	3.35615	1.97814	0.0903938	0.463163	-4.6286
Cox5a	0.504161	8.26008	4.05872	0.0053158	0.153085	-2.21677
Trmt13	0.503925	4.53812	1.8079	0.115599	0.498581	-5.19207
Tsr1	0.503662	6.22568	3.80018	0.00732872	0.175957	-2.54581
Egln3	0.502811	3.70351	0.62695	0.551508	0.849524	-6.23669
Alkbh1	0.502429	4.92203	3.1536	0.017093	0.2532	-3.33081
Btg3	0.501121	5.10704	2.19824	0.0657245	0.415449	-4.72333
Col15a1	0.500971	4.47089	0.404149	0.698728	0.913995	-6.58865
Polb	0.500115	5.61463	2.8518	0.0258918	0.301059	-3.82132
Eif2s2	0.500082	7.87206	3.8265	0.00708974	0.175315	-2.53714
Nsun4	0.499917	4.45263	3.12519	0.0177653	0.257576	-3.30284
Bag2	0.499621	5.19277	3.13703	0.0174817	0.255691	-3.37948
Ccdc107	0.499556	5.62082	3.05751	0.0194842	0.26921	-3.52692
Spef1	0.498948	3.98938	1.41383	0.202283	0.604373	-5.56768
Glrb	0.498112	3.83144	2.13017	0.0725297	0.42931	-4.56295
Mak16	0.497853	6.06846	2.57315	0.038351	0.339665	-4.2631
Bcap29	0.497283	3.78353	2.94771	0.0226627	0.284757	-3.39301
Cnih4	0.496535	6.32621	3.82873	0.00706991	0.175292	-2.51472
mt-Nd3	0.496415	7.7667	1.2206	0.263567	0.660895	-6.15092
Ccdc134	0.495766	4.53369	2.83374	0.0265528	0.302487	-3.73014
Lifr	0.495684	4.27914	1.01045	0.347472	0.727959	-6.10042
Rpp40	0.4954	4.16804	2.11841	0.0737753	0.430563	-4.67892
Pop5	0.494174	6.05928	2.85689	0.0257086	0.300977	-3.85077
Aatf	0.493529	5.56674	3.36641	0.0128482	0.222694	-3.08736
Spred3	0.493358	3.50324	1.22093	0.263449	0.660798	-5.63126
Sdr39u1	0.493193	4.50444	1.43802	0.195579	0.597887	-5.66914
Ascc3	0.493123	4.16171	2.23536	0.0622908	0.406204	-4.51126
Gm43110	0.492933	4.94555	0.900188	0.399309	0.764877	-6.32664
Scarna17	0.491941	2.03491	0.283254	0.785559	0.943464	-5.8287
Stat3	0.491917	6.29493	1.20639	0.268651	0.664402	-6.13897
Ppp1r18	0.491586	5.58846	1.68993	0.136941	0.527566	-5.47551
Sec61g	0.491539	5.45463	3.33331	0.0134258	0.227282	-3.12453
Tmem214	0.4914	5.92392	2.51222	0.0418324	0.351688	-4.33952
Dcxr	0.491303	4.61393	2.43617	0.0466447	0.37415	-4.31611
Pmm1	0.490481	5.75125	1.78309	0.119804	0.505394	-5.36395
Dph1	0.489457	4.34068	3.08303	0.0188159	0.266515	-3.34165
Specc1	0.489064	4.2916	1.69725	0.135514	0.524625	-5.29069
Gng10	0.488884	6.77501	4.19418	0.00451084	0.143742	-2.05841
Hey1	0.488848	3.35091	0.705149	0.504555	0.823929	-6.06112
Polr3d	0.488625	5.74377	2.13364	0.0721662	0.429248	-4.87148
Ddx39	0.488428	6.83279	3.45343	0.011454	0.210741	-3.05016
Smad3	0.488187	5.32333	2.65685	0.0340541	0.320704	-4.07876
Mroh1	0.48741	4.39357	1.2152	0.265488	0.662684	-5.91021
Usp39	0.487407	5.86034	3.61459	0.00928644	0.193079	-2.76872
Ntmt1	0.487385	6.50127	2.81875	0.0271152	0.302858	-3.93857
Gm47284	0.487197	4.16043	1.03077	0.338519	0.722995	-6.04836
Cfap298	0.486912	4.91621	2.88168	0.0248364	0.296318	-3.71695
Acsl5	0.486759	5.33897	1.84035	0.110316	0.488052	-5.24876
Pten	0.485728	5.21762	2.34952	0.0528307	0.383333	-4.51523
Zpr1	0.485405	5.79092	3.42793	0.0118447	0.214104	-3.01962
Sipa1l1	0.485271	5.07025	1.86668	0.106203	0.482788	-5.18812
Lyar	0.484953	6.37685	3.94162	0.00614028	0.161758	-2.36833
Gm49195	0.484747	3.22072	1.0235	0.341703	0.72526	-5.74386
Gm26397	0.483568	5.09406	1.93023	0.0968834	0.472544	-5.10212
Ehd1	0.483519	5.78197	1.75598	0.124567	0.512697	-5.40362
Slc39a7	0.483447	4.36602	1.37729	0.212798	0.612017	-5.71515
Rrp1b	0.48337	5.15545	3.8701	0.00671246	0.171473	-2.37312
Gnai1	0.482957	3.58478	1.36758	0.215674	0.615178	-5.48971
Ilk	0.482899	8.16421	2.29681	0.0570015	0.394165	-4.69643
Gm10177	0.482726	8.59617	2.79258	0.0281269	0.305291	-3.94878
Tnfrsf10b	0.482294	4.26955	1.09002	0.313458	0.701235	-6.01723
1600002K03Rik	0.482128	3.77802	1.6914	0.136653	0.527081	-5.14609
Ptges3l	0.481789	4.88446	2.68323	0.0328068	0.318552	-3.99884
Kri1	0.481301	5.11866	2.20998	0.0646182	0.411901	-4.70757
Cep170b	0.481054	5.11209	1.3209	0.229985	0.629843	-5.90042
Hax1	0.480428	7.22451	3.66959	0.00865256	0.188226	-2.75858
Bach2	0.479009	3.55914	1.31145	0.232982	0.632591	-5.54709
Mast4	0.478869	3.67697	1.39669	0.207157	0.608672	-5.4854
Dact3	0.478635	4.73569	2.31708	0.0553594	0.390566	-4.5074
Spag5	0.47861	5.89968	3.89199	0.00653133	0.16777	-2.3996
2022-03-05	0.477809	4.69897	1.7908	0.118482	0.502139	-5.2436
Avpi1	0.477504	4.23226	1.53118	0.171612	0.568741	-5.4924
Soat1	0.477296	5.32856	2.34289	0.0533376	0.384215	-4.5342
Dixdc1	0.477168	3.53557	1.10482	0.307438	0.697945	-5.76678
Gm15452	0.477094	6.32352	0.745896	0.481148	0.812841	-6.58573
Tmem120a	0.476975	5.56142	2.10609	0.0751035	0.433199	-4.89497
Wdr35	0.476658	4.25141	2.25341	0.0606872	0.403986	-4.50794
Dars2	0.4757	4.47706	2.30035	0.0567111	0.393669	-4.4875
Ext1	0.475649	6.29032	2.3237	0.0548333	0.387848	-4.64372
Agtpbp1	0.475172	4.77191	2.85346	0.0258321	0.300977	-3.73905
Gli2	0.474192	3.63644	1.56251	0.164178	0.560745	-5.26682
Kdelr3	0.473414	6.4694	1.07509	0.319628	0.708053	-6.29446
Ogdhl	0.472736	3.45561	1.72199	0.130794	0.521529	-5.00282
Wrb	0.47243	5.16189	2.91767	0.0236253	0.290021	-3.68934
Mrpl38	0.471531	6.11321	2.36257	0.0518475	0.381876	-4.57294
4933434E20Rik	0.47151	6.38183	2.81464	0.0272713	0.302858	-3.9368
Mrm3	0.471353	3.87621	2.92102	0.0235157	0.290021	-3.45579
Jmjd6	0.470915	6.14998	2.85532	0.0257651	0.300977	-3.86031
Ubash3b	0.470801	3.66617	1.20033	0.270843	0.665829	-5.70838
Rarg	0.470676	5.025	1.37428	0.213687	0.612687	-5.82743
Zdhhc12	0.469029	4.21181	1.41826	0.201039	0.603082	-5.62812
Vcan	0.468291	7.36484	1.90115	0.101044	0.478095	-5.28226
P2rx4	0.467738	4.89654	2.02171	0.0848666	0.451502	-4.95173
Prkag2	0.467675	4.46286	1.80878	0.115453	0.498182	-5.17669
Naa25	0.467624	5.10439	2.3413	0.0534599	0.384215	-4.51705
Dad1	0.467539	7.8913	2.76659	0.0291713	0.307409	-4.02318
Nme1	0.467288	7.51684	3.54637	0.0101441	0.199973	-2.9236
Chtf18	0.467284	3.77664	2.51814	0.0414803	0.350321	-3.99719
Gm14419	0.466906	3.38531	1.07311	0.32045	0.708542	-5.74923
Yars2	0.466044	4.86576	3.76732	0.00763957	0.179801	-2.48273
Gm47761	0.465749	3.68813	1.61994	0.151326	0.546638	-5.21006
Gm13394	0.465614	9.99359	2.47051	0.0444047	0.365363	-4.32191
Tpm4	0.464245	9.75033	3.30341	0.0139718	0.230125	-3.14478
Fam216a	0.463924	5.68674	3.09631	0.0184782	0.26395	-3.47703
Abhd11	0.463662	5.36308	2.37523	0.0509118	0.381115	-4.49034
Gm13092	0.463601	8.26529	4.08184	0.00516787	0.152293	-2.18649
Tmem150a	0.463576	3.55597	1.17484	0.280233	0.673038	-5.69927
Pno1	0.463011	5.36153	2.06675	0.0795071	0.440181	-4.93346
Gpatch4	0.463006	5.47796	2.69091	0.0324525	0.318246	-4.04235
Arrb1	0.462295	4.67019	1.63521	0.148071	0.542497	-5.44726
Wdr4	0.461677	3.63321	2.41806	0.0478725	0.376452	-4.09699
Tgif1	0.461061	5.80826	3.14253	0.0173515	0.254896	-3.42122
H19	0.460998	10.2851	1.43503	0.196397	0.598092	-5.73347
4931406P16Rik	0.460727	4.70154	1.84402	0.109734	0.488052	-5.17117
Wars	0.46056	5.898	3.09622	0.0184803	0.26395	-3.49432
Pdlim4	0.460334	5.64619	1.59571	0.156628	0.552998	-5.60536
Slc39a13	0.460302	5.36069	1.32257	0.229459	0.629089	-5.92112
Babam2	0.458948	5.31741	3.0351	0.0200919	0.272627	-3.53413
Pla2g12a	0.458914	4.13787	2.53005	0.0407812	0.349954	-4.0833
Rian	0.458852	6.645	0.636421	0.545682	0.847282	-6.68706
Prorsd1	0.458436	4.35797	2.0861	0.0773097	0.437931	-4.76956
Ier5l	0.458256	4.00228	1.27786	0.243911	0.641459	-5.73311
Ngdn	0.458	6.1068	3.96033	0.00599967	0.160331	-2.32495
Tnip2	0.457635	4.14868	0.993007	0.355306	0.733165	-6.08224
Nop14	0.457147	5.86506	3.94752	0.00609558	0.161498	-2.32385
Tmem43	0.455943	6.28379	1.57256	0.161858	0.558791	-5.69146
Des	0.455943	6.85675	0.544786	0.603603	0.875675	-6.75403
Pdcd5-ps	0.455909	7.01673	3.28615	0.0142978	0.231789	-3.28846
Heg1	0.455593	3.52442	1.27993	0.243226	0.641427	-5.57189
Ckap2	0.455272	5.70868	1.77261	0.121624	0.509864	-5.37449
Suv39h1	0.455233	5.93638	3.23621	0.0152884	0.238488	-3.29915
Tbrg4	0.455181	5.91428	2.97689	0.0217671	0.281711	-3.66617
Uros	0.455141	4.01863	2.28052	0.0583571	0.39826	-4.40698
Eif5b	0.454798	6.59636	4.10798	0.00500606	0.151591	-2.16292
Letmd1	0.454732	4.12694	2.37206	0.0511443	0.381115	-4.30671
Zdhhc13	0.454435	4.85072	2.84834	0.0260171	0.301059	-3.75691
Ipo5	0.453833	7.41848	4.60866	0.00277613	0.12519	-1.54494
Rab34	0.453792	6.71826	2.86796	0.0253154	0.298924	-3.87772
Plekha1	0.453689	4.69138	1.41964	0.200654	0.602775	-5.72581
Rerg	0.453396	4.11708	0.634915	0.546606	0.847769	-6.37034
AI413582	0.452647	4.29228	1.89596	0.101804	0.479377	-5.02109
Pus1	0.452549	5.52786	3.01378	0.0206889	0.274012	-3.58167
Tmem97	0.452195	6.60523	1.98314	0.0897419	0.462746	-5.15321
Bmp1	0.45156	6.81222	2.89994	0.0242138	0.292487	-3.83477
Rrp7a	0.451508	6.04807	2.33843	0.0536816	0.384362	-4.60254
Gpn2	0.451415	3.88647	2.05735	0.0805965	0.443384	-4.68211
Eif6	0.450804	7.10353	2.46002	0.0450768	0.368279	-4.48082
Trim3	0.450427	5.90163	1.33155	0.226649	0.625665	-5.95948
Eef1e1	0.450233	5.29367	2.07045	0.0790822	0.439963	-4.92235
Uchl5	0.450177	5.93559	3.35363	0.0130679	0.225017	-3.13441
Dancr	0.449979	5.09513	2.14464	0.0710257	0.425688	-4.79897
Uxt	0.448241	5.41226	2.54298	0.0400355	0.348263	-4.25131
Traf3ip2	0.447254	3.67155	1.41034	0.203267	0.604521	-5.46714
Mcu	0.447052	5.13975	2.23289	0.0625135	0.406359	-4.67657
Tcf4	0.446194	5.99139	1.25745	0.250768	0.651548	-6.05457
Msrb3	0.446136	6.19588	2.67654	0.0331184	0.319061	-4.1231
Foxp4	0.445893	4.68073	2.65416	0.0341837	0.320704	-4.0123
Gm4735	0.445669	6.63249	1.32171	0.229728	0.629325	-6.02793
Ctsb	0.44541	7.85407	1.57433	0.161452	0.558427	-5.71565
Gm8430	0.445359	8.51475	0.709195	0.502197	0.822971	-6.60277
Parp8	0.4448	4.92921	1.3753	0.213384	0.612415	-5.81501
Rars	0.444763	6.95545	3.86597	0.00674718	0.171886	-2.49206
Thbs3	0.444563	3.71955	0.759957	0.473243	0.807875	-6.14597
AC117239.2	0.444296	6.73965	1.14243	0.292566	0.684152	-6.23698
Ppp1r15a	0.443929	4.09972	1.49359	0.180938	0.58041	-5.50307
Ociad2	0.443917	4.01345	1.14835	0.29028	0.682126	-5.8811
Zcchc7	0.443694	4.23035	2.27807	0.0585636	0.398412	-4.46762
Dph2	0.44322	3.89037	2.72561	0.0309025	0.312496	-3.7356
Slc25a37	0.443161	4.06864	1.39007	0.209066	0.609994	-5.62139
Idh3a	0.443029	6.49281	2.7502	0.029851	0.308691	-4.03748
Plpp5	0.442816	5.74573	1.0931	0.312197	0.701138	-6.21369
Zbtb21	0.442546	4.255	2.07253	0.0788441	0.43964	-4.76566
Gab2	0.441938	3.85283	1.44693	0.193161	0.594681	-5.4826
Myd88	0.441829	3.9427	1.07018	0.321675	0.709271	-5.9401
Dach1	0.44173	4.80595	1.41154	0.202928	0.604373	-5.75401
Fcf1	0.441341	6.87642	3.63351	0.00906286	0.190204	-2.80355
Slc39a14	0.441072	4.14716	1.3328	0.226259	0.625366	-5.71324
Stk19	0.440953	4.78435	2.36007	0.0520345	0.382342	-4.4526
Nop56	0.440052	8.20468	3.67263	0.00861891	0.188226	-2.73273
Mphosph6	0.439691	5.78748	2.60853	0.036469	0.332851	-4.18795
Slc7a6	0.439641	5.75191	2.35382	0.0525053	0.382473	-4.5548
Nrip1	0.439522	3.87482	1.51353	0.175935	0.572437	-5.40699
Gpank1	0.439403	3.94736	2.07094	0.0790262	0.439963	-4.68187
Rrp15	0.439309	6.28313	4.15821	0.00471057	0.146223	-2.08031
Sfxn1	0.439297	6.19835	2.47179	0.0443231	0.365016	-4.42118
Sgf29	0.438702	5.22318	2.77643	0.0287713	0.306636	-3.89763
Mrpl19	0.438146	5.47508	2.85114	0.0259157	0.301059	-3.81063
Igf2bp1	0.438089	4.1612	1.78506	0.119464	0.505261	-5.13952
Ndufaf5	0.436716	4.83969	3.38525	0.0125314	0.219255	-2.99789
S1pr1	0.436536	3.07994	0.489812	0.639941	0.890411	-6.10328
Hspa4	0.436178	7.93024	3.2289	0.0154394	0.238616	-3.35858
Mrto4	0.434591	6.91365	2.77042	0.0290151	0.307181	-4.02537
Prkab2	0.434244	3.75685	2.17556	0.0679171	0.419141	-4.47619
Abhd13	0.433872	4.22538	2.17969	0.0675127	0.41913	-4.60668
Tceal8	0.433699	7.65773	3.41773	0.0120051	0.215742	-3.09938
Rgs4	0.432693	4.0361	0.40234	0.699996	0.914376	-6.47533
Sertad4	0.432156	4.36328	1.03913	0.334887	0.719344	-6.09144
Snrnp48	0.432002	5.17046	2.11677	0.073951	0.430563	-4.84568
Pianp	0.431435	4.03974	1.94593	0.0947069	0.470894	-4.88418
Knop1	0.431383	5.48387	2.91686	0.0236519	0.290021	-3.71685
Adam9	0.43084	5.91391	1.45467	0.191083	0.591623	-5.80998
Pfkfb3	0.430576	3.60244	1.74315	0.126882	0.515385	-5.02119
Thg1l	0.429323	4.51986	3.22647	0.0154901	0.239001	-3.17221
Pknox2	0.429279	5.08541	1.52398	0.173364	0.570477	-5.64732
Prkrip1	0.428846	5.70653	2.90466	0.0240557	0.291974	-3.75278
Eif2b3	0.428348	5.56328	2.66781	0.0335298	0.320538	-4.08305
Arfip2	0.428233	6.11389	2.65818	0.03399	0.320704	-4.14316
Calr	0.427389	9.75255	2.02678	0.0842458	0.450525	-4.9743
Uck1	0.427097	5.69701	2.98176	0.0216215	0.280808	-3.64134
Med15	0.427086	5.45643	1.9611	0.0926515	0.466173	-5.09105
Sdf2l1	0.426773	4.91284	3.35158	0.0131036	0.225017	-3.0529
Shisa4	0.426679	5.19253	2.14357	0.0711363	0.425853	-4.80937
Foxp1	0.426647	5.19894	1.32672	0.228155	0.627514	-5.90168
Dlat	0.426132	6.06024	2.10943	0.0747412	0.432593	-4.93365
Trmt6	0.425716	4.89484	2.17757	0.0677203	0.419141	-4.72989
Pgk1	0.424968	8.93022	1.02552	0.340813	0.724189	-6.29087
Hivep1	0.424956	4.03318	2.30164	0.0566053	0.393669	-4.38112
Psmb10	0.424842	5.08463	2.13122	0.0724194	0.42931	-4.81715
Ints4	0.424759	5.24707	3.73565	0.00795291	0.182557	-2.55859
Mir5125	0.42473	7.85016	0.891001	0.403878	0.768625	-6.48695
Mdn1	0.424525	4.17326	1.24296	0.255735	0.656446	-5.82478
Trmt10a	0.424495	4.16923	2.23956	0.0619137	0.405456	-4.50722
Snora41	0.424245	6.42073	1.02066	0.342949	0.726022	-6.34671
Usp15	0.424233	5.76822	2.70156	0.0319684	0.317375	-4.05132
Hspb6	0.424145	4.03614	0.891537	0.40361	0.7685	-6.14264
Yrdc	0.424124	5.72895	2.36949	0.0513341	0.381115	-4.53011
Mrps18b	0.423969	6.21536	1.93559	0.0961353	0.471794	-5.19309
Ehd4	0.423341	3.95086	1.39791	0.206806	0.608413	-5.5746
Mycbp	0.422922	5.4507	2.41872	0.0478276	0.376452	-4.43483
Slc25a30	0.422575	3.93761	1.71903	0.13135	0.521915	-5.16098
Mybbp1a	0.422133	7.53716	3.67527	0.00858982	0.188226	-2.74702
Chac2	0.42119	3.38345	1.66935	0.141031	0.533894	-5.04894
Rrp9	0.421072	5.91903	3.1657	0.0168148	0.250681	-3.39736
Arfgap1	0.420742	6.26655	1.75498	0.124745	0.512749	-5.44703
Ralgps2	0.419576	3.85155	1.5908	0.157726	0.554012	-5.30101
Tnks1bp1	0.419389	5.27069	1.4883	0.182288	0.582595	-5.7098
Ctdp1	0.41896	4.38556	3.24473	0.0151144	0.238198	-3.12396
Dlgap5	0.41856	5.76356	1.94766	0.0944711	0.469973	-5.13702
Clcn5	0.4185	5.09481	1.97266	0.091114	0.464783	-5.04277
Wdr12	0.418432	5.52565	3.34176	0.0132757	0.226715	-3.11841
Slc35c1	0.418001	3.45306	1.67445	0.140006	0.532822	-5.06418
Zfp622	0.417963	5.46325	3.24917	0.0150244	0.237908	-3.24294
Eif2b4	0.417451	5.42275	3.64102	0.00897571	0.190204	-2.69913
F3	0.41707	4.03526	0.887384	0.405688	0.770235	-6.14607
Gm25835	0.416305	5.6753	0.799991	0.451223	0.792311	-6.48424
Nop2	0.415746	6.3171	3.38701	0.0125022	0.219255	-3.11702
Eprs	0.415631	7.15703	3.34727	0.0131787	0.225763	-3.20384
Brd7	0.414593	6.80585	3.4197	0.0119738	0.215742	-3.09619
Lap3	0.414324	6.86127	2.30196	0.0565797	0.393669	-4.70583
Sulf2	0.414297	6.2095	1.00911	0.348069	0.728424	-6.34128
Gpx7	0.414101	5.33166	1.47756	0.185056	0.585001	-5.72875
Zbtb7b	0.414048	3.46218	0.667536	0.52681	0.83807	-6.12592
Pdcd5	0.413346	7.06488	3.92219	0.00629025	0.163964	-2.41918
Cenpj	0.412936	3.76629	2.18895	0.0666142	0.417092	-4.46025
Slc16a2	0.412771	3.79072	0.77007	0.467612	0.804143	-6.16264
Gtf3a	0.412767	5.88606	2.67546	0.0331688	0.319061	-4.09909
Lrrc59	0.411456	7.55616	1.93664	0.0959893	0.471794	-5.22937
Gpatch11	0.411102	5.38334	2.08718	0.0771889	0.437609	-4.9063
BC030867	0.410874	4.01491	2.16919	0.0685467	0.419567	-4.5639
Gm7809	0.410873	4.33982	0.697872	0.508812	0.826887	-6.3857
Lpar1	0.410762	3.99008	1.34521	0.22243	0.621636	-5.65043
Chchd1	0.410638	7.15748	2.34367	0.0532783	0.384215	-4.65041
Armt1	0.40999	4.53132	2.65765	0.0340154	0.320704	-3.98259
Noc2l	0.408829	6.73917	3.64194	0.0089652	0.190204	-2.78784
Nfix	0.408465	3.81136	0.609946	0.562063	0.854567	-6.28533
Cpox	0.408129	4.10979	1.12704	0.298576	0.690276	-5.93385
Smyd2	0.407961	6.41776	2.79143	0.0281724	0.305291	-3.9729
Gm14494	0.407742	6.42335	1.26901	0.246864	0.646438	-6.07732
Hspg2	0.407739	6.57823	0.905154	0.396856	0.763897	-6.46779
Ube2j1	0.407661	5.81316	1.84845	0.109034	0.486797	-5.27962
Tmem63a	0.407599	4.44019	0.924369	0.387468	0.755975	-6.2191
Eef1d	0.407547	9.18442	3.33299	0.0134315	0.227282	-3.13784
Tmem126a	0.407235	6.32366	2.75048	0.0298395	0.308691	-4.02563
Cep95	0.407156	4.44613	2.87571	0.0250436	0.296968	-3.65502
Slc39a1	0.406897	6.8741	2.01472	0.0857305	0.45238	-5.11902
Neo1	0.406477	6.24514	2.16066	0.0693974	0.42124	-4.87558
Smg9	0.405638	4.99059	1.70624	0.133781	0.524376	-5.39831
Pop1	0.405564	4.34818	2.28851	0.057688	0.396546	-4.47921
Mettl17	0.404935	4.83677	2.06995	0.0791392	0.439963	-4.87565
Rcl1	0.404901	5.52003	2.97312	0.0218808	0.282005	-3.63918
Llph	0.404673	6.00418	2.65701	0.0340463	0.320704	-4.13585
Dmpk	0.4043	5.26937	1.18109	0.277904	0.670965	-6.07532
Cox5b	0.404269	8.61018	2.81476	0.0272669	0.302858	-3.91569
Snhg17	0.403814	5.50941	2.45029	0.0457094	0.370743	-4.39409
Gm44457	0.403763	3.50876	0.490986	0.639153	0.890411	-6.25041
Srm	0.403639	7.62445	2.33995	0.053564	0.384215	-4.64993
Mecr	0.403591	5.08362	2.15604	0.0698631	0.422321	-4.78158
Hdac6	0.403449	4.77622	2.36537	0.0516393	0.381687	-4.44378
Gm7336	0.402969	8.63856	1.88199	0.10388	0.480679	-5.25689
Mettl1	0.402569	5.2196	2.39379	0.049571	0.378693	-4.45136
Tcirg1	0.402463	6.43364	1.26479	0.248282	0.648541	-6.08294
Rwdd1	0.401572	6.9559	3.79568	0.00737053	0.176152	-2.58602
Hspe1	0.401569	7.99769	2.02283	0.0847296	0.451291	-5.09719
Rnf6	0.401345	4.85006	1.8365	0.110931	0.489839	-5.20387
Fance	0.401059	5.45173	3.19188	0.0162298	0.246342	-3.32264
Ank	0.40105	4.0356	1.23685	0.257855	0.656484	-5.79051
Tma16	0.400911	3.72818	2.31214	0.055755	0.390886	-4.27483
Tradd	0.400772	3.67942	1.5522	0.16659	0.563175	-5.29391
Myadm	0.400735	6.9426	1.03543	0.336493	0.72079	-6.35613
M6pr	0.400507	6.61625	2.83143	0.0266386	0.302548	-3.92627
Wdr43	0.39986	6.947	2.80297	0.0277207	0.30529	-3.97895
BC023719	0.399855	3.57766	0.770768	0.467225	0.803818	-6.08859
Cd47	0.398838	4.76963	0.748627	0.479606	0.811564	-6.43006
Snord91a	0.398558	2.50904	0.198725	0.84839	0.961058	-6.01175
Mtg1	0.398097	4.31182	1.86026	0.107192	0.482937	-5.0747
Alg8	0.397826	4.64552	2.22332	0.063384	0.409589	-4.62761
Pam	0.397527	5.40337	0.863721	0.417673	0.775391	-6.40465
Cep89	0.397395	4.85602	1.9395	0.0955931	0.471436	-5.06192
Gspt1	0.396752	7.39892	3.24397	0.0151298	0.238198	-3.3473
Fbn1	0.396187	5.91682	1.51402	0.175814	0.572377	-5.7352
Slc7a1	0.39614	4.61102	2.26947	0.0592958	0.399382	-4.55563
Pard6a	0.395746	3.79856	2.14715	0.0707678	0.424469	-4.52895
Junb	0.395665	3.91542	0.597496	0.569867	0.85841	-6.32925
Pttg1	0.39565	6.73163	1.67471	0.139954	0.532822	-5.58413
Scamp5	0.395444	4.03438	1.30228	0.235921	0.634568	-5.71504
Ppa1	0.394973	7.12147	3.66643	0.00868769	0.188226	-2.76287
Cd109	0.394858	3.61164	0.951366	0.374562	0.745827	-5.94414
Gemin6	0.39426	4.44173	2.17679	0.0677969	0.419141	-4.65769
Hoxb8	0.394085	3.53317	1.46667	0.187903	0.588151	-5.35307
Rbfox1	0.393638	3.88028	0.782386	0.460817	0.798765	-6.18359
Rpusd3	0.393443	3.33943	1.30527	0.234958	0.633934	-5.48229
Cntrob	0.393299	4.99768	1.6537	0.144218	0.538171	-5.46913
Rad1	0.393213	4.82101	3.18741	0.016328	0.246996	-3.27127
Pbx3	0.393211	5.43738	1.93928	0.0956225	0.471436	-5.11996
Hsd17b11	0.392846	4.88898	2.19287	0.0662371	0.416029	-4.70724
Taf15	0.392768	7.00097	3.44323	0.0116085	0.211692	-3.0684
Fkbp2	0.392691	5.69904	2.40729	0.0486188	0.376882	-4.47273
Gpsm2	0.392304	5.08434	2.13175	0.0723642	0.42931	-4.81637
Mettl22	0.392277	3.70679	1.87036	0.10564	0.482388	-4.88347
Baz1a	0.391883	4.63892	1.60358	0.154888	0.55072	-5.48326
Mdh2	0.39166	8.75712	2.40795	0.048573	0.376882	-4.49584
Atp2b1	0.391624	5.40107	2.52097	0.0413133	0.350192	-4.2823
Nat10	0.391534	5.15929	2.18539	0.0669585	0.418119	-4.74653
Gfer	0.391309	5.64972	2.80974	0.0274589	0.304577	-3.8849
Pdcd2	0.391288	5.36942	3.05222	0.019626	0.270017	-3.51393
Ebna1bp2	0.390565	7.05826	3.17402	0.0166265	0.248775	-3.44769
Rpap2	0.390504	3.83083	2.09952	0.0758218	0.434432	-4.60576
Polm	0.389809	3.56205	1.25237	0.252499	0.653117	-5.61559
Mrps30	0.389804	4.42341	2.69476	0.0322767	0.318246	-3.91001
Prdx6	0.389465	8.41462	2.1318	0.0723588	0.42931	-4.91959
Fhl3	0.389375	5.88603	1.31395	0.232184	0.632134	-5.97897
Ccdc136	0.389332	3.9337	0.886877	0.405942	0.770235	-6.11306
Axl	0.387887	6.5713	1.1104	0.305191	0.696361	-6.26355
Ppil3	0.387724	6.45155	2.82323	0.0269457	0.302858	-3.92906
Sap18	0.387465	5.62754	0.973712	0.364131	0.737518	-6.32358
Acp6	0.386953	4.44875	1.86218	0.106895	0.482937	-5.10079
Thyn1	0.386929	7.09114	2.99401	0.0212595	0.278053	-3.70537
Coq4	0.386665	4.16233	1.76438	0.123071	0.512027	-5.16775
Bola2	0.38665	6.41197	1.69704	0.135555	0.524625	-5.53663
Clic1	0.386562	7.91327	1.23674	0.257893	0.656484	-6.12878
Itga5	0.38634	6.3027	1.03055	0.338614	0.722995	-6.32761
Slc12a7	0.386037	4.90304	1.0118	0.346871	0.727959	-6.21488
Map3k20	0.385292	4.26653	1.17273	0.281023	0.674238	-5.92802
Bag1	0.385094	7.54688	2.95142	0.0225465	0.284757	-3.76267
Cavin1	0.385078	5.8741	0.712909	0.500041	0.821995	-6.57137
Ubap1	0.385036	5.88841	2.52002	0.0413689	0.350192	-4.32515
Selenos	0.384876	6.88459	2.42773	0.0472126	0.375826	-4.52366
Coq5	0.383922	4.80124	2.9575	0.0223577	0.284394	-3.59428
Rab5if	0.383646	7.06251	2.43223	0.0469089	0.374767	-4.52086
1810032O08Rik	0.38309	4.99815	1.99518	0.0881913	0.458407	-5.00115
Gm44389	0.383069	3.63878	0.6532	0.535454	0.841855	-6.19656
Snora31	0.382875	6.41438	0.809735	0.445974	0.791438	-6.54098
Setd4	0.382827	3.79776	1.70454	0.134106	0.524376	-5.13515
Tbrg1	0.382512	6.63184	1.64292	0.146453	0.540906	-5.62211
Las1l	0.382464	5.7056	2.36476	0.0516846	0.381687	-4.53497
Mtap	0.38218	6.41547	1.17701	0.279422	0.672695	-6.18112
Mrpl48-ps	0.381963	4.20472	2.10842	0.0748506	0.432724	-4.70252
Rnf114	0.381621	6.12422	3.08267	0.0188254	0.266515	-3.53182
Hdlbp	0.381403	8.03302	1.74252	0.126998	0.515385	-5.48596
Nop58	0.380939	9.00034	3.31341	0.0137865	0.229108	-3.17737
Prmt5	0.380878	6.62631	3.48248	0.0110257	0.206869	-3.00243
Thtpa	0.379924	3.81792	1.97174	0.0912351	0.465104	-4.77963
Nmt1	0.379714	6.30462	1.83028	0.11193	0.491279	-5.34692
Timm9	0.379384	6.24771	2.96146	0.0222358	0.283854	-3.71501
Ccdc25	0.37909	5.07244	2.29128	0.0574583	0.39526	-4.58624
Rpp38	0.379063	4.60746	1.93222	0.0966052	0.47202	-5.03311
Taok3	0.378761	3.59078	1.47083	0.186811	0.58742	-5.36671
Faf1	0.378581	4.96875	2.72822	0.0307889	0.312219	-3.94365
Snhg12	0.378404	6.50324	2.06936	0.079207	0.440012	-5.02509
Crls1	0.377557	4.83091	2.82834	0.0267539	0.302548	-3.7831
Acadvl	0.377398	5.64388	1.59672	0.156405	0.552998	-5.60384
Gm23639	0.377238	4.31393	0.569847	0.587424	0.867752	-6.46609
Timm8a1	0.377211	5.58232	2.17603	0.0678711	0.419141	-4.7967
Cinp	0.376916	6.39714	3.53983	0.0102307	0.20043	-2.91085
Dnajc25	0.376847	3.78627	1.05763	0.326967	0.712715	-5.90013
Gtpbp4	0.376675	6.43964	2.81628	0.0272088	0.302858	-3.93834
Amotl1	0.376651	5.67411	1.56614	0.163337	0.559743	-5.64636
Klhl2	0.376593	3.7862	2.05095	0.0813481	0.444231	-4.65976
Nlk	0.375591	4.31944	1.6987	0.135232	0.524625	-5.29515
Gm15920	0.375241	7.70742	1.80105	0.116745	0.500146	-5.41503
Tbcd	0.375027	4.7859	1.55395	0.166178	0.562809	-5.57167
Wdr1	0.374825	7.65479	1.56506	0.163587	0.559743	-5.73206
Tmem47	0.374599	3.52688	0.667672	0.526728	0.83807	-6.14797
Phkg2	0.374529	5.01447	1.80496	0.116091	0.499568	-5.26716
Vti1b	0.374301	6.12301	1.72459	0.130307	0.520942	-5.47619
Zfas1	0.373807	7.49489	1.57909	0.160368	0.556988	-5.71669
C1qbp	0.37371	8.01968	3.1892	0.0162887	0.246806	-3.41196
Derl2	0.373311	5.01192	1.78626	0.119259	0.50474	-5.29243
Mettl2	0.373265	5.26608	2.57669	0.038158	0.339665	-4.19019
Bcam	0.373048	3.92526	0.622418	0.554309	0.85171	-6.31643
Rhou	0.372834	5.10598	1.88268	0.103776	0.480437	-5.16943
Gpx8	0.372816	7.44494	1.60727	0.154078	0.549949	-5.68063
Slc35b1	0.372756	6.12759	1.34617	0.222136	0.621565	-5.96206
Pnp	0.371765	5.18559	1.42878	0.198115	0.59936	-5.77659
Pdcd6ip	0.371585	6.51788	1.52188	0.173876	0.570827	-5.7739
Alg5	0.371524	5.63132	3.14118	0.0173834	0.254896	-3.40886
Gm14326	0.371301	4.48006	1.91369	0.0992284	0.47505	-5.03557
Mir7-1	0.370983	5.57199	0.637101	0.545265	0.847239	-6.59798
Dbn1	0.369908	7.32361	2.50454	0.0422941	0.353009	-4.41512
Pdia5	0.369256	5.40083	1.02658	0.340351	0.724189	-6.25056
Pin4	0.369145	6.88871	3.07415	0.0190458	0.267593	-3.58665
Usp36	0.368933	4.56539	2.27687	0.0586651	0.398412	-4.53711
Snord35a	0.368881	6.41729	0.621388	0.554947	0.85171	-6.68341
Nolc1	0.367917	6.50684	1.88085	0.104051	0.481231	-5.29123
Snapc4	0.367267	5.10206	1.73046	0.129215	0.518609	-5.3774
Mtfmt	0.366984	3.61323	1.78459	0.119545	0.505261	-4.96946
Vrk2	0.36692	3.62317	1.35178	0.220426	0.620181	-5.5211
Utp20	0.366842	4.8848	2.03767	0.0829277	0.447314	-4.92769
Ide	0.366515	5.02833	2.48298	0.0436189	0.361141	-4.30464
Aebp1	0.366153	7.13539	0.985176	0.358867	0.733281	-6.40921
Pigf	0.365963	4.78009	2.30304	0.0564912	0.393669	-4.53418
Rab21	0.36548	4.6933	2.24237	0.0616625	0.405229	-4.60816
Phf10	0.365125	6.97715	2.05057	0.081392	0.444231	-5.07073
Gm13166	0.364904	4.96691	1.43563	0.196232	0.598024	-5.74567
Mrpl33	0.364806	7.56112	2.18279	0.0672108	0.418353	-4.87857
Gne	0.364646	4.29575	1.54625	0.167998	0.563824	-5.48891
Mrpl15	0.364414	6.68244	3.64538	0.00892562	0.190204	-2.78108
Hras	0.364243	6.16746	2.05232	0.0811859	0.444231	-5.02412
Pfdn4	0.363945	6.55836	2.22025	0.0636655	0.410264	-4.81168
Snord43	0.363457	3.13339	0.489082	0.640431	0.890496	-6.12213
Eif3j2	0.363181	6.78985	2.54303	0.0400327	0.348263	-4.35261
Twf1	0.363174	6.08433	2.01929	0.0851652	0.452244	-5.06405
Mien1	0.362881	5.48213	2.34531	0.0531524	0.384215	-4.54387
Mfap4	0.362819	6.54704	0.927675	0.38587	0.755252	-6.44517
Gm49384	0.361792	4.20125	2.07944	0.0780584	0.439627	-4.74254
Gucy1b1	0.361212	4.87707	1.22111	0.263385	0.660798	-5.98883
Gm13835	0.361102	7.12922	2.2139	0.0642529	0.41085	-4.83838
Sra1	0.361049	6.56069	1.20572	0.268894	0.664402	-6.15855
Tmem229b	0.360934	3.17992	0.808704	0.446527	0.791438	-5.92302
Mycn	0.360641	3.59504	0.569201	0.587838	0.867998	-6.23577
Litaf	0.360293	6.39561	0.996844	0.353571	0.732305	-6.36854
Mknk1	0.360146	4.30351	1.57497	0.161306	0.558422	-5.4538
Hmces	0.359694	5.71599	2.09727	0.0760691	0.434432	-4.92105
Bud31	0.359577	7.57973	2.29137	0.0574508	0.39526	-4.72126
Npm1	0.359277	10.767	1.94133	0.0953402	0.471436	-5.0289
Gm3375	0.359262	5.80978	1.47105	0.186753	0.58742	-5.78005
Cd63	0.359011	9.10079	2.00859	0.0864951	0.453659	-5.04431
Selenom	0.358998	6.917	1.29965	0.236771	0.634744	-6.06476
Ptpn14	0.358985	4.18344	1.65692	0.143557	0.537763	-5.31668
Ube2f	0.358952	5.95056	1.95648	0.0932724	0.46669	-5.14111
Wls	0.358748	7.16982	1.2784	0.243733	0.641427	-6.0934
Hexb	0.357862	5.2196	1.81908	0.113753	0.494883	-5.26761
Eci1	0.357591	5.61003	1.92604	0.0974716	0.473519	-5.15382
Malsu1	0.357439	4.63233	1.07133	0.321197	0.709271	-6.11198
Snora30	0.357312	4.16803	0.892534	0.403113	0.768168	-6.18195
Tbpl1	0.357227	5.62773	2.68608	0.032675	0.318246	-4.06202
Ipo4	0.35705	7.15804	2.14116	0.0713843	0.426237	-4.94324
Praf2	0.356861	6.17978	1.48486	0.18317	0.583864	-5.79535
Gm20390	0.356622	8.19316	2.47485	0.0441294	0.364068	-4.43617
Eif3g	0.35651	7.69346	2.49641	0.042789	0.356498	-4.42093
Bcl2l1	0.355822	5.07452	1.52485	0.173149	0.570175	-5.6451
Nabp2	0.355555	5.71174	2.41133	0.0483378	0.376882	-4.46796
Ubac1	0.35553	6.05214	2.37115	0.0512115	0.381115	-4.55542
Rpl36al	0.355438	9.55922	2.87989	0.0248982	0.296381	-3.75684
Dicer1	0.35526	4.6964	1.5931	0.157211	0.552998	-5.50679
Ss18l2	0.355186	5.71988	2.66623	0.0336048	0.320669	-4.0985
Susd6	0.355	4.72026	1.09896	0.309809	0.700527	-6.09844
Ndufb1-ps	0.35482	6.97483	1.70678	0.133677	0.524376	-5.54875
Mrps35	0.354796	6.7359	2.96568	0.0221067	0.283142	-3.73738
P4ha2	0.354704	5.24507	0.630243	0.549478	0.849076	-6.57251
Tmem176b	0.354515	8.27304	1.70606	0.133814	0.524376	-5.52322
Eloc	0.354438	7.68701	2.50523	0.0422524	0.35298	-4.40818
Cltb	0.354395	4.86762	2.10594	0.0751197	0.433199	-4.82866
Eefsec	0.35433	4.49112	1.79273	0.118152	0.501843	-5.20391
Rnf41	0.354094	5.63786	2.22062	0.0636319	0.410264	-4.73744
Snhg18	0.353909	5.41659	2.36808	0.0514382	0.381115	-4.50527
1110008L16Rik	0.353811	3.67476	1.85793	0.107553	0.48365	-4.8902
Utp4	0.353273	6.25601	2.73196	0.030627	0.312219	-4.04732
Snhg1	0.353161	8.04634	1.35499	0.219453	0.619477	-5.98504
Bex3	0.353157	8.51961	2.35807	0.0521849	0.382342	-4.58564
Rbm17	0.352988	7.45404	2.57587	0.0382027	0.339665	-4.30924
Nup37	0.352943	5.20753	3.05425	0.0195713	0.269666	-3.49809
Rnpep	0.352863	5.27641	1.70419	0.134174	0.524376	-5.42859
Trp53inp2	0.352199	5.35968	1.35475	0.219527	0.619499	-5.88258
Polr1b	0.352166	4.94413	2.40463	0.0488048	0.376882	-4.40896
Gm9118	0.351619	4.31969	0.236083	0.820443	0.954443	-6.61529
Taf1d	0.351421	6.79049	2.69035	0.032478	0.318246	-4.13802
Map3k12	0.351387	4.27787	2.42192	0.047608	0.376039	-4.27266
Ints12	0.351159	4.39367	2.34215	0.0533945	0.384215	-4.41159
Tars2	0.350811	5.18474	2.08847	0.077045	0.437609	-4.88726
Rad18	0.350735	4.71313	2.35569	0.0523641	0.382433	-4.44828
Furin	0.350461	5.63836	0.86698	0.416007	0.77477	-6.42346
A930005H10Rik	0.350431	3.96	0.840107	0.429888	0.781942	-6.16263
Vars	0.349963	7.05074	1.64188	0.146669	0.540906	-5.63692
Shq1	0.349853	3.99104	2.03753	0.0829447	0.447314	-4.74197
Itgb1	0.349639	9.27518	1.2736	0.245328	0.643851	-5.99524
Comt	0.349619	5.6707	1.73325	0.128698	0.517529	-5.42456
Sec13	0.349567	7.71722	1.51429	0.175747	0.572377	-5.79631
Ptprj	0.349556	3.99111	1.74033	0.127397	0.515557	-5.14942
Siah2	0.349512	3.69344	1.76101	0.123669	0.512697	-5.0265
Phldb1	0.34914	5.4552	1.21121	0.266916	0.663925	-6.0585
Rpl12	0.348751	6.35757	1.2657	0.247976	0.648079	-6.07624
Mrpl37	0.348519	6.18599	2.90579	0.0240178	0.291974	-3.79035
Taf10	0.348285	7.03117	2.71877	0.0312018	0.314152	-4.10291
Gm4724	0.347914	5.21023	2.41755	0.0479078	0.376452	-4.41616
2810025M15Rik	0.347086	5.55219	1.40027	0.20613	0.608127	-5.84477
Rgs19	0.34698	5.7459	1.70748	0.133543	0.524376	-5.46597
Gpx1	0.346732	8.42806	1.91818	0.0985857	0.47505	-5.22162
Nif3l1	0.346712	5.55514	2.50523	0.0422526	0.35298	-4.31829
Drosha	0.346432	5.8072	2.64118	0.0348181	0.32449	-4.14221
Eif2s1	0.346342	7.00465	1.86622	0.106273	0.482788	-5.33093
Snhg20	0.346306	4.66957	1.10861	0.305911	0.69681	-6.07962
Eif3b	0.346225	7.8654	2.47553	0.0440866	0.364038	-4.44762
Higd1a	0.346154	6.42197	2.07701	0.078334	0.43964	-5.00886
Safb2	0.34591	6.33376	1.5706	0.162307	0.559087	-5.69802
Prnp	0.345861	6.08837	1.40665	0.20431	0.605857	-5.88512
Ak6	0.345755	7.73979	3.01838	0.0205587	0.274012	-3.66298
Spg21	0.345321	5.71919	3.15077	0.0171585	0.253569	-3.40233
Ifnar2	0.34516	5.7462	1.31095	0.23314	0.632693	-5.96987
Sec11a	0.345155	7.5109	2.98771	0.021445	0.279659	-3.71104
Tjp1	0.345066	5.54375	2.04525	0.0820223	0.445573	-4.97998
Utp14a	0.344692	5.42482	2.51967	0.0413901	0.350192	-4.2862
Myl12a	0.344316	9.02581	1.79653	0.117508	0.500531	-5.34529
Kmt5a	0.3432	6.65861	2.83078	0.026663	0.302548	-3.92909
Capzb	0.343065	8.48258	2.4269	0.0472688	0.375826	-4.48821
Galm	0.342862	3.27755	1.42491	0.199186	0.601449	-5.32149
Snora69	0.34282	4.37111	0.520536	0.619491	0.882911	-6.50837
Timm50	0.342388	6.61332	2.15304	0.0701671	0.422442	-4.91132
Bcs1l	0.342115	4.45706	1.80138	0.11669	0.500146	-5.18566
Oxa1l	0.342018	6.33246	2.42618	0.047318	0.375826	-4.49809
Pdcd2l	0.341887	4.78862	2.84558	0.0261175	0.301059	-3.75266
Thoc5	0.341399	5.63154	2.67876	0.0330145	0.319061	-4.07294
Smyd5	0.34101	5.87806	2.29611	0.057059	0.394269	-4.64923
Mmachc	0.340743	3.95071	2.12461	0.0731163	0.429935	-4.60749
Rrbp1	0.340431	8.19017	1.53441	0.170832	0.568398	-5.75422
Ebp	0.340221	4.67725	1.26807	0.247179	0.646753	-5.90433
Glrx3	0.339426	7.75268	3.24071	0.0151961	0.238488	-3.34601
Atp6v1e1	0.339154	6.73595	1.86426	0.106575	0.482788	-5.3256
Abhd5	0.339068	4.99392	2.21416	0.0642291	0.41085	-4.68908
Gfm1	0.339001	5.48375	2.33795	0.0537187	0.384362	-4.55466
Srp54c	0.33886	6.4042	2.23266	0.0625336	0.406359	-4.784
Swt1	0.338806	4.16263	2.20024	0.0655347	0.415449	-4.56147
Gm26384	0.338476	4.32537	0.924821	0.387249	0.755833	-6.19345
Ifitm3	0.338462	7.27441	0.472663	0.651506	0.895523	-6.79932
Noa1	0.338392	4.97282	2.26916	0.059322	0.399382	-4.6077
Ube2g2	0.338167	5.9221	1.70083	0.134821	0.524625	-5.49063
Cdk8	0.338159	5.36662	2.55318	0.0394577	0.345506	-4.23265
Cenpv	0.338141	5.47404	1.87277	0.105273	0.482278	-5.21588
Srp72	0.337456	6.91347	1.86605	0.1063	0.482788	-5.32903
Aurka	0.337049	6.23714	2.06466	0.0797479	0.440796	-5.01231
Ttc1	0.336874	5.68736	2.54729	0.0397904	0.347436	-4.26846
Sap30bp	0.336619	5.72605	2.83574	0.026479	0.302017	-3.85369
Wwp1	0.336316	4.39767	1.15887	0.286253	0.67796	-5.97337
Zkscan6	0.336267	3.57766	1.91877	0.0985027	0.474995	-4.77701
Dlg1	0.335996	6.37636	1.18127	0.277841	0.670965	-6.17349
Fkbp11	0.335803	5.65719	1.049	0.330642	0.716276	-6.25137
Scnm1	0.335706	4.9471	1.46595	0.188091	0.588151	-5.70552
Farsb	0.335638	6.673	2.27596	0.0587423	0.398412	-4.73662
Tanc1	0.335599	6.25155	1.56584	0.163406	0.559743	-5.69754
Mcts2	0.33527	4.56903	1.88465	0.103482	0.480274	-5.09229
Plekho2	0.335202	4.02717	1.15702	0.286959	0.678301	-5.87616
Clpb	0.335158	5.14874	1.48425	0.183328	0.583864	-5.70384
Tpr	0.334264	7.04441	1.59534	0.156711	0.552998	-5.69822
Nans	0.334045	6.4512	1.62067	0.151168	0.546289	-5.64109
Nol8	0.333758	3.91884	1.65451	0.144051	0.538171	-5.24017
Arpc5	0.333633	7.25849	2.94543	0.0227342	0.285133	-3.77532
Snord72	0.333601	6.94923	0.630788	0.549142	0.848983	-6.702
Utp18	0.33306	5.24289	2.59503	0.0371757	0.335994	-4.16168
Tmed9	0.332832	8.18769	2.16834	0.068631	0.419567	-4.8808
Eif2d	0.332801	5.5518	2.82903	0.026728	0.302548	-3.8489
Dusp16	0.332776	3.94992	1.64185	0.146677	0.540906	-5.26663
Nap1l1	0.33247	9.40447	2.79485	0.0280377	0.305291	-3.8891
2700062C07Rik	0.331828	5.02871	2.35381	0.052506	0.382473	-4.49156
Amn1	0.331602	4.1625	1.7931	0.11809	0.501843	-5.12899
Gss	0.331586	4.63265	1.36506	0.216425	0.6157	-5.78204
Rab11fip3	0.33158	3.39245	1.04364	0.332944	0.717497	-5.78123
Magohb	0.331461	5.43695	2.71724	0.031269	0.314488	-4.00079
Adh5	0.331424	7.40269	2.39221	0.0496842	0.379195	-4.5777
Slc20a1	0.331101	5.5797	1.42051	0.200411	0.602775	-5.82237
Itgb1bp1	0.330842	5.62711	1.72881	0.129522	0.519262	-5.4267
Ifrd2	0.330523	5.83521	3.05745	0.0194859	0.26921	-3.54444
Wdr75	0.330209	5.98396	1.95229	0.0938396	0.468087	-5.14994
Thoc1	0.330208	6.56074	2.61786	0.0359894	0.330426	-4.23385
Zfp639	0.32983	5.68798	2.23306	0.0624976	0.406359	-4.72384
Rab23	0.329734	4.87248	1.5559	0.165721	0.56208	-5.58156
Rcn3	0.329416	8.61964	1.50988	0.176841	0.573775	-5.75677
Pnpla2	0.329065	3.70182	1.15794	0.28661	0.678111	-5.76653
Rpl23a-ps3	0.328974	3.13856	0.469579	0.653597	0.896038	-6.13392
Tomm40l	0.328841	4.80998	1.93253	0.096561	0.47202	-5.06525
Wrap53	0.328822	4.43923	2.01474	0.0857281	0.45238	-4.88665
Bysl	0.328572	4.33693	1.86446	0.106544	0.482788	-5.07447
Mms19	0.328052	5.60286	2.19294	0.0662305	0.416029	-4.77421
Nsun2	0.327816	6.87988	2.59086	0.0373969	0.337664	-4.28578
Mrps6	0.327756	6.18445	2.05609	0.0807439	0.443565	-5.02018
Nup62	0.327728	6.25802	2.01738	0.0854009	0.452244	-5.0812
Ino80b	0.327716	4.11088	1.29133	0.239474	0.638484	-5.75113
Mrpl35	0.327503	5.5377	2.16742	0.068722	0.419567	-4.80513
Agpat4	0.327487	5.2474	1.51205	0.176301	0.572624	-5.6776
Trp53i11	0.327413	4.26736	0.622343	0.554356	0.85171	-6.42108
Tcea2	0.327367	3.97374	1.1394	0.293743	0.685794	-5.87777
Hif1a	0.327322	6.67818	1.75685	0.124411	0.512697	-5.471
Selenoi	0.327287	4.43418	1.61584	0.152211	0.547345	-5.42895
Gm9797	0.327272	4.77507	0.804409	0.448838	0.79164	-6.38593
Polr1d	0.327143	7.13563	2.86224	0.0255178	0.299589	-3.89574
Resf1	0.326925	4.39771	1.59667	0.156416	0.552998	-5.44648
Ndufb6	0.326654	7.39618	1.63702	0.147689	0.542265	-5.64215
Hmga2	0.326267	7.09837	1.36521	0.216381	0.6157	-5.98981
Gm25777	0.326223	5.90777	0.604428	0.565514	0.856347	-6.65069
Gm17066	0.325736	4.83518	1.80022	0.116886	0.500176	-5.25153
Dhx16	0.325672	5.42767	1.95862	0.0929841	0.466573	-5.092
Hbs1l	0.324978	6.1522	2.58364	0.0377826	0.33851	-4.25466
Lsg1	0.324934	5.90107	3.00504	0.0209393	0.276202	-3.62475
Slc25a14	0.324836	3.83836	1.90904	0.0998971	0.475476	-4.87243
Cox18	0.324395	4.57404	1.56934	0.162598	0.559678	-5.51612
Hnrnph3	0.323673	6.45406	2.61669	0.0360488	0.330644	-4.22924
Exoc4	0.323447	5.71193	1.06202	0.325108	0.711524	-6.24298
Flot1	0.32318	5.71132	0.621281	0.555014	0.85171	-6.62148
Actg1	0.32311	11.398	1.47932	0.184599	0.585001	-5.6006
Nt5c	0.322912	6.42876	1.65059	0.144859	0.538872	-5.59992
Pa2g4	0.322767	8.16962	3.0403	0.0199492	0.272444	-3.61799
Ola1	0.322765	6.7909	1.88029	0.104136	0.481382	-5.30533
Coq10a	0.32271	4.24854	1.67434	0.140029	0.532822	-5.31058
Ptpn13	0.322525	4.39794	0.957495	0.371679	0.743919	-6.17914
Espl1	0.322382	5.53087	1.74365	0.126792	0.515385	-5.398
Large1	0.322348	4.65879	2.05103	0.0813381	0.444231	-4.87514
Dapk3	0.322204	5.99985	1.24778	0.254074	0.654452	-6.06645
Tmem100	0.322108	5.23797	1.18724	0.275632	0.669443	-6.06567
Usp25	0.322053	4.30311	2.1912	0.0663976	0.416029	-4.60858
Snx5	0.322046	7.55613	3.12034	0.0178829	0.258703	-3.52036
Smim26	0.322046	5.06766	1.41127	0.203003	0.604373	-5.78685
Gm4316	0.321986	4.83384	1.64505	0.146008	0.540706	-5.45991
Miip	0.321876	4.83992	0.89076	0.403999	0.768625	-6.32097
Rusc2	0.321027	3.81475	0.848685	0.425421	0.779328	-6.10593
Zbtb38	0.321024	3.38752	0.677105	0.521089	0.834697	-6.0937
Pigx	0.320796	6.09727	2.03549	0.0831902	0.447314	-5.04215
Tm7sf3	0.320661	5.38949	1.87584	0.104808	0.482278	-5.20415
Gm14681	0.320599	8.50438	2.12066	0.0735356	0.430563	-4.92937
Tmem199	0.32034	5.16166	2.22454	0.0632721	0.409589	-4.69053
Hyls1	0.32025	3.61616	1.79827	0.117214	0.500319	-4.95208
Cct2	0.320247	8.95543	2.76646	0.0291769	0.307409	-3.96063
Dhx37	0.319991	4.50841	2.23556	0.0622728	0.406204	-4.5861
Mrpl45	0.31982	5.4096	2.58587	0.0376632	0.338356	-4.18887
Pld2	0.319673	3.43841	0.752815	0.477247	0.810416	-6.05509
Bmp4	0.319666	6.17672	1.12572	0.299097	0.69062	-6.21772
Mlec	0.319638	7.52745	1.65878	0.143176	0.537763	-5.61102
Mrpl47	0.319331	5.44053	2.5606	0.0390425	0.343167	-4.22813
Nme6	0.319112	4.9445	2.52583	0.0410274	0.349998	-4.23363
Sgsm3	0.318805	4.29924	1.64061	0.146936	0.540906	-5.36735
Eed	0.318734	6.27884	1.9565	0.0932696	0.46669	-5.16887
Jtb	0.31803	5.75349	1.79175	0.11832	0.501843	-5.35231
Asl	0.318018	5.23836	0.95316	0.373717	0.745065	-6.30766
Eif3c	0.31793	8.11582	2.77895	0.0286697	0.306284	-3.99737
Nudt5	0.317716	6.429	2.35131	0.0526949	0.383192	-4.61386
Tpst2	0.31764	4.74417	1.39182	0.208559	0.609994	-5.76853
Mkl1	0.317577	4.30211	1.25388	0.251984	0.652852	-5.8458
Tial1	0.317231	7.15244	1.90585	0.10036	0.476762	-5.27727
H2afj	0.317137	3.53379	1.15556	0.287518	0.678928	-5.71265
Zcrb1	0.316637	6.99271	2.28109	0.0583094	0.39826	-4.73946
Ndufb4	0.316571	5.17867	1.70949	0.133159	0.524356	-5.41276
Sec31a	0.316545	7.42421	1.76424	0.123097	0.512027	-5.47052
Krtcap2	0.316272	7.82704	2.05923	0.0803777	0.442602	-5.05045
Etv6	0.315717	4.83568	1.75972	0.123897	0.512697	-5.3067
Lrrc8a	0.315689	4.11951	1.60647	0.154252	0.550359	-5.36467
Creld1	0.315485	4.74475	0.980525	0.360995	0.735284	-6.22227
Hoxb6	0.315477	3.95842	0.820562	0.440191	0.788011	-6.17864
Tufm	0.315459	7.08878	2.68977	0.0325051	0.318246	-4.14583
Ajuba	0.31524	4.90382	1.84891	0.108963	0.486797	-5.19383
Smg5	0.315061	6.3828	1.86779	0.106033	0.482788	-5.30098
Sec63	0.315052	6.52303	1.7981	0.117243	0.500319	-5.40665
Dctn3	0.314982	5.80871	1.49145	0.181484	0.581113	-5.75419
Ccnk	0.314959	5.45577	2.72779	0.0308078	0.312219	-3.98711
Gm8399	0.314847	4.52527	0.323632	0.756112	0.935792	-6.63201
Ppid	0.314657	7.29098	2.65904	0.0339487	0.320704	-4.19031
Snhg3	0.314344	6.657	1.74104	0.127268	0.515557	-5.49155
Cdk5rap1	0.314299	3.75625	1.72445	0.130334	0.520942	-5.09537
Dnajc24	0.314032	4.18276	1.85923	0.107351	0.483003	-5.0443
Psmc6	0.313962	7.5262	2.5072	0.0421339	0.352624	-4.40816
Pml	0.313463	4.84802	1.5943	0.156943	0.552998	-5.52846
Itpr1	0.313284	4.9928	0.716449	0.49799	0.820354	-6.48545
Polr2f	0.313138	7.18928	1.99422	0.088314	0.45842	-5.15289
Timm8b	0.313078	7.43321	1.55785	0.165265	0.561622	-5.74537
Gm15429	0.312668	4.78857	0.762879	0.471611	0.806997	-6.4218
Rmc1	0.312355	4.75365	1.28039	0.243074	0.641427	-5.9027
Dus2	0.312218	4.3556	1.87913	0.10431	0.481577	-5.05831
Ddx51	0.312032	5.02525	2.31369	0.0556306	0.390805	-4.54912
Polr1c	0.311909	6.76393	2.68579	0.0326882	0.318246	-4.14375
Tead3	0.311705	5.09307	1.87097	0.105547	0.482388	-5.18443
Cox7a2	0.311475	8.52087	1.41098	0.203086	0.604373	-5.88828
Ddx27	0.311194	5.91254	2.72809	0.0307944	0.312219	-4.02498
Znhit1	0.310968	5.99279	2.62051	0.0358538	0.330212	-4.18792
2700038G22Rik	0.310823	3.89729	1.05768	0.326945	0.712715	-5.93771
Gm23262	0.310305	3.9557	0.892999	0.402881	0.768168	-6.11491
Cfp	0.31023	3.52476	0.904991	0.396936	0.763897	-5.95714
Utp23	0.309788	4.17865	1.87218	0.105362	0.482278	-5.02541
Adat2	0.309383	3.54238	1.43563	0.196234	0.598024	-5.39402
Atp6v1d	0.308613	5.86744	1.97259	0.0911222	0.464783	-5.1111
Eif1	0.308219	9.66101	1.9796	0.0902026	0.46315	-5.04677
Fstl1	0.308196	8.87395	1.0693	0.322045	0.709271	-6.25061
Ss18	0.308107	7.22728	1.86632	0.106258	0.482788	-5.33228
Emg1	0.307909	7.51655	2.19995	0.0655622	0.415449	-4.85459
Eif3d	0.307896	7.94302	2.3937	0.0495776	0.378693	-4.56459
Smg6	0.30789	4.91837	2.12573	0.0729971	0.429779	-4.80685
Atxn7l1	0.307825	3.79997	0.948804	0.375773	0.746955	-6.01096
Mocs2	0.307773	5.81882	1.55231	0.166564	0.563175	-5.6772
Dalrd3	0.307548	5.06407	1.86553	0.10638	0.482788	-5.18907
Tmem123	0.307265	6.50669	1.583	0.15948	0.556379	-5.69411
Trmt2b	0.307252	3.82045	1.62162	0.150964	0.546289	-5.25105
Atp5b	0.307162	10.2434	1.98327	0.0897247	0.462746	-5.00448
Gm42715	0.306869	3.48089	0.63988	0.543564	0.84696	-6.15126
AC154187.2	0.306611	8.98478	1.95788	0.0930832	0.466573	-5.12436
4933404O12Rik	0.3062	3.71317	0.871536	0.413686	0.774296	-6.05116
Vim	0.306079	10.2643	1.01942	0.343496	0.726405	-6.2036
Jagn1	0.305863	5.96607	1.63386	0.148356	0.543065	-5.58381
Gmpr2	0.305854	5.66025	2.27313	0.0589827	0.39894	-4.66365
Snord34	0.305508	5.61239	0.826304	0.437146	0.785943	-6.45638
Cap1	0.305456	7.71742	1.40868	0.203735	0.604966	-5.92902
Ctr9	0.305099	6.10393	2.12526	0.0730475	0.429803	-4.91468
Gm4045	0.305013	3.73715	1.43806	0.195568	0.597887	-5.45516
Fbxo7	0.304993	3.72208	1.62673	0.149869	0.545198	-5.21233
Nme2	0.304693	9.37498	1.7101	0.133043	0.524356	-5.43739
Chchd4	0.30469	3.94842	1.70335	0.134335	0.5245	-5.18521
Cenpa	0.304598	7.38971	1.93898	0.0956641	0.471436	-5.22886
Gm49342	0.304573	5.19827	1.56862	0.162764	0.559743	-5.60051
Ankzf1	0.303951	3.54324	1.19902	0.27132	0.665925	-5.66868
Rabggta	0.303922	4.12998	1.36567	0.216244	0.6157	-5.66912
Psma4	0.303779	8.11499	2.53528	0.0404775	0.349161	-4.35189
Lpcat4	0.303767	3.56829	0.779842	0.462215	0.799219	-6.07817
Bax	0.303743	7.77761	1.19831	0.271577	0.665925	-6.1758
Tmc4	0.303684	3.80959	0.891966	0.403397	0.768274	-6.06625
Heatr1	0.303644	4.78732	1.76744	0.122531	0.511606	-5.28918
Abhd12	0.303376	5.7897	2.34885	0.0528822	0.383407	-4.56525
Csnk2b	0.303118	7.88868	2.74509	0.0300666	0.308757	-4.05449
Dhrs7b	0.303105	4.63513	1.92311	0.0978863	0.474034	-5.05057
Ube2s	0.303046	8.62668	2.33588	0.0538789	0.384915	-4.61012
Fpgs	0.302857	5.32788	1.73985	0.127485	0.515557	-5.38506
Ppp1r12b	0.3028	3.7345	0.920122	0.389528	0.758052	-6.01504
Rabepk	0.302727	5.21858	1.67258	0.140381	0.533505	-5.46574
Ppan	0.302697	5.95774	1.86169	0.10697	0.482937	-5.27409
Atp6v1c1	0.302686	5.22598	1.90248	0.10085	0.478095	-5.15287
Renbp	0.302507	5.36836	0.895505	0.401634	0.766484	-6.37301
Alg3	0.302455	4.6184	1.70295	0.134413	0.524583	-5.34839
Gm10163	0.302127	10.0815	1.11574	0.303055	0.695257	-6.11629
Nkiras1	0.301994	3.77875	1.1604	0.285672	0.677677	-5.78995
Pgm2	0.301748	5.71343	1.68002	0.138897	0.530692	-5.49989
Col5a1	0.301632	7.40979	0.568068	0.588565	0.868591	-6.74317
Mrps15	0.30142	6.49108	2.67639	0.0331255	0.319061	-4.14466
Emc6	0.301384	5.52294	2.15837	0.0696281	0.42145	-4.81681
Ciapin1	0.30113	6.52187	1.96568	0.0920382	0.465831	-5.17327
Rpf2	0.30023	6.04499	2.11311	0.0743441	0.432221	-4.92709
Insig2	0.300104	5.04253	1.27038	0.246405	0.645639	-5.95246
Flywch2	0.299777	3.31168	0.541544	0.605714	0.875675	-6.1547
Cdkn3	0.299729	5.04386	1.11089	0.304996	0.696361	-6.12979
Serp1	0.299343	6.09702	1.2678	0.247271	0.646811	-6.05195
Gm14403	0.299113	3.66358	0.848734	0.425396	0.779328	-6.05388
Enc1	0.298977	6.91905	1.35995	0.217957	0.617134	-5.9928
Entpd4b	0.298969	3.94727	1.21424	0.265833	0.662957	-5.78731
Xpot	0.29892	6.32432	2.62351	0.0357019	0.330212	-4.21022
Mrps9	0.298894	5.97155	2.2416	0.0617314	0.405229	-4.7361
Txndc9	0.298576	6.6962	2.21398	0.0642455	0.41085	-4.82726
Dbf4	0.298406	6.07132	2.33128	0.0542372	0.386559	-4.61486
Mrpl30	0.29836	7.55184	3.01758	0.0205813	0.274012	-3.66745
Ncl	0.298159	9.1962	2.35705	0.0522616	0.382433	-4.53765
Mrgbp	0.298152	5.04154	0.939596	0.380148	0.750592	-6.30127
Acot13	0.298068	5.44193	1.7518	0.125317	0.513431	-5.37899
Rpe	0.298067	4.86493	1.27989	0.243237	0.641427	-5.91986
Ptpmt1	0.297383	5.14225	1.85179	0.108511	0.48576	-5.21557
Coro1c	0.297308	6.90635	1.73349	0.128654	0.517529	-5.5109
Kcmf1	0.297036	6.08074	2.40463	0.0488047	0.376882	-4.50919
Snx7	0.2968	3.80819	0.661321	0.530546	0.839071	-6.24969
Ahsa1	0.296776	7.83484	2.54603	0.0398621	0.347512	-4.34565
Phospho2	0.296465	3.94829	1.63056	0.149054	0.54331	-5.28083
Ciao2b	0.296302	5.68811	1.994	0.088342	0.45842	-5.06519
Stk39	0.29625	5.77244	0.927458	0.385974	0.755252	-6.38074
Ei24	0.296032	6.87369	1.80454	0.116161	0.499611	-5.41294
Osbpl3	0.295942	3.46475	0.598988	0.568928	0.857972	-6.17243
Srp19	0.295924	6.93139	2.08881	0.0770073	0.437609	-5.01506
Slc35a2	0.295907	5.27138	1.16618	0.283484	0.675597	-6.09193
D6Wsu163e	0.295662	4.39178	1.3906	0.208914	0.609994	-5.70465
Flrt2	0.295413	5.29985	1.16981	0.282118	0.674612	-6.09049
Bora	0.295408	5.24129	1.97875	0.090314	0.463163	-5.04749
Gde1	0.295325	5.78848	2.25022	0.0609671	0.404133	-4.70778
Ttc23	0.294959	5.34238	1.58558	0.158898	0.555425	-5.59126
Nmd3	0.294894	6.81881	2.19865	0.0656862	0.415449	-4.85392
Tnk2	0.294854	5.30035	1.98491	0.0895124	0.46268	-5.04393
Dgcr8	0.294423	5.50766	1.72376	0.130463	0.521045	-5.42279
Tada2a	0.294357	5.39078	2.22984	0.0627896	0.407736	-4.70266
Neto2	0.294313	6.36523	0.767091	0.469266	0.805088	-6.57224
Fbxo34	0.294251	3.80446	1.41346	0.202388	0.604373	-5.5075
Cchcr1	0.294171	4.54817	1.25513	0.251556	0.652852	-5.8958
D030056L22Rik	0.293979	5.11246	2.22454	0.0632725	0.409589	-4.68608
Capn2	0.293959	7.44221	1.2059	0.268828	0.664402	-6.17365
Gm14391	0.293822	4.78735	1.54932	0.167271	0.563278	-5.57785
Snrpe	0.293624	9.03619	1.39345	0.208088	0.609862	-5.87
Psmc3	0.293541	7.93092	2.95264	0.0225087	0.284757	-3.75302
Mrps36	0.29351	6.17856	2.2218	0.0635234	0.410203	-4.78211
Cwc27	0.293417	4.77536	1.93785	0.0958206	0.471627	-5.05268
Gm6206	0.292729	4.91655	1.47248	0.186378	0.58683	-5.69347
Nthl1	0.292545	4.20953	1.54964	0.167194	0.563278	-5.46289
Tomm20	0.292378	6.74083	1.41173	0.202875	0.604373	-5.92355
Habp4	0.292368	4.78632	1.95798	0.0930705	0.466573	-5.02619
Idh3b	0.292303	7.26498	2.44985	0.0457382	0.370743	-4.49547
Desi1	0.292193	5.13802	1.63216	0.148715	0.54314	-5.5119
Trit1	0.292	4.23176	1.74827	0.125954	0.51389	-5.20772
Sdad1	0.291494	5.31812	1.81878	0.113802	0.494883	-5.27663
Gm14325	0.291437	6.19397	1.18617	0.276026	0.67018	-6.1531
Mrpl2	0.29114	6.28169	1.9386	0.0957174	0.471436	-5.19427
Foxred1	0.291098	4.81956	1.71514	0.132086	0.522761	-5.36454
Rps2-ps10	0.291019	9.36834	0.327223	0.753514	0.935511	-6.75196
Mcm8	0.291007	3.65186	1.34776	0.22165	0.621143	-5.53537
Afg3l1	0.290999	5.36026	1.95914	0.0929141	0.466573	-5.08534
Nsun5	0.290514	4.51104	1.70195	0.134605	0.524625	-5.33005
Ahcy	0.290253	6.20808	1.18197	0.27758	0.670965	-6.15898
Exosc9	0.289809	5.57271	1.89107	0.102527	0.479703	-5.19927
Rsph3b	0.289729	4.84797	1.04248	0.333444	0.718241	-6.17658
Dtd2	0.289702	3.60008	1.53658	0.170307	0.567347	-5.28779
Mrpl12	0.289614	6.99864	2.25112	0.0608876	0.404133	-4.78296
3110009E18Rik	0.289522	4.39203	1.96164	0.0925787	0.46606	-4.95156
Col27a1	0.289434	3.64727	0.873056	0.412914	0.774296	-6.02723
Xbp1	0.289137	7.09248	1.18583	0.276152	0.67018	-6.19865
Polr2c	0.289084	6.4171	2.51599	0.0416078	0.350826	-4.37343
Rpl17-ps5	0.289069	4.82572	0.174836	0.866389	0.966231	-6.72641
Rab26os	0.288782	6.2487	1.61576	0.152228	0.547345	-5.63203
Cenpe	0.288459	5.38233	1.70007	0.134968	0.524625	-5.44344
Tedc1	0.288454	4.11382	1.69825	0.135321	0.524625	-5.24247
Slc4a7	0.288121	4.24599	1.31156	0.232945	0.632591	-5.76507
Eif5	0.287897	8.21169	2.3065	0.0562098	0.393087	-4.67991
Ddx49	0.287865	5.62714	2.68352	0.032793	0.318552	-4.06567
Mrpl1	0.287679	4.01775	1.71135	0.132804	0.524262	-5.19636
Usp10	0.287506	6.44645	1.89068	0.102584	0.479703	-5.27365
Gm28661	0.287411	9.98517	0.264845	0.799114	0.947024	-6.73003
Cnih1	0.287258	7.2388	1.96431	0.0922213	0.466032	-5.19498
Akip1	0.287098	4.43127	1.9117	0.0995138	0.47505	-5.02893
Tarbp2	0.28691	5.77492	1.59772	0.156182	0.552987	-5.61421
Mapkapk5	0.28666	6.45432	2.15126	0.070349	0.422838	-4.90474
Znhit6	0.286555	5.6158	1.80107	0.116742	0.500146	-5.32738
Atxn2	0.28653	6.78171	2.07021	0.07911	0.439963	-5.03698
Cyc1	0.286121	7.98464	2.10906	0.0747813	0.432593	-4.97468
Trip13	0.285888	5.30572	1.55942	0.164898	0.561453	-5.62196
Rbpj	0.285761	5.54388	1.71746	0.131647	0.521915	-5.43453
Tfpt	0.285331	4.81569	2.03537	0.0832043	0.447314	-4.92166
Atp5g1	0.285226	7.92585	0.810182	0.445734	0.791438	-6.55532
Ddx18	0.285201	6.56477	2.40211	0.0489824	0.37689	-4.54831
Hddc2	0.284954	5.8679	1.41454	0.202084	0.604373	-5.8557
Hoxb9	0.284776	5.6288	0.857559	0.420835	0.777541	-6.43088
Snrpf	0.284753	6.95458	1.62537	0.15016	0.545198	-5.65693
Mpi	0.284681	5.03054	1.47853	0.184804	0.585001	-5.69921
Rps6-ps4	0.284623	8.79863	0.861916	0.418597	0.77567	-6.45587
Kirrel	0.284594	5.78049	1.41196	0.202809	0.604373	-5.851
Gnl2	0.284484	6.20074	2.03571	0.0831628	0.447314	-5.0505
Thop1	0.284432	6.12349	2.21771	0.0639005	0.41085	-4.78344
Gm7862	0.28438	4.75715	1.3352	0.225513	0.624793	-5.83878
Gm3650	0.284347	3.447	1.13439	0.295693	0.688243	-5.70628
Acbd4	0.284264	4.81871	1.41354	0.202363	0.604373	-5.75342
Rtraf	0.284182	6.99893	2.13668	0.071849	0.42791	-4.948
Surf2	0.284137	5.50147	1.92752	0.0972634	0.473202	-5.14209
Tmem208	0.284111	6.05884	1.62795	0.14961	0.544695	-5.5998
Ksr1	0.284002	3.40109	1.0973	0.310483	0.700706	-5.72972
Gm29216	0.283931	10.4128	0.540521	0.606381	0.875675	-6.57862
Snx11	0.283743	4.21314	1.23166	0.259667	0.657528	-5.84846
Ranbp1	0.283545	8.54649	2.17056	0.0684101	0.419567	-4.85476
Dus1l	0.283469	5.68642	1.82512	0.112767	0.493389	-5.3006
E2f5	0.283448	4.86021	1.82104	0.113432	0.494524	-5.22648
Pole	0.283154	5.1498	1.60297	0.155023	0.550776	-5.55133
Mlf2	0.282906	8.18392	2.61786	0.0359891	0.330426	-4.22834
Ccny	0.282486	6.37585	1.90036	0.101158	0.478105	-5.25509
Cebpzos	0.28242	4.87809	2.07993	0.0780036	0.439627	-4.86696
Cdk11b	0.282411	6.54857	1.94539	0.0947818	0.470917	-5.20341
Abhd2	0.282368	4.20982	0.881294	0.408748	0.772143	-6.20363
Zfp692	0.282249	4.47668	0.913213	0.392898	0.760424	-6.23676
Rnaseh2a	0.282238	6.19592	1.1905	0.274431	0.66775	-6.14844
Cdca8	0.282204	6.92201	1.67707	0.139484	0.53184	-5.58735
Tmem198b	0.281997	4.03272	1.08994	0.313492	0.701235	-5.9491
Psmc2	0.281973	7.27436	2.46869	0.0445201	0.365988	-4.46793
AC154457.3	0.28186	4.06976	0.496267	0.635615	0.889401	-6.43997
Enpp2	0.281641	3.84305	0.314112	0.763018	0.937023	-6.44463
Mrps7	0.281316	6.09525	2.34162	0.0534359	0.384215	-4.60187
Ahctf1	0.280645	5.72961	1.9796	0.0902025	0.46315	-5.08912
Nek2	0.280619	4.58561	1.56789	0.162932	0.559743	-5.52011
Uqcrq	0.280539	8.00414	1.16838	0.282657	0.674766	-6.20247
Cib1	0.280461	5.53549	1.06049	0.325754	0.712046	-6.22842
Hsf1	0.280356	5.84472	1.89529	0.101903	0.479427	-5.2174
Cox7b	0.280329	7.9735	1.0072	0.348921	0.729264	-6.37275
Ppfibp1	0.280013	6.855	1.58224	0.159652	0.556562	-5.7108
Ecpas	0.279899	6.10327	2.37309	0.0510692	0.381115	-4.55686
Gtf2ird1	0.279815	6.33343	1.5591	0.164972	0.561453	-5.71293
Itgav	0.279383	6.80231	1.24995	0.253327	0.653744	-6.11898
Rad51d	0.278846	3.82838	1.70717	0.133601	0.524376	-5.14156
Eme1	0.278804	4.11127	1.47725	0.185138	0.585001	-5.52694
Psmc5	0.278693	7.94903	2.58965	0.0374613	0.337917	-4.27897
Ddit4	0.278238	6.04866	0.657079	0.533106	0.840329	-6.62795
Gpx3	0.278081	4.97388	0.572133	0.585961	0.866882	-6.5824
Urm1	0.277916	6.11819	2.30027	0.0567176	0.393669	-4.66368
Polr1e	0.277754	5.18871	1.52035	0.174252	0.570968	-5.66172
Atp5o	0.277625	8.75558	2.17611	0.0678634	0.419141	-4.83124
Mrpl39	0.277499	5.19324	2.19653	0.0658877	0.41563	-4.73357
Zmiz1	0.277461	5.80425	1.56567	0.163445	0.559743	-5.6586
Gm7488	0.27733	6.64099	2.17268	0.0682009	0.419381	-4.88436
Tmem33	0.277319	5.96702	2.16197	0.0692668	0.420912	-4.85035
Ppp2r3c	0.277233	4.24598	1.40099	0.205924	0.607938	-5.65813
Tmed2	0.276869	9.0298	1.69462	0.136026	0.525788	-5.48313
2510002D24Rik	0.276769	3.49207	0.988747	0.35724	0.733168	-5.86827
Zfc3h1	0.276663	5.81053	0.905142	0.396862	0.763897	-6.40486
Zfp511	0.276574	4.75777	1.34572	0.222275	0.621626	-5.82633
Asnsd1	0.276534	5.75179	2.04588	0.0819466	0.445573	-4.9973
Hilpda	0.276272	4.99511	1.84937	0.10889	0.486797	-5.20407
Uqcrc2	0.276025	7.5908	2.67185	0.0333386	0.319409	-4.16711
Tbc1d31	0.275616	4.37714	1.9495	0.094219	0.468971	-4.96535
L3mbtl2	0.275164	3.85381	1.73366	0.128624	0.517529	-5.11464
Aimp1	0.2749	7.18164	2.75308	0.0297306	0.308691	-4.05411
Rsl1d1	0.274896	7.71146	2.4867	0.043387	0.360509	-4.43473
Recql5	0.274431	3.75241	1.39754	0.206912	0.608531	-5.50946
Kctd18	0.27368	3.83395	1.39182	0.208561	0.609994	-5.54345
Lamtor3	0.273634	6.23632	1.601	0.155458	0.551721	-5.6504
Abcf2	0.273447	6.699	2.37206	0.0511445	0.381115	-4.59825
Rnf31	0.273426	3.75393	1.44731	0.193059	0.594564	-5.4494
Psmd14	0.273328	7.28511	2.11659	0.0739703	0.430563	-4.97794
Rnh1	0.273299	6.84111	1.56066	0.16461	0.561392	-5.73844
Riox2	0.272878	4.36232	1.81783	0.113958	0.494883	-5.14386
5730480H06Rik	0.272777	4.34193	1.7107	0.132929	0.524356	-5.2841
Psmc4	0.272608	7.53905	2.2981	0.0568954	0.394165	-4.71221
Trim11	0.272582	4.0855	1.31128	0.233035	0.632591	-5.72028
Ogfod1	0.272361	3.70438	1.11103	0.30494	0.696361	-5.81721
Supv3l1	0.272184	4.7823	1.58803	0.158345	0.554716	-5.52701
Fastk	0.272182	6.48703	1.3602	0.217882	0.617111	-5.97355
Psmb3	0.272122	8.10341	2.08138	0.0778399	0.439592	-5.00955
Ccdc66	0.271642	3.81789	1.604	0.154796	0.550687	-5.27301
Acox3	0.271513	3.73132	0.973124	0.364403	0.737518	-5.96447
Tmed5	0.271312	4.52311	0.833138	0.433542	0.783824	-6.31683
Cotl1	0.271218	7.99593	1.0667	0.323135	0.709358	-6.31153
Cenpf	0.271133	4.88344	0.958647	0.371139	0.743547	-6.26402
Arfrp1	0.271005	6.02548	1.73331	0.128687	0.517529	-5.456
Erlec1	0.270993	5.57184	1.16924	0.282331	0.674612	-6.11591
Senp3	0.270402	7.24302	1.34943	0.221142	0.620831	-6.00895
Slc38a7	0.27038	3.98462	1.06988	0.321803	0.709271	-5.95421
H6pd	0.270335	5.57913	0.835604	0.432246	0.783305	-6.44536
Traf7	0.27001	7.22375	1.61377	0.15266	0.547628	-5.67485
Gm10297	0.270005	3.68419	0.606986	0.563912	0.855696	-6.24304
Eif3i	0.269901	8.3794	2.52796	0.0409029	0.349954	-4.34798
Cct7	0.269564	8.71041	2.33514	0.0539369	0.385033	-4.60499
Mrpl32	0.269313	5.96633	2.11034	0.0746425	0.432593	-4.92425
Tacc3	0.26926	7.13447	1.74027	0.127408	0.515557	-5.50559
Rbck1	0.269236	5.99592	1.64338	0.146356	0.540906	-5.57386
Gkap1	0.269228	4.96028	1.09129	0.312935	0.701235	-6.14098
Tirap	0.269212	3.59117	1.15252	0.288677	0.679935	-5.73509
Cry1	0.269191	4.49529	1.48066	0.184252	0.585001	-5.61423
Fos	0.269109	3.30683	0.698007	0.508733	0.826887	-6.05127
Kif1a	0.269034	3.5724	0.43407	0.677911	0.907502	-6.3009
Mtln	0.268961	3.64818	0.652794	0.5357	0.841868	-6.20009
Psmd4	0.268437	7.6741	2.08751	0.0771517	0.437609	-5.01329
Nus1	0.268246	5.40937	1.8416	0.110117	0.488052	-5.25325
Baiap2	0.268194	4.2902	1.85543	0.107942	0.484952	-5.0764
Cdk5rap3	0.268163	5.6689	1.9545	0.0935403	0.466984	-5.11911
Tmem11	0.268048	5.5067	2.15854	0.0696112	0.42145	-4.81515
Acbd6	0.267891	6.18421	1.37604	0.213166	0.612168	-5.93084
Cipc	0.267568	4.18446	1.62414	0.150423	0.545931	-5.35993
Sclt1	0.267128	4.049	1.42936	0.197956	0.5991	-5.56753
Slc7a6os	0.266845	5.66181	1.95925	0.092899	0.466573	-5.11181
Tmcc2	0.266812	3.83914	1.47976	0.184486	0.585001	-5.43746
Parl	0.266676	5.61965	1.89596	0.101805	0.479377	-5.19664
2210016F16Rik	0.266586	3.82534	1.61423	0.15256	0.547628	-5.26222
Mtg2	0.26622	3.96619	1.31164	0.232919	0.632591	-5.68221
Pycard	0.266167	3.4321	0.492712	0.637996	0.890411	-6.22307
Lca5	0.265768	3.82988	1.07218	0.320839	0.708873	-5.90008
Rbm19	0.265764	4.5058	1.65799	0.143337	0.537763	-5.38746
Anxa5	0.265652	8.5788	0.775903	0.464386	0.80161	-6.54593
Edrf1	0.265568	4.53584	1.56606	0.163356	0.559743	-5.51325
Samm50	0.265522	6.48368	1.57091	0.162237	0.559087	-5.70842
Pycr2	0.265442	5.71906	1.14767	0.290541	0.682126	-6.15289
Ppp1r11	0.264808	6.66715	1.64794	0.145407	0.539345	-5.61707
Trappc2l	0.264601	5.79348	1.83128	0.111769	0.491279	-5.30157
Rxylt1	0.264539	6.00291	1.23526	0.258409	0.656484	-6.08106
Eif4e2	0.264413	7.37232	1.65238	0.144489	0.538171	-5.62212
Plod3	0.264169	7.13391	0.858385	0.42041	0.777251	-6.52709
Snap47	0.264132	6.31575	2.40743	0.0486089	0.376882	-4.52409
Tfrc	0.264102	5.05633	0.664782	0.528463	0.838313	-6.53027
Myo19	0.263722	3.82225	1.18418	0.276759	0.670426	-5.77876
Fh1	0.26372	7.0226	2.27022	0.0592313	0.399382	-4.75575
Mapkapk2	0.26355	6.97255	2.40339	0.0488924	0.376882	-4.56134
Flrt3	0.26332	4.60255	0.586791	0.576627	0.861457	-6.51567
Rfxap	0.263251	5.61721	2.0739	0.078688	0.43964	-4.94576
Ptp4a1	0.263218	6.74197	1.3878	0.209725	0.609994	-5.95299
Mrps5	0.263055	6.83188	1.86866	0.105899	0.482788	-5.32293
Golga3	0.263019	4.95381	1.20884	0.267767	0.663994	-6.01254
Pomt1	0.262828	5.00886	1.85238	0.108417	0.485678	-5.2014
Dcaf13	0.26259	6.04859	1.75798	0.124209	0.512697	-5.42454
Ubr2	0.262512	5.12048	1.87718	0.104604	0.482278	-5.17844
Dnajb11	0.262471	6.50106	1.06671	0.323133	0.709358	-6.30523
Atg2b	0.262393	4.49086	1.86939	0.105788	0.482522	-5.09887
Gm23205	0.262311	4.0251	0.409554	0.694946	0.913099	-6.46853
Rnf169	0.262239	3.87907	1.3165	0.231374	0.631224	-5.64792
Rrp8	0.261966	5.28949	1.44481	0.193734	0.595459	-5.76603
Sec23ip	0.261841	5.41293	1.43277	0.197018	0.59841	-5.79205
Cadm4	0.261585	4.651	0.818807	0.441125	0.788515	-6.35294
Phtf1	0.261416	5.2452	1.91183	0.0994954	0.47505	-5.14152
Eea1	0.261045	4.4441	1.08776	0.314383	0.702137	-6.05885
Uqcrh	0.260805	9.40266	1.86162	0.106981	0.482937	-5.22866
Psma7	0.26072	8.30371	2.11932	0.0736781	0.430563	-4.9446
Psmb7	0.260684	8.14359	2.525	0.0410761	0.350091	-4.36555
Rab10os	0.26062	4.2786	1.68857	0.137208	0.527936	-5.29915
Pdrg1	0.260519	6.92054	1.27863	0.243656	0.641427	-6.08951
Prpsap1	0.260451	6.84327	2.1218	0.073414	0.430563	-4.96527
Cuedc1	0.260434	5.27088	1.22658	0.261453	0.659058	-6.0245
Notch2	0.260317	4.83767	1.07446	0.319887	0.708288	-6.1423
Chid1	0.260313	5.62147	1.55714	0.165432	0.561716	-5.65331
Psmd2	0.260132	7.9406	2.24772	0.0611876	0.404702	-4.7765
Pex16	0.260052	3.55004	1.29234	0.239147	0.637982	-5.56613
Nop9	0.260008	5.09106	1.70398	0.134213	0.524376	-5.41193
Timm23	0.259846	7.1992	1.83211	0.111635	0.491279	-5.37978
Rmdn2	0.259427	3.63169	0.68259	0.517828	0.832237	-6.17352
2410006H16Rik	0.259357	8.32068	0.831631	0.434335	0.783952	-6.51796
Cycs	0.259278	5.22927	1.45613	0.190695	0.591029	-5.74656
Psmd12	0.259238	7.30746	2.19231	0.0662908	0.416029	-4.86877
Timm44	0.258866	6.69697	1.65334	0.144291	0.538171	-5.61122
Nle1	0.258541	4.96579	1.44177	0.194559	0.5974	-5.73792
Ssr4	0.258476	7.54722	1.80327	0.116373	0.500146	-5.41495
Phyh	0.258396	4.53449	1.44178	0.194556	0.5974	-5.67026
Gemin5	0.258358	5.08502	2.11977	0.07363	0.430563	-4.83352
Zfp777	0.258202	5.08072	2.0376	0.0829353	0.447314	-4.94985
Trip11	0.258165	3.58394	1.30908	0.233738	0.633915	-5.55803
Dimt1	0.258094	4.99014	1.43709	0.195834	0.597887	-5.74655
Rnft1	0.257671	5.11602	1.138	0.294285	0.686736	-6.10819
Tmf1	0.257654	4.54004	1.20548	0.268977	0.664402	-5.95046
Pfdn6	0.257627	7.15926	2.13511	0.0720127	0.42861	-4.95194
Nol12	0.257602	5.95447	2.16315	0.0691478	0.420912	-4.84755
Rtf2	0.25736	5.74188	1.89311	0.102225	0.479703	-5.21135
Klhdc4	0.257347	5.0039	1.89315	0.102219	0.479703	-5.14445
Yipf6	0.257281	4.32391	1.22723	0.261224	0.659001	-5.88116
Gtpbp8	0.256717	4.07674	1.05621	0.327566	0.713501	-5.99757
Mrpl13	0.256699	6.6978	1.64126	0.1468	0.540906	-5.62731
Nuak1	0.256633	5.20051	0.757904	0.474391	0.809092	-6.4747
Irs1	0.256556	4.55568	1.37853	0.212434	0.612017	-5.75174
Dlgap4	0.256486	6.27489	1.20852	0.267882	0.663994	-6.13491
Ndufv2	0.256452	7.50602	2.20985	0.0646301	0.411901	-4.84048
Lsm6	0.25601	6.96742	1.65609	0.143727	0.538063	-5.6165
Pdcl3	0.255898	7.21924	1.63068	0.14903	0.54331	-5.65253
Atp5f1	0.255896	8.2383	2.08266	0.0776959	0.439465	-5.00086
Usp16	0.255792	5.94032	1.43145	0.19738	0.598725	-5.84131
Sbds	0.255618	6.02947	1.4398	0.195094	0.597887	-5.83892
Angptl4	0.255564	4.85674	0.315314	0.762144	0.936447	-6.69227
Pdap1	0.255514	7.74306	2.31598	0.0554472	0.390566	-4.6825
Osgepl1	0.255351	3.61527	1.50238	0.178716	0.577234	-5.33559
Gm27616	0.25534	5.70277	0.411305	0.693723	0.913099	-6.73896
Pi4kb	0.255233	5.65306	1.89165	0.102441	0.479703	-5.20558
Tepsin	0.255015	3.90816	1.17571	0.279907	0.672977	-5.8169
Zfp958	0.254967	3.80309	1.34914	0.221229	0.620831	-5.58417
Minos1	0.254963	8.20592	1.24136	0.256288	0.656484	-6.11101
Ndufab1	0.254775	8.45627	2.1178	0.07384	0.430563	-4.93683
Stx8	0.25453	4.97796	1.47669	0.185283	0.585001	-5.69568
Pcnx	0.254279	5.31945	1.61033	0.153408	0.548611	-5.55689
Tnfaip1	0.254102	6.32846	2.41538	0.0480573	0.376452	-4.51349
Hacd3	0.254056	5.81885	1.89982	0.101238	0.478238	-5.20881
Gcsh	0.25403	6.72204	2.38074	0.0505101	0.381115	-4.58654
Dtnbp1	0.254012	5.9888	1.84322	0.109861	0.488052	-5.30241
Zfp386	0.254005	4.87183	1.29001	0.239908	0.638984	-5.90901
Bccip	0.253976	6.91722	2.37031	0.0512734	0.381115	-4.60811
Brf2	0.253655	4.35125	1.26421	0.248478	0.648656	-5.8452
Trmt2a	0.253643	6.05095	1.40368	0.205157	0.606833	-5.88551
Pelo	0.253594	4.88331	2.00226	0.0872914	0.45603	-4.97746
Inafm2	0.253477	3.53933	1.35593	0.21917	0.618868	-5.48855
Qars	0.253214	7.35515	2.06818	0.0793424	0.440084	-5.04631
Fuom	0.252934	4.46484	0.75581	0.475565	0.8098	-6.36874
Tram2	0.252751	3.89507	0.944151	0.377979	0.748896	-6.04775
Zfp809	0.252626	3.76535	1.1083	0.306036	0.696923	-5.84079
Dync1h1	0.252405	6.35649	0.967683	0.366923	0.738911	-6.39401
Swi5	0.252148	8.9767	2.36841	0.0514141	0.381115	-4.5369
Nln	0.252033	4.57692	1.12733	0.298463	0.690276	-6.04293
Rexo5	0.251693	4.75246	1.51392	0.175838	0.572377	-5.61774
Uqcrc1	0.251419	7.83955	2.02765	0.0841397	0.450525	-5.09508
Pprc1	0.251124	5.91572	1.32887	0.227482	0.62669	-5.96395
Atxn2l	0.25107	6.82239	1.59089	0.157705	0.554012	-5.6984
Slc25a3	0.250939	9.16884	1.78486	0.119499	0.505261	-5.3507
Psme2	0.250904	7.18537	2.31519	0.05551	0.390566	-4.69176
Copb2	0.250861	7.52523	1.29888	0.23702	0.63486	-6.06508
Esrra	0.250582	4.37012	1.25984	0.249956	0.650512	-5.85441
Psmc1	0.250441	7.98519	1.96541	0.0920745	0.465831	-5.17886
Grwd1	0.250392	5.93935	1.66051	0.142822	0.53706	-5.54607
Ccz1	0.250225	6.11224	2.37165	0.0511745	0.381115	-4.55968
Zfp7	0.250006	3.81818	1.31402	0.232162	0.632134	-5.63048
Trmt1	0.250002	6.40534	1.64418	0.14619	0.540906	-5.60674
Mnd1	0.249793	4.63025	1.00375	0.350464	0.729884	-6.17985
5430416N02Rik	0.249378	5.1616	1.21282	0.266339	0.663289	-6.03004
Hgh1	0.249316	4.05789	1.28904	0.240225	0.639299	-5.7378
Cfl1	0.249169	10.5748	1.83693	0.110862	0.489839	-5.18638
Copg1	0.249148	7.41526	1.17169	0.281414	0.674479	-6.21226
Ptcd3	0.249037	6.36126	1.57707	0.160826	0.557929	-5.69173
Ruvbl1	0.249011	6.99202	1.26239	0.249094	0.649198	-6.11014
Tacc2	0.248998	5.67054	1.80881	0.115449	0.498182	-5.32161
Fzd1	0.248883	6.77368	0.689141	0.513951	0.830715	-6.65526
Mus81	0.248761	4.63918	1.29896	0.236993	0.63486	-5.86171
Bola3	0.248509	5.66339	1.41063	0.203184	0.604467	-5.84211
Gsto1	0.248461	5.8866	0.954294	0.373183	0.74484	-6.36588
Nufip1	0.248428	3.91104	1.65336	0.144288	0.538171	-5.23916
Tango2	0.248412	4.08792	0.863321	0.417878	0.775616	-6.18388
Atp5j	0.248093	8.91642	1.59977	0.155728	0.551804	-5.61749
Dlg3	0.248086	4.46602	1.66767	0.14137	0.534139	-5.36708
Prdx5	0.247953	6.78965	1.67791	0.139316	0.531419	-5.58203
Prdx3	0.247798	6.89294	1.65506	0.143938	0.538171	-5.61593
Htra2	0.247762	6.11266	1.55364	0.166252	0.562853	-5.70156
Gm27817	0.247742	4.35955	0.67468	0.522535	0.835568	-6.40703
Zfp9	0.247676	4.51126	0.770918	0.467142	0.803818	-6.36595
Riok3	0.24736	6.18081	1.32364	0.229122	0.628564	-5.9936
Slc37a4	0.247238	4.20908	1.23304	0.259186	0.657172	-5.84582
Polr2k	0.246776	6.63858	1.23494	0.258522	0.656484	-6.12943
Mettl13	0.2467	4.2809	1.66994	0.140912	0.533894	-5.32439
Pdxdc1	0.246665	6.40008	1.16076	0.285538	0.677532	-6.19789
Prpf3	0.24655	5.72991	1.87064	0.105597	0.482388	-5.24151
Bin3	0.246428	4.65788	1.33752	0.224797	0.623928	-5.81948
Aldoa	0.246392	9.31381	0.612809	0.560277	0.853827	-6.60878
Slc9a8	0.246364	4.36265	1.27832	0.243757	0.641427	-5.83149
Selenof	0.246252	8.77283	1.49872	0.179639	0.577998	-5.75909
Pak1ip1	0.246207	5.8746	1.80058	0.116825	0.500146	-5.35096
3110082I17Rik	0.246032	4.48309	1.66848	0.141207	0.533894	-5.36926
Vamp7-ps	0.245837	4.76878	0.861533	0.418794	0.77567	-6.33614
Supt5	0.245813	6.71853	1.74619	0.12633	0.514475	-5.48722
Serping1	0.245794	4.42091	0.698782	0.508279	0.82682	-6.40307
Apba3	0.245502	5.71622	1.2432	0.255652	0.656446	-6.04598
Nipsnap1	0.245355	5.06454	0.971648	0.365085	0.738211	-6.27322
Hmmr	0.245344	5.69667	1.6872	0.137476	0.528092	-5.48879
Rps18-ps3	0.245315	5.16996	1.01046	0.347469	0.727959	-6.24562
Aldh3a2	0.245193	4.35079	1.00606	0.349432	0.729357	-6.1216
Rrp36	0.244871	5.45775	1.5476	0.167677	0.563731	-5.6508
Actb	0.244815	11.0364	1.30317	0.235633	0.634325	-5.84076
Cnn3	0.244683	9.12947	1.22325	0.262629	0.659988	-6.06372
Sfmbt1	0.244534	3.88703	0.911972	0.393505	0.760786	-6.0747
Zdhhc3	0.244461	6.19871	1.92758	0.0972551	0.473202	-5.20292
Srp68	0.244442	6.81878	1.68614	0.137686	0.528476	-5.57202
Ddx31	0.244314	4.08459	1.42183	0.200043	0.602742	-5.58755
Srek1	0.244276	6.1282	1.38662	0.210068	0.609994	-5.91312
Ndufa6	0.24408	7.6464	1.46315	0.188829	0.588576	-5.86256
Vps29	0.243939	6.99931	1.56472	0.163665	0.559743	-5.73742
N4bp2l2	0.243893	5.60404	2.12878	0.0726753	0.42931	-4.8663
Ddx54	0.243877	5.18252	1.0914	0.312892	0.701235	-6.16411
Tatdn1	0.243755	5.30166	1.72341	0.130528	0.521045	-5.40495
1110038B12Rik	0.243747	8.25382	1.17734	0.279301	0.672695	-6.18037
Cybc1	0.243672	5.20912	1.16907	0.282397	0.674612	-6.08314
Psmd3	0.243593	7.34885	1.5652	0.163554	0.559743	-5.73712
Trnt1	0.243484	5.71184	1.36363	0.216854	0.6157	-5.9038
Rchy1	0.243484	5.66332	1.39401	0.207926	0.609731	-5.86249
Pex13	0.243284	4.66214	1.54236	0.168924	0.564888	-5.56651
Ints11	0.243128	5.85596	1.74687	0.126206	0.514422	-5.42256
Rpn1	0.242953	8.05325	1.07449	0.319877	0.708288	-6.3012
Dpp3	0.24289	5.86761	1.59462	0.156872	0.552998	-5.62657
1810022K09Rik	0.242708	7.84502	1.70891	0.13327	0.524356	-5.53741
Uck2	0.242678	6.73926	1.71056	0.132954	0.524356	-5.53628
Eif3l	0.242677	7.90756	2.04973	0.081491	0.444509	-5.06186
Anapc15	0.242623	6.10063	1.42847	0.198202	0.59936	-5.85922
Nudt21	0.242564	6.79626	1.68233	0.138439	0.529525	-5.57634
Agl	0.242439	4.41175	1.16882	0.282489	0.674612	-5.9655
Paf1	0.242391	7.18329	1.43699	0.195861	0.597887	-5.90182
Cdpf1	0.242387	4.20707	1.4687	0.187369	0.588151	-5.56452
Denr	0.241253	7.4659	1.9385	0.095731	0.471436	-5.2283
Trappc13	0.241144	5.59643	1.82448	0.11287	0.493389	-5.29351
Nip7	0.241057	6.24607	1.46085	0.189438	0.589682	-5.83121
Nfs1	0.240879	4.78144	1.91509	0.0990281	0.47505	-5.08531
Crcp	0.240848	5.50854	1.86164	0.106979	0.482937	-5.23439
Mrpl46	0.240717	5.14645	1.86999	0.105696	0.482388	-5.19079
Arpp19	0.240473	7.79409	2.1631	0.069153	0.420912	-4.90243
Fam92a	0.240381	6.13719	1.96613	0.0919786	0.465831	-5.14359
Gorasp2	0.24034	6.99682	1.17058	0.281828	0.674611	-6.21411
Rcc1	0.240331	6.23781	1.91321	0.0992975	0.47505	-5.22627
Ccdc59	0.24025	5.10689	1.63143	0.14887	0.543237	-5.50991
Psmb2	0.240114	8.05114	2.3281	0.0544866	0.386662	-4.65612
Sys1	0.240028	4.89985	1.97717	0.0905208	0.463245	-5.01485
Abce1	0.239657	7.03259	1.31994	0.230287	0.630297	-6.04332
Ssbp1	0.239622	6.62892	1.81726	0.114052	0.494883	-5.38598
Nae1	0.239567	6.04794	1.81263	0.114815	0.496785	-5.34973
Mtf1	0.239491	3.51658	1.32948	0.227294	0.626358	-5.51213
Nup35	0.2394	4.99834	1.07692	0.318866	0.706872	-6.16045
Pes1	0.23938	6.62095	1.72033	0.131106	0.52178	-5.51791
Zdhhc18	0.239305	5.0208	1.12245	0.300392	0.69223	-6.11495
Ndufb10	0.239029	7.45529	2.10504	0.0752175	0.433344	-4.99207
Poc1a	0.238935	4.44993	1.48557	0.182989	0.583513	-5.59924
9430015G10Rik	0.238851	5.39453	1.33117	0.226767	0.625665	-5.91396
Rrnad1	0.238803	4.12071	1.00305	0.35078	0.729884	-6.0641
Pabpc1	0.238766	9.94012	1.7707	0.121958	0.510804	-5.31798
Ube2k	0.238751	7.02365	2.4251	0.0473911	0.375826	-4.53069
Rps19-ps6	0.238708	6.22803	0.0913477	0.929895	0.984399	-6.8769
Dnpep	0.238612	7.06579	1.17902	0.278673	0.672252	-6.20589
Ddx56	0.238602	6.33744	1.76455	0.123041	0.512027	-5.43968
Ap4b1	0.238484	3.84024	1.43435	0.196583	0.598123	-5.49387
Wdr83os	0.238365	6.86231	1.76866	0.122316	0.511606	-5.46175
Ssrp1	0.238327	8.5202	2.04401	0.0821698	0.445624	-5.03762
Cop1	0.238235	7.203	1.95429	0.0935681	0.466984	-5.20923
Diaph3	0.238227	4.35289	1.35749	0.218699	0.617914	-5.73606
Psmd13	0.238163	7.42439	1.5095	0.176936	0.573883	-5.80776
Bet1l	0.237863	4.98753	0.996987	0.353506	0.732305	-6.24003
Trim39	0.237739	4.00548	1.11263	0.304297	0.696361	-5.91658
AW209491	0.237606	3.52784	1.36401	0.216741	0.6157	-5.47524
Ikbkb	0.237143	4.84561	1.18447	0.276652	0.670426	-6.02545
Gpat4	0.236762	6.34247	1.41602	0.201667	0.604219	-5.89491
Mrpl23-ps1	0.23661	6.88216	1.38832	0.209575	0.609994	-5.95725
Mre11a	0.236523	5.07808	1.66915	0.14107	0.533894	-5.45717
Gm9762	0.236493	6.02637	0.861098	0.419017	0.77567	-6.46415
Smn1	0.236265	6.09132	1.967	0.0918633	0.465831	-5.13851
Gm47437	0.236146	2.36168	0.12705	0.90264	0.977482	-5.97329
Lgals9	0.236047	5.0466	0.331182	0.750653	0.934963	-6.71022
Cox6b1	0.236017	8.98582	1.93096	0.0967803	0.472339	-5.16204
9130401M01Rik	0.235909	5.37384	1.58843	0.158256	0.554615	-5.59035
Slc2a1	0.235886	5.54489	0.65185	0.536272	0.842285	-6.58529
Sergef	0.235754	3.96158	1.07312	0.320448	0.708542	-5.94332
Gpr173	0.235685	3.64998	1.06907	0.322141	0.709271	-5.84213
Cct3	0.235452	8.82968	1.9744	0.0908848	0.464339	-5.11289
Cox17	0.235396	6.8024	0.940591	0.379674	0.750301	-6.4447
Pwp2	0.235376	4.58833	1.63629	0.147842	0.542265	-5.43145
Galk1	0.235367	6.60616	0.86433	0.417361	0.775259	-6.50603
Slc25a17	0.23536	6.36131	1.8864	0.10322	0.479703	-5.27349
Kars	0.235335	7.688	1.93623	0.0960462	0.471794	-5.22752
Rfc4	0.235318	6.15626	1.24995	0.253328	0.653744	-6.07769
Gm24494	0.23521	6.64059	0.540742	0.606236	0.875675	-6.74775
Vamp8	0.235205	6.25606	1.30287	0.235733	0.634344	-6.02457
Impdh2	0.234829	8.39886	1.72295	0.130614	0.521162	-5.49241
Kifc1	0.234771	5.97493	1.31697	0.231228	0.631197	-5.98346
Wdr73	0.234668	4.9972	1.46805	0.187539	0.588151	-5.70873
Mtdh	0.2345	7.19153	1.20067	0.270721	0.665829	-6.18239
Dnajc8	0.234468	7.70627	2.22613	0.0631273	0.409356	-4.81338
Cct4	0.234322	8.50959	2.07444	0.0786264	0.43964	-4.99505
Cep295	0.234263	4.45216	1.31879	0.230652	0.630638	-5.80313
Zfp131	0.234147	5.56667	1.37645	0.213048	0.612017	-5.87516
Gm10131	0.234021	7.80193	1.93188	0.0966517	0.47202	-5.23124
Arhgef39	0.234008	4.41739	1.19673	0.272152	0.666366	-5.93589
Ube2j2	0.233947	6.58427	1.85432	0.108115	0.485485	-5.33254
Nrd1	0.233808	6.9199	1.45804	0.190186	0.590463	-5.87187
Fmod	0.233685	2.61364	0.191934	0.853498	0.962704	-6.04969
Hsp90b1	0.233621	9.42307	1.16902	0.282416	0.674612	-6.10298
Mkrn2	0.23362	3.91686	1.09084	0.313121	0.701235	-5.91023
Cped1	0.233551	5.95474	0.635828	0.546046	0.847445	-6.63409
Ercc5	0.233372	4.68576	1.22376	0.262449	0.659894	-5.95639
Pitpnm2	0.233138	4.22735	1.75512	0.124721	0.512749	-5.19739
Hemk1	0.233115	4.24339	1.25119	0.252902	0.653688	-5.83425
Tasp1	0.232886	3.62003	0.986806	0.358124	0.733168	-5.9134
Htatip2	0.232823	3.50687	0.455803	0.662978	0.901568	-6.26775
Wdr83	0.232727	5.28965	2.0254	0.0844142	0.450639	-4.98587
Gm24616	0.23262	5.03821	0.561486	0.592794	0.870464	-6.59628
Gja1	0.232565	7.24675	2.17187	0.0682808	0.419567	-4.89884
Slc25a20	0.232507	4.80135	1.53522	0.170635	0.567947	-5.59809
Srsf11	0.232473	7.87082	1.52633	0.172789	0.569394	-5.77729
Gm23564	0.232436	1.95352	0.148986	0.885963	0.97182	-5.83225
Sinhcaf	0.232287	5.65222	0.871523	0.413692	0.774296	-6.4207
Ndufaf7	0.232257	5.03903	1.63606	0.14789	0.542265	-5.49691
Mtrf1l	0.232249	4.01411	1.12851	0.298	0.690149	-5.90256
Smim11	0.232236	6.01669	1.82827	0.112255	0.492172	-5.32549
Ddx1	0.232095	7.44477	2.0735	0.0787337	0.43964	-5.03735
Manf	0.231977	7.95191	1.13392	0.295879	0.688339	-6.24194
Zbtb17	0.231963	4.87278	1.01068	0.34737	0.727959	-6.21194
Thumpd3	0.231756	5.26234	1.39936	0.206389	0.608148	-5.81976
Snap23	0.231617	5.72815	1.29613	0.237911	0.636145	-5.98569
Nol7	0.23147	6.64169	2.00302	0.0871954	0.455785	-5.12681
Ccar1	0.231428	6.71881	2.10914	0.0747728	0.432593	-4.97897
Sdc4	0.231269	4.75634	0.479909	0.646606	0.891595	-6.60449
Ube2t	0.231037	4.17736	1.00045	0.351946	0.730437	-6.08317
Plaa	0.230964	6.47799	1.76016	0.12382	0.512697	-5.45574
Wdcp	0.230781	3.41816	1.05983	0.326032	0.712269	-5.77359
Metap2	0.230645	8.37912	2.15116	0.070359	0.422838	-4.89417
Gtf2f2	0.230635	5.27731	1.68213	0.138477	0.529525	-5.45818
Tmem128	0.230525	5.82386	1.28624	0.241143	0.640192	-6.00595
Rheb	0.230496	7.4316	2.10187	0.0755639	0.434141	-4.997
Rab15	0.230433	3.31268	0.653474	0.535288	0.841737	-6.08455
Mydgf	0.230357	6.46534	1.61522	0.152345	0.547345	-5.64921
Mdm4	0.230161	5.67248	0.978887	0.361748	0.735284	-6.32265
Tpi1	0.229771	8.85652	0.633896	0.547232	0.847953	-6.62973
Dis3l	0.229762	4.87409	1.75708	0.124368	0.512697	-5.31548
Rbm34	0.229478	4.97103	1.96221	0.0925027	0.46606	-5.04444
Rnf8	0.229449	5.68018	1.88653	0.103201	0.479703	-5.21508
Gga3	0.229399	4.44506	1.15207	0.28885	0.680168	-5.99063
Spats2	0.228913	6.14631	1.39037	0.208979	0.609994	-5.9101
Mettl23	0.228837	4.63734	1.07066	0.321476	0.709271	-6.11356
Grpel1	0.228759	4.76237	1.76737	0.122543	0.511606	-5.28549
Rbm38	0.228626	3.91145	1.17837	0.278918	0.672493	-5.81511
Cmtr1	0.228469	6.24651	1.55299	0.166405	0.563166	-5.71378
Ddr1	0.228446	4.95464	0.720455	0.495676	0.818521	-6.47786
Phb2	0.228366	8.22128	1.93989	0.0955385	0.471436	-5.2041
Ccdc80	0.228302	6.93553	0.45728	0.661969	0.900661	-6.80443
Tmem184c	0.228241	5.28656	1.06695	0.323031	0.709358	-6.19905
Psmf1	0.228223	5.09758	1.93562	0.09613	0.471794	-5.09492
Prpf38b	0.228198	6.63571	1.40543	0.204657	0.606126	-5.9267
Serbp1	0.227997	9.63889	1.75438	0.124852	0.512961	-5.35974
Ctsl	0.227893	8.92892	0.776845	0.463866	0.80101	-6.51744
Tcp1	0.227867	9.19006	1.81859	0.113833	0.494883	-5.30295
Mcts1	0.227435	6.82561	1.67801	0.139296	0.531419	-5.58315
Cttnbp2nl	0.227351	4.75404	1.06223	0.325018	0.711524	-6.14213
Nudcd2	0.227213	7.17466	1.70943	0.13317	0.524356	-5.54739
Dynlt3	0.227061	5.23184	0.973452	0.364251	0.737518	-6.28762
Psma3	0.226986	7.83801	1.34241	0.22329	0.623477	-6.00697
U2af1l4	0.226946	6.12579	1.58649	0.158691	0.555425	-5.65999
Tinf2	0.226902	4.88648	1.75145	0.125379	0.513431	-5.32472
Tm9sf4	0.226815	6.33967	1.17681	0.279498	0.672695	-6.1756
Glis2	0.226708	4.62152	0.90141	0.398704	0.764197	-6.27528
Mrpl20	0.226688	7.36553	1.52573	0.172935	0.569671	-5.78788
Zswim7	0.226603	4.61042	0.911611	0.393682	0.760861	-6.26395
Atg3	0.226485	5.15365	1.17395	0.280568	0.673668	-6.07258
Slc25a24	0.22629	5.31522	0.945605	0.377289	0.748602	-6.32177
Med6	0.226246	5.95995	2.0011	0.0874381	0.456539	-5.07903
Rab6a	0.225944	7.1481	1.90511	0.100467	0.477027	-5.2783
Hdgf	0.225887	8.10475	1.67157	0.140583	0.533894	-5.57846
Dnttip2	0.225776	6.12491	1.74729	0.12613	0.514339	-5.4456
Btf3	0.225707	9.78951	1.50918	0.177015	0.57392	-5.67268
Polr3e	0.22566	5.0611	1.79753	0.11734	0.500502	-5.28225
Tspan4	0.225322	7.17126	0.661892	0.530202	0.839071	-6.68339
Cep57	0.225279	5.69369	1.82481	0.112816	0.493389	-5.30165
Znhit3	0.225246	4.93609	1.24349	0.255553	0.656446	-5.97113
Lsm3	0.224987	7.45941	1.43693	0.195878	0.597887	-5.89876
Ak3	0.224985	5.97163	1.10506	0.307339	0.697945	-6.22165
[truncated: 7,274 more rows]
