# Supplementary material for: Acetyl-CoA is a key molecule for nephron progenitor cell pool maintenance
Source: Nat Commun. 2023 Nov 25;14:7733. doi: 10.1038/s41467-023-43513-7 (PMC10676360; doi:10.1038/s41467-023-43513-7)
Supplement: Supplementary file 5 — Supplementary Data 3 [file 41467_2023_43513_MOESM5_ESM.xlsx]

## Sheet: Legend
			Supp. Data 3- Gene Ontology analysis based upon differentially expressed genes from E13.5 NPC ctrl vs YN1-treated E13.5 NPC. Table with the GO resulting from differential gene expression analysis between Control (untreated) E13.5 NPC vs YN1-treated E13.5 NPC for 24h. The table contains the following columns: The name of a specific Gene Ontology term or category (term name); the statistical quanti…

## Sheet: go_enrichment_resultsCTRLvsYN1 
term_name	zscore	combined_score	FDR	pvalue	overlapping_genes	gene_set_library	log10P	geneset
cholesterol biosynthetic process (GO:0006695)	26.7202	821.401	8.45022e-11	4.46072e-14	['IDI1', 'FDPS', 'HMGCS1', 'CNBP', 'HMGCR', 'HSD17B7', 'LSS', 'ACAT2', 'ACLY', 'SQLE', 'NSDHL', 'PMVK', 'MVD', 'DHCR7']	Gene Ontology Biological Process (2018 version)	13.3506	downregulated
secondary alcohol biosynthetic process (GO:1902653)	25.5043	772.049	8.45022e-11	7.134e-14	['IDI1', 'FDPS', 'HMGCS1', 'CNBP', 'HMGCR', 'HSD17B7', 'LSS', 'ACAT2', 'ACLY', 'SQLE', 'NSDHL', 'PMVK', 'MVD', 'DHCR7']	Gene Ontology Biological Process (2018 version)	13.1467	downregulated
nuclear chromosome part (GO:0044454)	4.5887	133.738	5.19256e-11	2.20024e-13	['PRIM2', 'FEN1', 'PCNA', 'UHRF1', 'CITED2', 'HMGB2', 'SYCE2', 'CHAF1B', 'RXRA', 'ORC1', 'MYC', 'RUVBL2', 'RUVBL1', 'POLD2', 'GAR1', 'E2F1', 'EP400', 'MCMBP', 'MEF2D', 'GINS1', 'GINS2', 'MEF2C', 'SMARCC1', 'TIPIN', 'CBX5', 'PARP1', 'H2AFZ', 'ALYREF', 'ACTL6A', 'RPA2', 'POLA1', 'NASP', 'APEX1', 'NHP2', 'MCM3', 'MCM4', 'MCM5', 'MCM6', 'MCM2']	Gene Ontology Cellular Component (2018 version)	12.6575	downregulated
sterol biosynthetic process (GO:0016126)	21.5761	616.053	3.14218e-10	3.97912e-13	['IDI1', 'FDPS', 'HMGCS1', 'CNBP', 'HMGCR', 'HSD17B7', 'LSS', 'ACAT2', 'ACLY', 'SQLE', 'NSDHL', 'PMVK', 'MVD', 'DHCR7']	Gene Ontology Biological Process (2018 version)	12.4002	downregulated
regulation of alcohol biosynthetic process (GO:1902930)	24.7606	691.835	4.34423e-10	7.33513e-13	['IDI1', 'FDPS', 'HMGCS1', 'NFYA', 'ELOVL6', 'HMGCR', 'LSS', 'ACACA', 'SQLE', 'FASN', 'PMVK', 'MVD', 'DHCR7']	Gene Ontology Biological Process (2018 version)	12.1346	downregulated
regulation of steroid biosynthetic process (GO:0050810)	18.6955	505.602	8.52117e-10	1.79847e-12	['IDI1', 'FDPS', 'EGR1', 'HMGCS1', 'NFYA', 'ELOVL6', 'HMGCR', 'LSS', 'ACACA', 'SQLE', 'FASN', 'PMVK', 'MVD', 'DHCR7']	Gene Ontology Biological Process (2018 version)	11.7451	downregulated
DNA metabolic process (GO:0006259)	4.83305	127.253	1.4507e-09	3.67421e-12	['PRIM2', 'FEN1', 'DNMT1', 'PCNA', 'UHRF1', 'HMGB2', 'UNG', 'ORC1', 'POLD2', 'TK1', 'TOPBP1', 'RFC5', 'TIPIN', 'NPM1', 'PARP1', 'LIG1', 'IGFBP4', 'RPA2', 'FANCC', 'SMC1A', 'CDC25A', 'POLA1', 'NASP', 'GRWD1', 'APEX1', 'MCM3', 'MCM4', 'MCM5', 'MCM6', 'UBA52', 'DCTPP1', 'CENPS', 'MCM2']	Gene Ontology Biological Process (2018 version)	11.4348	downregulated
regulation of cholesterol biosynthetic process (GO:0045540)	19.2523	491.233	2.80684e-09	8.29374e-12	['IDI1', 'FDPS', 'HMGCS1', 'NFYA', 'ELOVL6', 'HMGCR', 'LSS', 'ACACA', 'SQLE', 'FASN', 'PMVK', 'MVD', 'DHCR7']	Gene Ontology Biological Process (2018 version)	11.0812	downregulated
RNA binding (GO:0003723)	2.56862	64.8615	5.66966e-09	1.07994e-11	['ISY1', 'RPL5', 'POP7', 'HSP90AB1', 'TFRC', 'PPAN', 'HMGB2', 'NOC2L', 'RPL10A', 'WDR46', 'SPOUT1', 'ELAVL2', 'NUDT4', 'PTBP1', 'FBL', 'ZFP36', 'RPS19', 'PEG10', 'MYO18A', 'SNRPD3', 'EIF5A', 'WDR36', 'CLUH', 'RPS7', 'PARP1', 'PRMT1', 'PUS1', 'ALG13', 'SMC1A', 'DKC1', 'GRWD1', 'NHP2', 'SRSF2', 'FSCN1', 'FKBP4', 'SLC25A5', 'SRSF7', 'SRSF9', 'SLBP', 'DDX27', 'CSTF2', 'SNU13', 'MRPL12', 'HSPD1', 'EMG…	Gene Ontology Molecular Function (2018 version)	10.9666	downregulated
regulation of cholesterol metabolic process (GO:0090181)	18.5638	467.009	3.51509e-09	1.18703e-11	['IDI1', 'FDPS', 'HMGCS1', 'NFYA', 'ELOVL6', 'HMGCR', 'LSS', 'ACACA', 'SQLE', 'FASN', 'PMVK', 'MVD', 'DHCR7']	Gene Ontology Biological Process (2018 version)	10.9255	downregulated
cholesterol metabolic process (GO:0008203)	11.3482	261.376	2.615e-08	9.93456e-11	['IDI1', 'FDPS', 'HMGCS1', 'CNBP', 'HMGCR', 'HSD17B7', 'LSS', 'ACAT2', 'ACLY', 'SQLE', 'NSDHL', 'RXRA', 'PMVK', 'MVD', 'DHCR7']	Gene Ontology Biological Process (2018 version)	10.0029	downregulated
G1/S transition of mitotic cell cycle (GO:0000082)	8.33295	190.667	2.73797e-08	1.15575e-10	['CDT1', 'PRIM2', 'PCNA', 'PLK2', 'RPA2', 'CDC25A', 'DHFR', 'POLA1', 'ORC1', 'NASP', 'CDK4', 'MYC', 'MCM3', 'E2F1', 'MCM4', 'MCM5', 'MCM6', 'MCM2']	Gene Ontology Biological Process (2018 version)	9.93714	downregulated
cellular macromolecule biosynthetic process (GO:0034645)	3.76995	73.0335	8.31359e-07	3.86026e-09	['RPL5', 'CEBPA', 'FEN1', 'GTF3C6', 'SNU13', 'RPL10A', 'EEF1B2', 'RPS19', 'ORC1', 'POLD2', 'ST3GAL4', 'E2F1', 'EIF4EBP2', 'RPL15', 'TOPBP1', 'RFC5', 'TIPIN', 'RPS7', 'RPA2', 'CDC25A', 'POLA1', 'NASP', 'GRWD1', 'NHP2', 'MCM3', 'MCM4', 'RNPS1', 'MCM5', 'MCM6', 'PTMA', 'MCM2']	Gene Ontology Biological Process (2018 version)	8.41338	downregulated
DNA replication (GO:0006260)	6.62825	123.689	1.54194e-06	7.86445e-09	['RFC5', 'TIPIN', 'FEN1', 'RPA2', 'CDC25A', 'POLA1', 'ORC1', 'NASP', 'GRWD1', 'POLD2', 'MCM3', 'MCMBP', 'MCM4', 'MCM5', 'TOPBP1', 'MCM6', 'MCM2']	Gene Ontology Biological Process (2018 version)	8.10433	downregulated
cell cycle G1/S phase transition (GO:0044843)	7.80145	145.011	1.54194e-06	8.46147e-09	['PRIM2', 'CDT1', 'PLK2', 'RPA2', 'CDC25A', 'POLA1', 'ORC1', 'NASP', 'CDK4', 'MYC', 'MCM3', 'MCM4', 'MCM5', 'MCM6', 'MCM2']	Gene Ontology Biological Process (2018 version)	8.07255	downregulated
DNA strand elongation involved in DNA replication (GO:0006271)	30.7498	513.972	9.31901e-06	5.50722e-08	['GINS1', 'GINS2', 'POLA1', 'PCNA', 'LIG1', 'PARP1', 'POLD2']	Gene Ontology Biological Process (2018 version)	7.25907	downregulated
nuclear chromosome, telomeric region (GO:0000784)	6.52443	107.576	8.15049e-06	6.9072e-08	['FEN1', 'CBX5', 'PCNA', 'PARP1', 'ALYREF', 'RPA2', 'ORC1', 'APEX1', 'NHP2', 'GAR1', 'MCM3', 'MCM4', 'MCM5', 'MCM6', 'MCM2']	Gene Ontology Cellular Component (2018 version)	7.1607	downregulated
chromosome, telomeric region (GO:0000781)	5.50203	79.8797	3.89594e-05	4.95247e-07	['FEN1', 'CBX5', 'PCNA', 'PARP1', 'ALYREF', 'RPA2', 'ORC1', 'APEX1', 'NHP2', 'GAR1', 'MCM3', 'MCM4', 'MCM5', 'MCM6', 'MCM2']	Gene Ontology Cellular Component (2018 version)	6.30518	downregulated
DNA-dependent DNA replication (GO:0006261)	8.63088	118.368	0.000165362	1.10637e-06	['RFC5', 'GINS1', 'PRIM2', 'GINS2', 'POLA1', 'ORC1', 'POLD2', 'MCMBP', 'TOPBP1', 'MCM2']	Gene Ontology Biological Process (2018 version)	5.9561	downregulated
ribosome biogenesis (GO:0042254)	3.90251	53.4839	0.000165362	1.11684e-06	['RPL5', 'WDR36', 'NPM1', 'DDX27', 'RPS7', 'DDX31', 'SNU13', 'NOL9', 'NOC2L', 'RPL10A', 'WDR46', 'BOP1', 'FBL', 'EMG1', 'RPS19', 'NOB1', 'DKC1', 'RRS1', 'RPL15', 'UBA52']	Gene Ontology Biological Process (2018 version)	5.95201	downregulated
dicarboxylic acid metabolic process (GO:0043648)	8.10121	107.047	0.000254391	1.82551e-06	['DHFR', 'ACLY', 'GCLC', 'MTRR', 'MTHFD1', 'SHMT1', 'IDH1', 'IDH2', 'L2HGDH', 'SLC19A1']	Gene Ontology Biological Process (2018 version)	5.73861	downregulated
regulation of transcription involved in G1/S transition of mitotic cell cycle (GO:0000083)	14.5582	187.51	0.000335423	2.54859e-06	['DHFR', 'CDT1', 'POLA1', 'PCNA', 'ORC1', 'ID2', 'E2F1']	Gene Ontology Biological Process (2018 version)	5.5937	downregulated
focal adhesion (GO:0005925)	3.04802	38.0177	0.000738979	3.82891e-06	['NRP1', 'LRP1', 'FBLIM1', 'TGFB1I1', 'FHL1', 'FHL2', 'TWF1', 'NEXN', 'DCAF6', 'AKAP12', 'EFNB2', 'CNN1', 'CSRP2', 'FLRT2', 'CSRP1', 'FLOT1', 'PGM5', 'PDLIM7', 'TNS1', 'TGM2', 'RRAS2', 'ENAH', 'PALLD', 'PHLDB2', 'NECTIN2']	Gene Ontology Cellular Component (2018 version)	5.41693	upregulated
fatty acid catabolic process (GO:0009062)	7.21521	88.7519	0.0106986	4.54875e-06	['ALDH3A2', 'ACADVL', 'PHYH', 'NUDT7', 'PCCA', 'MMAA', 'PEX13', 'LPIN2', 'HIBCH', 'DECR1']	Gene Ontology Biological Process (2018 version)	5.34211	upregulated
nuclear chromatin (GO:0000790)	3.44546	41.2594	0.000361633	6.29971e-06	['TIPIN', 'MEF2C', 'SMARCC1', 'CBX5', 'CITED2', 'H2AFZ', 'UHRF1', 'ACTL6A', 'HMGB2', 'CHAF1B', 'RXRA', 'NASP', 'MYC', 'RUVBL2', 'RUVBL1', 'EP400', 'E2F1', 'BEND3', 'MCMBP', 'MEF2D']	Gene Ontology Cellular Component (2018 version)	5.20068	downregulated
fatty-acyl-CoA biosynthetic process (GO:0046949)	12.0239	142.326	0.000901815	7.23279e-06	['ACLY', 'FASN', 'ELOVL6', 'ACSL4', 'HSD17B12', 'ACSL3', 'ACACA']	Gene Ontology Biological Process (2018 version)	5.14069	downregulated
nucleolus (GO:0005730)	2.35876	27.7845	0.000361633	7.66171e-06	['RPL5', 'SLBP', 'FEN1', 'DDX27', 'CDCA7L', 'HMGB2', 'SNU13', 'NOL9', 'NOC2L', 'WDR46', 'ACAT2', 'PTBP1', 'FBL', 'EMG1', 'TCOF1', 'ORC1', 'RPS19', 'MYC', 'RRS1', 'BEND3', 'PCDH1', 'SKP2', 'WDR36', 'NPM1', 'CBX5', 'RPS7', 'MYO10', 'PARP1', 'DDX31', 'BOP1', 'POLA1', 'MYBBP1A', 'CDK4', 'DKC1', 'APEX1', 'GRWD1', 'SRSF9']	Gene Ontology Cellular Component (2018 version)	5.11567	downregulated
RNA splicing, via transesterification reactions with bulged adenosine as nucleophile (GO:0000377)	3.51013	41.0897	0.00097649	8.2439e-06	['ISY1', 'SF3A1', 'HNRNPA3', 'SF3A2', 'ALYREF', 'CSTF2', 'SNU13', 'LSM4', 'ELAVL2', 'PTBP1', 'SNRNP40', 'PCBP1', 'SRSF2', 'RNPS1', 'SNRPB2', 'SNRPD3', 'SRSF7', 'SRSF9', 'HNRNPA0']	Gene Ontology Biological Process (2018 version)	5.08387	downregulated
sulfur amino acid metabolic process (GO:0000096)	14.7905	166.896	0.00141825	1.25721e-05	['MSRA', 'GCLC', 'MTRR', 'MTHFD1', 'SMS', 'ADO']	Gene Ontology Biological Process (2018 version)	4.90059	downregulated
rRNA processing (GO:0006364)	3.67472	41.1327	0.00148221	1.37648e-05	['RPL5', 'WDR36', 'DDX27', 'RPS7', 'SNU13', 'NOL9', 'RPL10A', 'WDR46', 'BOP1', 'FBL', 'EMG1', 'RPS19', 'NOB1', 'DKC1', 'NHP2', 'RPL15', 'UBA52']	Gene Ontology Biological Process (2018 version)	4.86123	downregulated
acetyl-CoA metabolic process (GO:0006084)	21.8754	241.708	0.00163752	1.58983e-05	['ACLY', 'HMGCS1', 'PMVK', 'MVD', 'ACACA']	Gene Ontology Biological Process (2018 version)	4.79865	downregulated
nucleotide-excision repair, DNA gap filling (GO:0006297)	13.9197	153.159	0.00164364	1.66515e-05	['RFC5', 'PCNA', 'LIG1', 'POLD2', 'RPA2', 'UBA52']	Gene Ontology Biological Process (2018 version)	4.77855	downregulated
preribosome (GO:0030684)	6.10204	67.0681	0.000662807	1.6851e-05	['FBL', 'BOP1', 'WDR36', 'EMG1', 'NOB1', 'RPS7', 'PPAN', 'RRS1', 'SNU13', 'WDR46']	Gene Ontology Cellular Component (2018 version)	4.77337	downregulated
regulation of stress fiber assembly (GO:0051492)	6.99018	76.8092	0.0198752	1.69007e-05	['NRP1', 'PAK1', 'TGFB3', 'TPM1', 'INPP5K', 'ITGB1BP1', 'PHLDB2', 'CTGF', 'PFN2']	Gene Ontology Biological Process (2018 version)	4.7721	upregulated
sulfur amino acid catabolic process (GO:0000098)	39.3065	416.604	0.00230716	2.49439e-05	['MTRR', 'PCYOX1L', 'BLMH', 'ADO']	Gene Ontology Biological Process (2018 version)	4.60304	downregulated
ribosomal large subunit biogenesis (GO:0042273)	6.60081	69.8621	0.00230716	2.53213e-05	['RPL5', 'BOP1', 'NPM1', 'PPAN', 'NHP2', 'RRS1', 'SNU13', 'RPL10A', 'NOC2L']	Gene Ontology Biological Process (2018 version)	4.59651	downregulated
RNA transport (GO:0050658)	5.66472	59.0051	0.00262718	2.99426e-05	['SLBP', 'ZFP36', 'POM121', 'NUP188', 'TST', 'ALYREF', 'SRSF2', 'RNPS1', 'SRSF7', 'SRSF9']	Gene Ontology Biological Process (2018 version)	4.52371	downregulated
positive regulation of stress fiber assembly (GO:0051496)	9.21501	95.5361	0.0246486	3.14396e-05	['NRP1', 'PAK1', 'TGFB3', 'TPM1', 'ITGB1BP1', 'CTGF', 'PFN2']	Gene Ontology Biological Process (2018 version)	4.50252	upregulated
DNA binding (GO:0003677)	2.06449	21.3339	0.0085355	3.25162e-05	['CEBPA', 'PRIM2', 'DNMT1', 'FEN1', 'PCNA', 'CBFB', 'GTF3C6', 'EPAS1', 'TCF7', 'HMGB2', 'MEOX2', 'ETS2', 'UNG', 'HSPD1', 'RXRA', 'MYC', 'PCBP1', 'E2F1', 'PLAGL2', 'E2F3', 'MEF2D', 'IER2', 'RFC5', 'EGR1', 'CDT1', 'MEF2C', 'TIPIN', 'PARP1', 'NFYA', 'H2AFZ', 'APLP2', 'RPA2', 'HNRNPAB', 'NR2F6', 'TBX2', 'NR4A1', 'POLA1', 'TFAP4', 'TRAF4', 'APEX1', 'FUBP1', 'CENPS', 'MCM2']	Gene Ontology Molecular Function (2018 version)	4.4879	downregulated
mRNA splicing, via spliceosome (GO:0000398)	3.14343	32.3592	0.00286206	3.38277e-05	['ISY1', 'SF3A1', 'HNRNPA3', 'SF3A2', 'ALYREF', 'CSTF2', 'SNU13', 'LSM4', 'ELAVL2', 'PTBP1', 'SNRNP40', 'PCBP1', 'SRSF2', 'RNPS1', 'SNRPB2', 'SNRPD3', 'SRSF7', 'SRSF9', 'HNRNPA0']	Gene Ontology Biological Process (2018 version)	4.47073	downregulated
mitotic cell cycle phase transition (GO:0044772)	3.32919	33.4214	0.00346227	4.36682e-05	['CDT1', 'PRIM2', 'PLK2', 'CETN2', 'RPA2', 'CDC25A', 'POLA1', 'ORC1', 'NASP', 'CDK4', 'MYC', 'MCM3', 'MCM4', 'MCM5', 'MCM6', 'UBA52', 'MCM2']	Gene Ontology Biological Process (2018 version)	4.35983	downregulated
gene expression (GO:0010467)	2.60622	26.153	0.00346227	4.38447e-05	['RPL5', 'SLBP', 'CEBPA', 'POM121', 'NUP188', 'GTF3C6', 'SNU13', 'NOL9', 'RPL10A', 'HSPD1', 'RPS19', 'E2F1', 'EIF4EBP2', 'RPL15', 'EIF5A', 'RPS7', 'ALYREF', 'SNRNP40', 'DKC1', 'NHP2', 'SRSF2', 'RNPS1', 'SRSF7', 'PTMA', 'SRSF9']	Gene Ontology Biological Process (2018 version)	4.35808	downregulated
rRNA metabolic process (GO:0016072)	3.47036	34.6944	0.00347855	4.55192e-05	['RPL5', 'WDR36', 'DDX27', 'RPS7', 'SNU13', 'NOL9', 'RPL10A', 'WDR46', 'BOP1', 'FBL', 'EMG1', 'RPS19', 'NOB1', 'DKC1', 'RPL15', 'UBA52']	Gene Ontology Biological Process (2018 version)	4.34181	downregulated
DNA helicase activity (GO:0003678)	8.37599	82.4064	0.0093384	5.33623e-05	['GINS1', 'GINS2', 'RUVBL2', 'RUVBL1', 'G3BP1', 'MCM4', 'MCM6']	Gene Ontology Molecular Function (2018 version)	4.27277	downregulated
ncRNA processing (GO:0034470)	3.23307	31.3723	0.00449603	6.10652e-05	['RPL5', 'WDR36', 'POP7', 'DDX27', 'RPS7', 'SNU13', 'NOL9', 'RPL10A', 'WDR46', 'BOP1', 'FBL', 'EMG1', 'RPS19', 'NOB1', 'DKC1', 'RPL15', 'UBA52']	Gene Ontology Biological Process (2018 version)	4.21421	downregulated
DNA ligation (GO:0006266)	15.1414	146.543	0.00449603	6.26293e-05	['PCNA', 'LIG1', 'PARP1', 'POLD2', 'HMGB2']	Gene Ontology Biological Process (2018 version)	4.20322	downregulated
aspartate family amino acid metabolic process (GO:0009066)	26.2016	249.969	0.00500991	7.19025e-05	['MSRA', 'MTRR', 'MTHFD1', 'SMS']	Gene Ontology Biological Process (2018 version)	4.14326	downregulated
actin filament depolymerization (GO:0030042)	26.2016	249.969	0.0385206	7.19025e-05	['CFL2', 'MICAL3', 'DSTN', 'TWF1']	Gene Ontology Biological Process (2018 version)	4.14326	upregulated
nucleotide-excision repair (GO:0006289)	4.49967	42.2838	0.00547876	8.29661e-05	['ISY1', 'RFC5', 'PCNA', 'LIG1', 'PARP1', 'CETN2', 'POLD2', 'RPA2', 'COPS7A', 'FANCC', 'UBA52']	Gene Ontology Biological Process (2018 version)	4.0811	downregulated
folic acid metabolic process (GO:0046655)	14.0592	132.066	0.00547876	8.32567e-05	['DHFR', 'MTRR', 'MTHFD1', 'SHMT1', 'SLC19A1']	Gene Ontology Biological Process (2018 version)	4.07958	downregulated
positive regulation of epithelial cell migration (GO:0010634)	5.48065	50.8909	0.0385206	9.27547e-05	['BMP4', 'NRP1', 'FOXC2', 'TGFB2', 'SPARC', 'ANXA3', 'ITGB1BP1', 'SASH1', 'FOXP1']	Gene Ontology Biological Process (2018 version)	4.03266	upregulated
mRNA processing (GO:0006397)	2.87819	26.5023	0.00641777	0.000100235	['ISY1', 'SF3A1', 'HNRNPA3', 'SF3A2', 'ALYREF', 'CSTF2', 'SNU13', 'LSM4', 'ELAVL2', 'PTBP1', 'SNRNP40', 'PCBP1', 'SRSF2', 'RNPS1', 'SNRPB2', 'SNRPD3', 'SRSF7', 'SRSF9', 'HNRNPA0']	Gene Ontology Biological Process (2018 version)	3.99898	downregulated
positive regulation of actin filament bundle assembly (GO:0032233)	7.46894	68.7454	0.0385206	0.00010062	['NRP1', 'PAK1', 'TGFB3', 'TPM1', 'ITGB1BP1', 'CTGF', 'PFN2']	Gene Ontology Biological Process (2018 version)	3.99732	upregulated
methionine metabolic process (GO:0006555)	22.4574	204.545	0.00690494	0.000110759	['MSRA', 'MTRR', 'MTHFD1', 'SMS']	Gene Ontology Biological Process (2018 version)	3.95562	downregulated
positive regulation of cell differentiation (GO:0045597)	3.33831	30.2907	0.0385206	0.000114645	['TGFB2', 'PKDCC', 'SMAD3', 'TGFB3', 'TGFB1I1', 'RARRES2', 'LOXL2', 'CTGF', 'BMP4', 'PDPN', 'BOC', 'IL6ST', 'HOXA5', 'AAMDC', 'CDON']	Gene Ontology Biological Process (2018 version)	3.94065	upregulated
DNA repair (GO:0006281)	2.82396	25.356	0.00765636	0.000126044	['RFC5', 'FEN1', 'NPM1', 'PCNA', 'PARP1', 'LIG1', 'EYA1', 'CETN2', 'HMGB2', 'RPA2', 'FANCC', 'SMC1A', 'UNG', 'POLA1', 'APEX1', 'POLD2', 'TOPBP1', 'UBA52', 'CENPS']	Gene Ontology Biological Process (2018 version)	3.89948	downregulated
histone H4 acetylation (GO:0043967)	6.90771	60.6036	0.00905621	0.000154807	['PER1', 'RUVBL2', 'RUVBL1', 'ACTL6A', 'WDR5', 'EP400', 'BEND3']	Gene Ontology Biological Process (2018 version)	3.81021	downregulated
mRNA metabolic process (GO:0016071)	4.55384	39.8959	0.00905621	0.000156735	['SLBP', 'PTBP1', 'ZFP36', 'SF3A1', 'SF3A2', 'SRSF2', 'SNRPD3', 'SRSF7', 'SRSF9', 'HNRNPA0']	Gene Ontology Biological Process (2018 version)	3.80483	downregulated
positive regulation of SMAD protein import into nucleus (GO:0060391)	19.6492	171.392	0.0478811	0.000162861	['BMP4', 'SMAD3', 'RBPMS', 'TGFB3']	Gene Ontology Biological Process (2018 version)	3.78818	upregulated
small nucleolar ribonucleoprotein complex (GO:0005732)	19.6492	171.392	0.0047092	0.000162861	['FBL', 'SNRNP40', 'NHP2', 'SNU13']	Gene Ontology Cellular Component (2018 version)	3.78818	downregulated
telomerase holoenzyme complex (GO:0005697)	11.5764	99.9979	0.0047092	0.00017722	['SNRNP40', 'DKC1', 'GAR1', 'NHP2', 'SNRPD3']	Gene Ontology Cellular Component (2018 version)	3.75149	downregulated
chromatin (GO:0000785)	2.74126	23.6429	0.0047092	0.000179588	['TIPIN', 'MEF2C', 'SMARCC1', 'CITED2', 'H2AFZ', 'UHRF1', 'ACTL6A', 'HMGB2', 'RPA2', 'POLA1', 'CHAF1B', 'RXRA', 'NASP', 'CDK4', 'MYC', 'E2F1', 'MCMBP', 'MEF2D', 'MCM2']	Gene Ontology Cellular Component (2018 version)	3.74572	downregulated
regulation of signal transduction by p53 class mediator (GO:1901796)	3.78103	32.5195	0.0103773	0.000183979	['RFC5', 'RPL5', 'MAPK11', 'BOP1', 'DYRK2', 'RRS1', 'RPA2', 'TOPBP1', 'RBBP7', 'NOC2L', 'PRKAB1', 'UBA52']	Gene Ontology Biological Process (2018 version)	3.73523	downregulated
DNA damage response, signal transduction by p53 class mediator (GO:0030330)	4.87802	41.3979	0.0111026	0.000206211	['NPM1', 'CNOT6', 'PCNA', 'PAXIP1', 'TFAP4', 'PRMT1', 'PLK2', 'E2F1', 'UBA52']	Gene Ontology Biological Process (2018 version)	3.68569	downregulated
positive regulation of cell cycle arrest (GO:0071158)	4.87802	41.3979	0.0111026	0.000206211	['NPM1', 'CNOT6', 'PCNA', 'MYBBP1A', 'PRMT1', 'PLK2', 'ID2', 'E2F1', 'UBA52']	Gene Ontology Biological Process (2018 version)	3.68569	downregulated
small-subunit processome (GO:0032040)	8.15482	69.1514	0.00489978	0.000207618	['FBL', 'EMG1', 'WDR36', 'RPS7', 'SNU13', 'WDR46']	Gene Ontology Cellular Component (2018 version)	3.68274	downregulated
folic acid-containing compound metabolic process (GO:0006760)	10.9327	91.9834	0.0116235	0.000221822	['DHFR', 'MTRR', 'MTHFD1', 'SHMT1', 'SLC19A1']	Gene Ontology Biological Process (2018 version)	3.65399	downregulated
regulation of bone mineralization (GO:0030500)	6.42478	53.8092	0.0602376	0.000230501	['BMP4', 'ECM1', 'PKDCC', 'TGFB3', 'NBR1', 'ENPP1', 'ANO6']	Gene Ontology Biological Process (2018 version)	3.63733	upregulated
negative regulation of mRNA splicing, via spliceosome (GO:0048025)	17.4651	146.266	0.0116235	0.000230606	['PTBP1', 'RNPS1', 'SRSF7', 'SRSF9']	Gene Ontology Biological Process (2018 version)	3.63713	downregulated
DNA strand elongation (GO:0022616)	17.4651	146.266	0.0116235	0.000230606	['GINS1', 'GINS2', 'POLA1', 'POLD2']	Gene Ontology Biological Process (2018 version)	3.63713	downregulated
DNA replication initiation (GO:0006270)	10.3567	84.9318	0.0128818	0.000274477	['PRIM2', 'POLA1', 'ORC1', 'TOPBP1', 'MCM2']	Gene Ontology Biological Process (2018 version)	3.56149	downregulated
mRNA transport (GO:0051028)	4.2132	34.4894	0.0128818	0.000278519	['EIF5A', 'SLBP', 'ZFP36', 'POM121', 'NUP188', 'ALYREF', 'SRSF2', 'RNPS1', 'SRSF7', 'SRSF9']	Gene Ontology Biological Process (2018 version)	3.55515	downregulated
nucleotide-excision repair, DNA incision, 5'-to lesion (GO:0006296)	7.62792	62.2653	0.0128818	0.00028506	['RFC5', 'PCNA', 'PARP1', 'POLD2', 'RPA2', 'UBA52']	Gene Ontology Biological Process (2018 version)	3.54506	downregulated
termination of RNA polymerase II transcription (GO:0006369)	5.26829	42.9852	0.0128818	0.000286081	['SLBP', 'ALYREF', 'CSTF2', 'SRSF2', 'RNPS1', 'SNRPD3', 'SRSF7', 'SRSF9']	Gene Ontology Biological Process (2018 version)	3.54351	downregulated
alpha DNA polymerase:primase complex (GO:0005658)	39.2294	319.059	0.00629978	0.000293634	['POLA1', 'PRIM2', 'MCM3']	Gene Ontology Cellular Component (2018 version)	3.53219	downregulated
mRNA 3'-splice site recognition (GO:0000389)	39.2294	319.059	0.0128818	0.000293634	['ISY1', 'SF3A1', 'SF3A2']	Gene Ontology Biological Process (2018 version)	3.53219	downregulated
cholesterol import (GO:0070508)	39.2294	319.059	0.0128818	0.000293634	['SCARB1', 'STARD4', 'LDLR']	Gene Ontology Biological Process (2018 version)	3.53219	downregulated
sterol import (GO:0035376)	39.2294	319.059	0.0128818	0.000293634	['SCARB1', 'STARD4', 'LDLR']	Gene Ontology Biological Process (2018 version)	3.53219	downregulated
regulation of endothelial cell migration (GO:0010594)	5.18166	41.7526	0.0685607	0.000316635	['BMP4', 'NRP1', 'FOXC2', 'SPARC', 'ANXA3', 'ITGB1BP1', 'SASH1', 'FOXP1']	Gene Ontology Biological Process (2018 version)	3.49944	upregulated
regulation of protein phosphorylation (GO:0001932)	2.77765	22.2911	0.0685607	0.000327129	['NTRK2', 'TGFB2', 'TGFB3', 'RARRES2', 'AKTIP', 'IGF2', 'TWF1', 'PARK7', 'LRP6', 'BMP4', 'PAK1', 'FER', 'RB1CC1', 'FLOT1', 'INPP5K', 'EPHB2', 'CDK5RAP3']	Gene Ontology Biological Process (2018 version)	3.48528	upregulated
RNA metabolic process (GO:0016070)	3.1448	25.1796	0.0143521	0.000333205	['HNRNPA3', 'PCNA', 'DDX27', 'LIG1', 'PARP1', 'DDX31', 'NOL9', 'LRPPRC', 'POLA1', 'PTBP1', 'SNRNP40', 'DKC1', 'PCBP1', 'HNRNPA0']	Gene Ontology Biological Process (2018 version)	3.47729	downregulated
positive regulation of endothelial cell migration (GO:0010595)	5.09782	40.5692	0.0685607	0.0003498	['BMP4', 'NRP1', 'FOXC2', 'SPARC', 'ANXA3', 'ITGB1BP1', 'SASH1', 'FOXP1']	Gene Ontology Biological Process (2018 version)	3.45618	upregulated
RNA processing (GO:0006396)	3.10934	24.5667	0.0156693	0.000370401	['IVNS1ABP', 'SF3A1', 'SF3A2', 'NOL9', 'LSM4', 'PTBP1', 'SNRNP40', 'DKC1', 'SRSF2', 'RNPS1', 'SNRPD3', 'SRSF7', 'SRSF9', 'HNRNPA0']	Gene Ontology Biological Process (2018 version)	3.43133	downregulated
pseudouridine synthesis (GO:0001522)	14.2881	110.989	0.0169879	0.000423084	['DKC1', 'PUS1', 'GAR1', 'NHP2']	Gene Ontology Biological Process (2018 version)	3.37357	downregulated
negative regulation of mRNA processing (GO:0050686)	14.2881	110.989	0.0169879	0.000423084	['PTBP1', 'RNPS1', 'SRSF7', 'SRSF9']	Gene Ontology Biological Process (2018 version)	3.37357	downregulated
positive regulation of telomerase RNA localization to Cajal body (GO:1904874)	14.2881	110.989	0.0169879	0.000423084	['DKC1', 'RUVBL2', 'RUVBL1', 'NHP2']	Gene Ontology Biological Process (2018 version)	3.37357	downregulated
lipoprotein particle receptor activity (GO:0030228)	14.2881	110.989	0.0353448	0.000423084	['SCARB1', 'VLDLR', 'LRP8', 'LDLR']	Gene Ontology Molecular Function (2018 version)	3.37357	downregulated
transcription regulatory region sequence-specific DNA binding (GO:0000976)	2.62038	20.3196	0.0353448	0.000428831	['IVNS1ABP', 'EGR1', 'MEF2C', 'PARP1', 'NFYA', 'THRA', 'UHRF1', 'CNBP', 'TUSC1', 'HMGB2', 'AEBP1', 'GATAD2A', 'PER1', 'NR4A1', 'RXRA', 'E2F3', 'MEF2D', 'IER2']	Gene Ontology Molecular Function (2018 version)	3.36771	downregulated
macroautophagy (GO:0016236)	3.95918	30.6159	0.0724084	0.000438181	['VAMP8', 'PRKAB2', 'RB1CC1', 'SNX14', 'CHMP2B', 'NBR1', 'CHMP2A', 'PRKAG2', 'MFN2', 'GABARAP']	Gene Ontology Biological Process (2018 version)	3.35835	upregulated
positive regulation of epithelial to mesenchymal transition (GO:0010718)	6.9538	53.7159	0.0724084	0.000441783	['TGFB2', 'SMAD3', 'TGFB3', 'TGFB1I1', 'PDPN', 'LOXL2']	Gene Ontology Biological Process (2018 version)	3.35479	upregulated
nucleotide-excision repair, DNA incision (GO:0033683)	6.9538	53.7159	0.0174431	0.000441783	['RFC5', 'PCNA', 'PARP1', 'POLD2', 'RPA2', 'UBA52']	Gene Ontology Biological Process (2018 version)	3.35479	downregulated
positive regulation of cell proliferation (GO:0008284)	2.29655	17.6513	0.01783	0.000459215	['EIF5A', 'MEF2C', 'TIPIN', 'NPM1', 'TSLP', 'IRS1', 'PRMT1', 'CDCA7L', 'CNBP', 'LRP5', 'EMP2', 'PGF', 'TBX2', 'CNOT6', 'CDK4', 'MYC', 'ID2', 'NAMPT', 'E2F1', 'TMEM119', 'HMOX1', 'MVD', 'SLC25A5']	Gene Ontology Biological Process (2018 version)	3.33798	downregulated
transcription-coupled nucleotide-excision repair (GO:0006283)	4.86179	37.2897	0.01783	0.000466637	['ISY1', 'RFC5', 'PCNA', 'LIG1', 'POLD2', 'RPA2', 'COPS7A', 'UBA52']	Gene Ontology Biological Process (2018 version)	3.33102	downregulated
negative regulation of smooth muscle cell proliferation (GO:0048662)	8.94307	68.1544	0.0724084	0.000490088	['CNN1', 'TGFB3', 'TPM1', 'OGN', 'MFN2']	Gene Ontology Biological Process (2018 version)	3.30973	upregulated
elastic fiber assembly (GO:0048251)	29.4205	223.37	0.0724084	0.000504318	['MFAP4', 'LOX', 'FBLN5']	Gene Ontology Biological Process (2018 version)	3.2973	upregulated
MAP kinase tyrosine/serine/threonine phosphatase activity (GO:0017017)	29.4205	223.37	0.0353448	0.000504318	['DUSP4', 'DUSP6', 'DUSP7']	Gene Ontology Molecular Function (2018 version)	3.2973	downregulated
DNA alkylation (GO:0006305)	13.0968	98.2273	0.0201555	0.00055302	['DNMT1', 'MTRR', 'BEND3', 'GATAD2A']	Gene Ontology Biological Process (2018 version)	3.25726	downregulated
histone H2A acetylation (GO:0043968)	13.0968	98.2273	0.0201555	0.00055302	['RUVBL2', 'ACTL6A', 'RUVBL1', 'EP400']	Gene Ontology Biological Process (2018 version)	3.25726	downregulated
DNA methylation or demethylation (GO:0044728)	13.0968	98.2273	0.0201555	0.00055302	['DNMT1', 'MTRR', 'BEND3', 'GATAD2A']	Gene Ontology Biological Process (2018 version)	3.25726	downregulated
regulation of SMAD protein import into nucleus (GO:0060390)	13.0968	98.2273	0.0724084	0.00055302	['BMP4', 'SMAD3', 'RBPMS', 'TGFB3']	Gene Ontology Biological Process (2018 version)	3.25726	upregulated
nuclear replisome (GO:0043601)	13.0968	98.2273	0.0108761	0.00055302	['PRIM2', 'POLA1', 'POLD2', 'MCM3']	Gene Ontology Cellular Component (2018 version)	3.25726	downregulated
ribonucleoprotein complex assembly (GO:0022618)	3.30533	24.7059	0.0203637	0.000567328	['ISY1', 'RPL5', 'BOP1', 'NPM1', 'HSP90AB1', 'SF3A2', 'RPS19', 'PPAN', 'RRS1', 'SNRPD3', 'LSM4', 'SRSF9']	Gene Ontology Biological Process (2018 version)	3.24617	downregulated
chondrocyte differentiation (GO:0002062)	8.5538	63.6812	0.0724084	0.000584481	['BMP4', 'WNT2B', 'SNX19', 'CREB3L2', 'SULF1']	Gene Ontology Biological Process (2018 version)	3.23323	upregulated
ATP-dependent DNA helicase activity (GO:0004003)	8.5538	63.6812	0.0353448	0.000584481	['RUVBL2', 'RUVBL1', 'G3BP1', 'MCM4', 'MCM6']	Gene Ontology Molecular Function (2018 version)	3.23323	downregulated
positive regulation of multicellular organismal process (GO:0051240)	2.95911	22.0277	0.0724084	0.000584932	['TGFB2', 'SMAD3', 'LRP1', 'TGFB3', 'TGFB1I1', 'NCOA3', 'EIF2AK2', 'LOXL2', 'LRP6', 'VAMP8', 'BMP4', 'PDPN', 'FLOT1', 'INPP5K']	Gene Ontology Biological Process (2018 version)	3.23289	upregulated
mRNA binding (GO:0003729)	3.10905	23.1328	0.0353448	0.000587019	['RPL5', 'SLBP', 'CLUH', 'RPS7', 'SHMT1', 'CSTF2', 'HNRNPAB', 'ELAVL2', 'DHFR', 'ZFP36', 'PCBP1', 'G3BP1', 'RNPS1']	Gene Ontology Molecular Function (2018 version)	3.23135	downregulated
RNA polymerase II regulatory region sequence-specific DNA binding (GO:0000977)	2.20461	16.3335	0.0353448	0.000605911	['EGR1', 'MEF2C', 'SMARCC1', 'PARP1', 'NFYA', 'THRA', 'H2AFZ', 'CNBP', 'ACTL6A', 'TUSC1', 'TFE3', 'AEBP1', 'MEOX2', 'ETS2', 'GATAD2A', 'TBX2', 'PER1', 'NR4A1', 'RXRA', 'MYC', 'RUVBL2', 'E2F3', 'MEF2D', 'IER2']	Gene Ontology Molecular Function (2018 version)	3.21759	downregulated
positive regulation of macromolecule metabolic process (GO:0010604)	2.61475	19.3159	0.0218894	0.000619076	['RPL5', 'EGR1', 'MEF2C', 'RAMP2', 'DNMT1', 'TLE1', 'RPS7', 'CITED2', 'HMGB2', 'PRKAB1', 'DKK1', 'MAPK11', 'MYC', 'FUBP1', 'ID2', 'E2F1', 'PF4']	Gene Ontology Biological Process (2018 version)	3.20826	downregulated
spliceosomal snRNP complex (GO:0097525)	5.31034	38.9784	0.0117818	0.000648998	['SF3A1', 'SNRNP40', 'SF3A2', 'SNU13', 'SNRPB2', 'SNRPD3', 'LSM4']	Gene Ontology Cellular Component (2018 version)	3.18776	downregulated
positive regulation of cellular process (GO:0048522)	2.11476	15.4621	0.0230846	0.000667797	['HSP90AB1', 'IRS1', 'CITED2', 'CDCA7L', 'LRP5', 'ACACA', 'RPS19', 'MYC', 'NAMPT', 'EIF5A', 'TIPIN', 'NPM1', 'TSLP', 'PRMT1', 'CNBP', 'EMP2', 'ACSL3', 'DKK1', 'PGF', 'TBX2', 'ACLY', 'CNOT6', 'CDK4', 'FASN', 'MVD', 'SLC25A5']	Gene Ontology Biological Process (2018 version)	3.17536	downregulated
positive regulation of cellular biosynthetic process (GO:0031328)	3.23737	23.648	0.0230846	0.000672366	['RPL5', 'SCARB1', 'EGR1', 'STARD4', 'NPM1', 'DYRK2', 'HSP90AB1', 'PCNA', 'IRS1', 'PRMT1', 'MYC', 'LDLR']	Gene Ontology Biological Process (2018 version)	3.17239	downregulated
protein homodimerization activity (GO:0042803)	1.9701	14.3405	0.291074	0.000689835	['CAMK2D', 'HPGD', 'HEXB', 'NPR3', 'XPA', 'CBY1', 'PARK7', 'RCHY1', 'FBLN5', 'LRP6', 'GOLGA5', 'ENPP1', 'PDK2', 'NTRK2', 'TGFB2', 'SMAD3', 'RBPMS', 'MMAA', 'STARD3NL', 'TPM2', 'TPM1', 'TAP1', 'SLC39A13', 'COQ9', 'EXT1', 'TARS2', 'MASP1', 'IL6ST', 'NECTIN2', 'MAP3K12', 'ABCG2']	Gene Ontology Molecular Function (2018 version)	3.16125	upregulated
regulation of transcription from RNA polymerase II promoter (GO:0006357)	1.63701	11.8411	0.0244374	0.000722085	['THRA', 'CITED2', 'FHOD1', 'HMGB2', 'TCF21', 'VLDLR', 'NOC2L', 'MEOX2', 'ETS2', 'ZFP36', 'MYC', 'RUVBL2', 'NAMPT', 'RUVBL1', 'NCK2', 'IER2', 'DACT1', 'TCF19', 'LMO1', 'MEF2C', 'SMARCC1', 'PARP1', 'H2AFZ', 'ACTL6A', 'TFE3', 'DKK1', 'ZEB1', 'ITGA6', 'UBA52', 'CEBPA', 'CTBP2', 'CBFB', 'UHRF1', 'EPAS1', 'TCF7', 'LRP5', 'AEBP1', 'LRP8', 'HSPD1', 'RXRA', 'BEND3', 'E2F1', 'E2F3', 'MEF2D', 'IVNS1ABP', '…	Gene Ontology Biological Process (2018 version)	3.14141	downregulated
sprouting angiogenesis (GO:0002040)	6.22054	44.786	0.0831755	0.000746815	['EFNB2', 'BMP4', 'NRP1', 'RNF213', 'ITGB1BP1', 'LOXL2']	Gene Ontology Biological Process (2018 version)	3.12679	upregulated
ribosomal small subunit biogenesis (GO:0042274)	6.22054	44.786	0.0249184	0.000746815	['EMG1', 'NPM1', 'NOB1', 'RPS19', 'RPS7', 'SNU13']	Gene Ontology Biological Process (2018 version)	3.12679	downregulated
rRNA pseudouridine synthesis (GO:0031118)	23.5352	168.065	0.0250672	0.000791945	['DKC1', 'GAR1', 'NHP2']	Gene Ontology Biological Process (2018 version)	3.10131	downregulated
isoprenoid biosynthetic process (GO:0008299)	23.5352	168.065	0.0250672	0.000791945	['IDI1', 'MVD', 'HMGCR']	Gene Ontology Biological Process (2018 version)	3.10131	downregulated
lagging strand elongation (GO:0006273)	23.5352	168.065	0.0250672	0.000791945	['POLA1', 'LIG1', 'PARP1']	Gene Ontology Biological Process (2018 version)	3.10131	downregulated
fatty acid alpha-oxidation (GO:0001561)	23.5352	168.065	0.0831755	0.000791945	['ALDH3A2', 'PHYH', 'PEX13']	Gene Ontology Biological Process (2018 version)	3.10131	upregulated
positive regulation of mitochondrial calcium ion concentration (GO:0051561)	23.5352	168.065	0.0831755	0.000791945	['MICU1', 'MCU', 'TGM2']	Gene Ontology Biological Process (2018 version)	3.10131	upregulated
CENP-A containing nucleosome assembly (GO:0034080)	7.86869	55.9804	0.0250672	0.000813366	['NPM1', 'NASP', 'RUVBL1', 'RBBP7', 'CENPS']	Gene Ontology Biological Process (2018 version)	3.08971	downregulated
artery morphogenesis (GO:0048844)	7.86869	55.9804	0.0831755	0.000813366	['BMP4', 'NRP1', 'TGFB2', 'HPGD', 'LRP1']	Gene Ontology Biological Process (2018 version)	3.08971	upregulated
snoRNA binding (GO:0030515)	7.86869	55.9804	0.0427017	0.000813366	['DKC1', 'GAR1', 'NHP2', 'SNU13', 'NUDT4']	Gene Ontology Molecular Function (2018 version)	3.08971	downregulated
CENP-A containing chromatin organization (GO:0061641)	7.86869	55.9804	0.0250672	0.000813366	['NPM1', 'NASP', 'RUVBL1', 'RBBP7', 'CENPS']	Gene Ontology Biological Process (2018 version)	3.08971	downregulated
RNA export from nucleus (GO:0006405)	3.63059	25.823	0.0250672	0.000814764	['EIF5A', 'SLBP', 'POM121', 'NPM1', 'NUP188', 'ALYREF', 'SRSF2', 'RNPS1', 'SRSF7', 'SRSF9']	Gene Ontology Biological Process (2018 version)	3.08897	downregulated
nucleic acid metabolic process (GO:0090304)	4.38753	30.947	0.02543	0.000864465	['PTBP1', 'FEN1', 'HNRNPA3', 'IGFBP4', 'PCBP1', 'TOPBP1', 'TK1', 'HNRNPA0']	Gene Ontology Biological Process (2018 version)	3.06325	downregulated
DNA damage response, signal transduction by p53 class mediator resulting in cell cycle arrest (GO:0006977)	5.01992	35.333	0.02543	0.000877386	['NPM1', 'CNOT6', 'PCNA', 'PRMT1', 'PLK2', 'E2F1', 'UBA52']	Gene Ontology Biological Process (2018 version)	3.05681	downregulated
long-chain fatty-acyl-CoA biosynthetic process (GO:0035338)	11.2247	78.7994	0.02543	0.000893643	['ELOVL6', 'ACSL4', 'ACSL3', 'HSD17B12']	Gene Ontology Biological Process (2018 version)	3.04884	downregulated
negative regulation of RNA splicing (GO:0033119)	11.2247	78.7994	0.02543	0.000893643	['PTBP1', 'RNPS1', 'SRSF7', 'SRSF9']	Gene Ontology Biological Process (2018 version)	3.04884	downregulated
regulation of telomerase RNA localization to Cajal body (GO:1904872)	11.2247	78.7994	0.02543	0.000893643	['DKC1', 'RUVBL2', 'RUVBL1', 'NHP2']	Gene Ontology Biological Process (2018 version)	3.04884	downregulated
DNA methylation (GO:0006306)	11.2247	78.7994	0.02543	0.000893643	['DNMT1', 'MTRR', 'BEND3', 'GATAD2A']	Gene Ontology Biological Process (2018 version)	3.04884	downregulated
mRNA-containing ribonucleoprotein complex export from nucleus (GO:0071427)	3.90951	27.4105	0.02543	0.000901696	['EIF5A', 'SLBP', 'POM121', 'NUP188', 'ALYREF', 'SRSF2', 'RNPS1', 'SRSF7', 'SRSF9']	Gene Ontology Biological Process (2018 version)	3.04494	downregulated
negative regulation of cell cycle process (GO:0010948)	4.32721	30.1653	0.0261603	0.000938636	['CDT1', 'HSP90AB1', 'CBX5', 'TFAP4', 'CDK4', 'E2F1', 'RBBP7', 'SMC1A']	Gene Ontology Biological Process (2018 version)	3.0275	downregulated
negative regulation of cell death (GO:0060548)	4.32721	30.1653	0.0919863	0.000938636	['BMP4', 'WFS1', 'CHMP2A', 'PARK7', 'TM7SF3', 'CLU', 'BTBD10', 'CTGF']	Gene Ontology Biological Process (2018 version)	3.0275	upregulated
damaged DNA binding (GO:0003684)	5.90891	41.1195	0.0437218	0.000950143	['FEN1', 'PCNA', 'APEX1', 'HMGB2', 'RPA2', 'UNG']	Gene Ontology Molecular Function (2018 version)	3.02221	downregulated
signal transduction involved in mitotic G1 DNA damage checkpoint (GO:0072431)	4.93002	34.2251	0.0266146	0.000966168	['NPM1', 'CNOT6', 'PCNA', 'PRMT1', 'PLK2', 'E2F1', 'UBA52']	Gene Ontology Biological Process (2018 version)	3.01495	downregulated
enhancer sequence-specific DNA binding (GO:0001158)	4.84328	33.1654	0.0437218	0.00106187	['SMARCC1', 'NFYA', 'H2AFZ', 'RUVBL2', 'ACTL6A', 'HMGB2', 'MEOX2']	Gene Ontology Molecular Function (2018 version)	2.97393	downregulated
chromatin remodeling at centromere (GO:0031055)	7.28507	49.6084	0.0298749	0.00110314	['NPM1', 'NASP', 'RUVBL1', 'RBBP7', 'CENPS']	Gene Ontology Biological Process (2018 version)	2.95737	downregulated
mitochondrial transmembrane transport (GO:1990542)	7.28507	49.6084	0.101231	0.00110314	['PRKAB2', 'PRKAG2', 'SLC25A20', 'MICU1', 'MCU']	Gene Ontology Biological Process (2018 version)	2.95737	upregulated
error-free translesion synthesis (GO:0070987)	10.4758	71.2734	0.0298749	0.00110975	['RFC5', 'PCNA', 'RPA2', 'UBA52']	Gene Ontology Biological Process (2018 version)	2.95478	downregulated
platelet degranulation (GO:0002576)	3.47046	23.5827	0.101231	0.00111905	['TGFB2', 'ECM1', 'SPARC', 'TGFB3', 'RARRES2', 'IGF2', 'SERPING1', 'VEGFC', 'FAM3C', 'CLU']	Gene Ontology Biological Process (2018 version)	2.95115	upregulated
skeletal system development (GO:0001501)	3.22677	21.9005	0.03003	0.00112819	['GDF11', 'VCAN', 'TCOF1', 'IGFBP4', 'PRDX1', 'SH3PXD2B', 'GNAS', 'STC1', 'AEBP1', 'ETS2', 'CD44']	Gene Ontology Biological Process (2018 version)	2.94762	downregulated
MAP kinase phosphatase activity (GO:0033549)	19.6117	132.462	0.0437218	0.00116591	['DUSP4', 'DUSP6', 'DUSP7']	Gene Ontology Molecular Function (2018 version)	2.93333	downregulated
5S rRNA binding (GO:0008097)	19.6117	132.462	0.0437218	0.00116591	['RPL5', 'TST', 'RRS1']	Gene Ontology Molecular Function (2018 version)	2.93333	downregulated
Swr1 complex (GO:0000812)	19.6117	132.462	0.019654	0.00116591	['RUVBL2', 'RUVBL1', 'EP400']	Gene Ontology Cellular Component (2018 version)	2.93333	downregulated
negative regulation of mitotic nuclear division (GO:0045839)	19.6117	132.462	0.101564	0.00116591	['BMP4', 'TOM1L1', 'TOM1L2']	Gene Ontology Biological Process (2018 version)	2.93333	upregulated
positive regulation of transcription, DNA-templated (GO:0045893)	1.69512	11.4174	0.0312713	0.00118802	['CEBPA', 'CTBP2', 'THRA', 'UHRF1', 'EPAS1', 'CITED2', 'FHOD1', 'LRP5', 'HMGB2', 'TCF21', 'MRPL12', 'MEOX2', 'ETS2', 'CAMKK2', 'RXRA', 'MYC', 'RUVBL2', 'NAMPT', 'NCK2', 'E2F1', 'E2F3', 'MEF2D', 'IER2', 'FZD1', 'LMO1', 'IVNS1ABP', 'EGR1', 'MEF2C', 'SMARCC1', 'NPM1', 'PARP1', 'NFYA', 'H2AFZ', 'CNBP', 'ALYREF', 'TFE3', 'HNRNPAB', 'PER1', 'NR4A1', 'TFAP4', 'ID2', 'ITGA6', 'CAMK1', 'UBA52', 'PF4']	Gene Ontology Biological Process (2018 version)	2.92518	downregulated
transcription regulatory region DNA binding (GO:0044212)	2.25353	15.0549	0.0439268	0.00125505	['IVNS1ABP', 'EGR1', 'CEBPA', 'MEF2C', 'NPM1', 'NFYA', 'THRA', 'TFE3', 'TCF7', 'HMGB2', 'TCF21', 'PER1', 'ZEB1', 'RXRA', 'TFAP4', 'MYBBP1A', 'MYC', 'E2F1', 'E2F3', 'MEF2D']	Gene Ontology Molecular Function (2018 version)	2.90134	downregulated
cellular response to light stimulus (GO:0071482)	4.67862	31.1802	0.0328789	0.00127552	['NPM1', 'PCNA', 'PARP1', 'RUVBL2', 'MYC', 'NOC2L', 'CDC25A']	Gene Ontology Biological Process (2018 version)	2.89431	downregulated
mRNA export from nucleus (GO:0006406)	3.70494	24.6873	0.0328789	0.00127685	['EIF5A', 'SLBP', 'POM121', 'NUP188', 'ALYREF', 'SRSF2', 'RNPS1', 'SRSF7', 'SRSF9']	Gene Ontology Biological Process (2018 version)	2.89386	downregulated
regulation of megakaryocyte differentiation (GO:0045652)	5.49581	36.3888	0.0336879	0.00133184	['MEF2C', 'CBFB', 'PRMT1', 'HMGB2', 'WDR5', 'PF4']	Gene Ontology Biological Process (2018 version)	2.87555	downregulated
telomere maintenance via telomerase (GO:0007004)	9.82056	64.8184	0.0336879	0.00136	['HSP90AB1', 'DKC1', 'GAR1', 'NHP2']	Gene Ontology Biological Process (2018 version)	2.86646	downregulated
error-prone translesion synthesis (GO:0042276)	9.82056	64.8184	0.0336879	0.00136	['RFC5', 'PCNA', 'RPA2', 'UBA52']	Gene Ontology Biological Process (2018 version)	2.86646	downregulated
nuclear heterochromatin (GO:0005720)	9.82056	64.8184	0.0213973	0.00136	['CBX5', 'H2AFZ', 'UHRF1', 'BEND3']	Gene Ontology Cellular Component (2018 version)	2.86646	downregulated
embryonic digestive tract development (GO:0048566)	9.82056	64.8184	0.11424	0.00136	['TGFB2', 'PKDCC', 'RARRES2', 'RARB']	Gene Ontology Biological Process (2018 version)	2.86646	upregulated
RNA splicing (GO:0008380)	3.66655	24.1864	0.0336879	0.00136515	['IVNS1ABP', 'PTBP1', 'SNRNP40', 'SF3A2', 'SRSF2', 'RNPS1', 'SNRPD3', 'SRSF7', 'LSM4']	Gene Ontology Biological Process (2018 version)	2.86482	downregulated
cellular response to UV (GO:0034644)	4.60041	30.2496	0.0340509	0.00139423	['NPM1', 'PCNA', 'PARP1', 'RUVBL2', 'MYC', 'NOC2L', 'CDC25A']	Gene Ontology Biological Process (2018 version)	2.85567	downregulated
platelet alpha granule lumen (GO:0031093)	4.60041	30.2496	0.131045	0.00139423	['TGFB2', 'SPARC', 'TGFB3', 'IGF2', 'SERPING1', 'VEGFC', 'CLU']	Gene Ontology Cellular Component (2018 version)	2.85567	upregulated
positive regulation of transcription from RNA polymerase II promoter (GO:0045944)	1.78563	11.6698	0.0350795	0.00145116	['CEBPA', 'PAXIP1', 'CTBP2', 'THRA', 'UHRF1', 'EPAS1', 'CITED2', 'INSIG1', 'FHOD1', 'LRP5', 'HMGB2', 'TCF21', 'MEOX2', 'RXRA', 'MYC', 'RUVBL2', 'NAMPT', 'NCK2', 'E2F1', 'E2F3', 'MEF2D', 'IER2', 'LMO1', 'EGR1', 'MEF2C', 'NPM1', 'PARP1', 'H2AFZ', 'CNBP', 'TFE3', 'PER1', 'NR4A1', 'ITGA6', 'CAMK1', 'UBA52', 'PF4']	Gene Ontology Biological Process (2018 version)	2.83829	downregulated
E-box binding (GO:0070888)	6.78196	44.2674	0.0457357	0.00146306	['PER1', 'ZEB1', 'TFAP4', 'MYC', 'TCF21']	Gene Ontology Molecular Function (2018 version)	2.83474	downregulated
fatty acid oxidation (GO:0019395)	5.37063	34.9861	0.115772	0.00148202	['ALDH3A2', 'ACADVL', 'PHYH', 'PEX13', 'HIBCH', 'DECR1']	Gene Ontology Biological Process (2018 version)	2.82915	upregulated
regulation of epithelial to mesenchymal transition (GO:0010717)	4.52476	29.3572	0.115772	0.0015214	['TGFB2', 'SMAD3', 'TGFB3', 'TGFB1I1', 'PDPN', 'PHLDB2', 'LOXL2']	Gene Ontology Biological Process (2018 version)	2.81776	upregulated
negative regulation of translation (GO:0017148)	3.94715	25.3812	0.0385752	0.00161205	['DHFR', 'CNOT6', 'MEX3A', 'SHMT1', 'ENC1', 'EIF4EBP2', 'MEX3D', 'MEX3C']	Gene Ontology Biological Process (2018 version)	2.79262	downregulated
NADPH binding (GO:0070402)	16.8091	107.852	0.0457357	0.00163478	['DHFR', 'MTRR', 'HMGCR']	Gene Ontology Molecular Function (2018 version)	2.78654	downregulated
pulmonary valve development (GO:0003177)	16.8091	107.852	0.115772	0.00163478	['BMP4', 'NOTCH2', 'TGFB2']	Gene Ontology Biological Process (2018 version)	2.78654	upregulated
telomere maintenance (GO:0000723)	5.25101	33.6598	0.0386336	0.00164476	['SNRNP40', 'PCNA', 'PARP1', 'APEX1', 'POLD2', 'RPA2']	Gene Ontology Biological Process (2018 version)	2.7839	downregulated
nucleolar part (GO:0044452)	3.06659	19.6544	0.0228657	0.00164634	['FBL', 'POP7', 'TCOF1', 'DKC1', 'CDCA7L', 'TXNRD1', 'GAR1', 'RRS1', 'SNU13', 'SNRPB2', 'ACACA']	Gene Ontology Cellular Component (2018 version)	2.78348	downregulated
U2 snRNP (GO:0005686)	9.24241	59.2321	0.0228657	0.00164711	['SF3A1', 'SF3A2', 'SNRPB2', 'SNRPD3']	Gene Ontology Cellular Component (2018 version)	2.78328	downregulated
RNA-dependent DNA biosynthetic process (GO:0006278)	9.24241	59.2321	0.0386336	0.00164711	['HSP90AB1', 'DKC1', 'GAR1', 'NHP2']	Gene Ontology Biological Process (2018 version)	2.78328	downregulated
negative regulation of protein kinase activity (GO:0006469)	3.55601	22.7619	0.115772	0.00165993	['FLRT2', 'SH3BP5', 'INPP5K', 'PRKAG2', 'ITGB1BP1', 'PARK7', 'EPHB2', 'CDK5RAP3', 'LRP6']	Gene Ontology Biological Process (2018 version)	2.77991	upregulated
anatomical structure homeostasis (GO:0060249)	6.55556	41.9133	0.03884	0.0016723	['PCNA', 'PARP1', 'APEX1', 'POLD2', 'RPA2']	Gene Ontology Biological Process (2018 version)	2.77669	downregulated
RNA polymerase II regulatory region DNA binding (GO:0001012)	2.7421	17.4869	0.0457357	0.00169988	['EGR1', 'MEF2C', 'PARP1', 'THRA', 'CNBP', 'TUSC1', 'AEBP1', 'GATAD2A', 'NR4A1', 'RXRA', 'E2F3', 'MEF2D', 'IER2']	Gene Ontology Molecular Function (2018 version)	2.76958	downregulated
positive regulation of protein phosphorylation (GO:0001934)	2.14262	13.6243	0.115772	0.00173162	['NTRK2', 'NRP1', 'TGFB2', 'RBPMS', 'CMC4', 'TGFB3', 'RARRES2', 'AKTIP', 'IGF2', 'PRKAG2', 'PARK7', 'TOM1L1', 'BMP4', 'PAK1', 'RB1CC1', 'FLOT1', 'JTB', 'TNKS1BP1', 'ROR1', 'EPHB2', 'PFN2']	Gene Ontology Biological Process (2018 version)	2.76155	upregulated
regulation of DNA binding (GO:0051101)	5.1366	32.4043	0.0418765	0.00182072	['CDT1', 'TFAP4', 'ID2', 'HMGB2', 'E2F1', 'MMP9']	Gene Ontology Biological Process (2018 version)	2.73976	downregulated
RNA polymerase II distal enhancer sequence-specific DNA binding (GO:0000980)	5.1366	32.4043	0.0457357	0.00182072	['SMARCC1', 'NFYA', 'H2AFZ', 'RUVBL2', 'ACTL6A', 'MEOX2']	Gene Ontology Molecular Function (2018 version)	2.73976	downregulated
positive regulation of ossification (GO:0045778)	5.1366	32.4043	0.115772	0.00182072	['BMP4', 'TGFB2', 'PKDCC', 'TGFB3', 'ANO6', 'IL6ST']	Gene Ontology Biological Process (2018 version)	2.73976	upregulated
histone exchange (GO:0043486)	6.34376	39.7404	0.0428974	0.00190268	['NPM1', 'NASP', 'RUVBL1', 'RBBP7', 'CENPS']	Gene Ontology Biological Process (2018 version)	2.72063	downregulated
centromere complex assembly (GO:0034508)	6.34376	39.7404	0.0428974	0.00190268	['NPM1', 'NASP', 'RUVBL1', 'RBBP7', 'CENPS']	Gene Ontology Biological Process (2018 version)	2.72063	downregulated
snRNA binding (GO:0017069)	6.34376	39.7404	0.0457357	0.00190268	['EIF5A', 'SNU13', 'SNRPB2', 'SNRPD3', 'LSM4']	Gene Ontology Molecular Function (2018 version)	2.72063	downregulated
actin polymerization or depolymerization (GO:0008154)	6.34376	39.7404	0.115772	0.00190268	['CFL2', 'ABI1', 'MICAL3', 'TWF1', 'DSTN']	Gene Ontology Biological Process (2018 version)	2.72063	upregulated
histone acetylation (GO:0016573)	4.31199	26.8895	0.0428974	0.00195769	['PER1', 'RUVBL2', 'RUVBL1', 'ACTL6A', 'WDR5', 'EP400', 'BEND3']	Gene Ontology Biological Process (2018 version)	2.70826	downregulated
negative regulation of response to endoplasmic reticulum stress (GO:1903573)	8.72849	54.3595	0.115772	0.00197375	['USP25', 'CREB3', 'PARK7', 'CLU']	Gene Ontology Biological Process (2018 version)	2.70471	upregulated
rRNA modification (GO:0000154)	8.72849	54.3595	0.0428974	0.00197375	['FBL', 'DKC1', 'GAR1', 'NHP2']	Gene Ontology Biological Process (2018 version)	2.70471	downregulated
maturation of LSU-rRNA (GO:0000470)	8.72849	54.3595	0.0428974	0.00197375	['BOP1', 'NHP2', 'SNU13', 'RPL10A']	Gene Ontology Biological Process (2018 version)	2.70471	downregulated
INO80-type complex (GO:0097346)	8.72849	54.3595	0.0258781	0.00197375	['RUVBL2', 'ACTL6A', 'RUVBL1', 'EP400']	Gene Ontology Cellular Component (2018 version)	2.70471	downregulated
negative regulation of myeloid cell differentiation (GO:0045638)	8.72849	54.3595	0.0428974	0.00197375	['ZFP36', 'MAFB', 'PRMT1', 'PF4']	Gene Ontology Biological Process (2018 version)	2.70471	downregulated
negative regulation of protein polymerization (GO:0032272)	8.72849	54.3595	0.115772	0.00197375	['TBCD', 'TWF1', 'KANK3', 'PFN2']	Gene Ontology Biological Process (2018 version)	2.70471	upregulated
histone acetyltransferase binding (GO:0035035)	8.72849	54.3595	0.0457357	0.00197375	['EGR1', 'PCNA', 'EPAS1', 'CITED2']	Gene Ontology Molecular Function (2018 version)	2.70471	downregulated
telomerase RNA binding (GO:0070034)	8.72849	54.3595	0.0457357	0.00197375	['DKC1', 'GAR1', 'NHP2', 'SNRPD3']	Gene Ontology Molecular Function (2018 version)	2.70471	downregulated
protein-DNA complex assembly (GO:0065004)	3.8039	23.6442	0.0430226	0.00199767	['CHAF1B', 'NPM1', 'PARP1', 'CETN2', 'GRWD1', 'HMGB2', 'RPA2', 'UBA52']	Gene Ontology Biological Process (2018 version)	2.69948	downregulated
sequence-specific double-stranded DNA binding (GO:1990837)	3.4519	21.4459	0.0457357	0.00200366	['IVNS1ABP', 'EGR1', 'PER1', 'MEF2C', 'THRA', 'GRWD1', 'BEND3', 'MEF2D', 'HSPD1']	Gene Ontology Molecular Function (2018 version)	2.69818	downregulated
embryonic organ development (GO:0048568)	5.02705	31.2146	0.115772	0.00201058	['RARG', 'TGFB2', 'PKDCC', 'RARRES2', 'RARB', 'TEAD3']	Gene Ontology Biological Process (2018 version)	2.69668	upregulated
mitochondrial matrix (GO:0005759)	2.32334	14.3961	0.131045	0.00203697	['ACADVL', 'NSUN4', 'MMAA', 'MTERF2', 'SIRT4', 'ETFDH', 'SIRT5', 'SUOX', 'PRIMPOL', 'PCCA', 'ETFBKMT', 'HMGCS2', 'PDK2', 'CBR4', 'NUDT13', 'HIBCH', 'DECR1']	Gene Ontology Cellular Component (2018 version)	2.69102	upregulated
Rho protein signal transduction (GO:0007266)	4.24544	26.1308	0.115772	0.00212279	['PAK1', 'NCOA3', 'CDC42EP3', 'PDPN', 'ARHGAP29', 'ARHGAP5', 'RHOC']	Gene Ontology Biological Process (2018 version)	2.67309	upregulated
negative regulation of cellular process (GO:0048523)	1.96371	12.0778	0.115772	0.00213237	['RARG', 'PKDCC', 'HPGD', 'TGFB1I1', 'FHL1', 'JADE1', 'UBR2', 'PARK7', 'CLU', 'CTGF', 'ADAMTS1', 'PDPN', 'ENPP1', 'DACT3', 'IGFBP7', 'SLIT3', 'TGFB2', 'SMAD3', 'TGFB3', 'EIF2AK2', 'VAMP8', 'BMP4', 'ABI1', 'CHMP2A', 'ITGB1BP1']	Gene Ontology Biological Process (2018 version)	2.67114	upregulated
nuclear export (GO:0051168)	3.75842	23.1007	0.045698	0.00214119	['EIF5A', 'POM121', 'NUP188', 'ALYREF', 'SRSF2', 'RNPS1', 'SRSF7', 'SRSF9']	Gene Ontology Biological Process (2018 version)	2.66935	downregulated
negative regulation of nuclear division (GO:0051784)	14.7072	89.956	0.115772	0.00220629	['BMP4', 'TOM1L1', 'TOM1L2']	Gene Ontology Biological Process (2018 version)	2.65634	upregulated
negative regulation of morphogenesis of an epithelium (GO:1905331)	14.7072	89.956	0.115772	0.00220629	['BMP4', 'SULF1', 'PHLDB2']	Gene Ontology Biological Process (2018 version)	2.65634	upregulated
carnitine shuttle (GO:0006853)	14.7072	89.956	0.115772	0.00220629	['PRKAB2', 'PRKAG2', 'SLC25A20']	Gene Ontology Biological Process (2018 version)	2.65634	upregulated
fatty acid transmembrane transport (GO:1902001)	14.7072	89.956	0.115772	0.00220629	['PRKAB2', 'PRKAG2', 'SLC25A20']	Gene Ontology Biological Process (2018 version)	2.65634	upregulated
3',5'-cyclic-GMP phosphodiesterase activity (GO:0047555)	14.7072	89.956	0.291074	0.00220629	['PDE1A', 'PDE5A', 'PDE9A']	Gene Ontology Molecular Function (2018 version)	2.65634	upregulated
negative regulation of supramolecular fiber organization (GO:1902904)	4.92206	30.0861	0.115772	0.00221502	['PLEKHH2', 'TBCD', 'TWF1', 'CLU', 'PFN2', 'KANK3']	Gene Ontology Biological Process (2018 version)	2.65462	upregulated
nucleic acid phosphodiester bond hydrolysis (GO:0090305)	4.1809	25.4011	0.0486162	0.00229844	['RFC5', 'FEN1', 'PCNA', 'PARP1', 'POLD2', 'RPA2', 'UBA52']	Gene Ontology Biological Process (2018 version)	2.63857	downregulated
nucleotide-excision repair, DNA damage recognition (GO:0000715)	8.26868	50.0793	0.0491112	0.00234258	['PARP1', 'CETN2', 'COPS7A', 'UBA52']	Gene Ontology Biological Process (2018 version)	2.63031	downregulated
regulation of ossification (GO:0030278)	5.95868	35.866	0.124339	0.0024318	['BMP4', 'TGFB2', 'NBR1', 'ENPP1', 'LRP6']	Gene Ontology Biological Process (2018 version)	2.61407	upregulated
negative regulation of transcription, DNA-templated (GO:0045892)	1.75341	10.5187	0.0511929	0.00248135	['CEBPA', 'CTBP2', 'THRA', 'UHRF1', 'CITED2', 'HMGB2', 'TCF21', 'AEBP1', 'VLDLR', 'NOC2L', 'LRP8', 'ETS2', 'ZFP36', 'RXRA', 'MYC', 'BEND3', 'E2F1', 'DACT1', 'MEF2C', 'TLE1', 'CBX5', 'PARP1', 'CNBP', 'DKK1', 'GATAD2A', 'NR2F6', 'TBX2', 'PER1', 'GCLC', 'ZEB1', 'TFAP4', 'MYBBP1A', 'ID2', 'UBA52']	Gene Ontology Biological Process (2018 version)	2.60531	downregulated
mRNA 3'-end processing (GO:0031124)	4.11828	24.6992	0.0511929	0.00248509	['SLBP', 'ALYREF', 'CSTF2', 'SRSF2', 'RNPS1', 'SRSF7', 'SRSF9']	Gene Ontology Biological Process (2018 version)	2.60466	downregulated
ribosome assembly (GO:0042255)	4.7247	27.9962	0.0539623	0.00267045	['RPL5', 'BOP1', 'NPM1', 'RPS19', 'PPAN', 'RRS1']	Gene Ontology Biological Process (2018 version)	2.57342	downregulated
chromosome organization (GO:0051276)	4.7247	27.9962	0.0539623	0.00267045	['CDT1', 'PARP1', 'CETN2', 'MYC', 'COPS7A', 'UBA52']	Gene Ontology Biological Process (2018 version)	2.57342	downregulated
DNA replication-independent nucleosome assembly (GO:0006336)	5.78313	34.134	0.0539623	0.00273302	['NPM1', 'NASP', 'RUVBL1', 'RBBP7', 'CENPS']	Gene Ontology Biological Process (2018 version)	2.56336	downregulated
mRNA splice site selection (GO:0006376)	7.85484	46.2956	0.0539623	0.0027562	['ISY1', 'SF3A1', 'SF3A2', 'SRSF9']	Gene Ontology Biological Process (2018 version)	2.55969	downregulated
macromolecule modification (GO:0043412)	7.85484	46.2956	0.0539623	0.0027562	['PARP1', 'ST3GAL4', 'ST6GALNAC4', 'LRPPRC']	Gene Ontology Biological Process (2018 version)	2.55969	downregulated
fatty acid derivative biosynthetic process (GO:1901570)	7.85484	46.2956	0.0539623	0.0027562	['ACLY', 'FASN', 'ACACA', 'AACS']	Gene Ontology Biological Process (2018 version)	2.55969	downregulated
negative regulation of cytoskeleton organization (GO:0051494)	7.85484	46.2956	0.135825	0.0027562	['PLEKHH2', 'TWF1', 'PFN2', 'KANK3']	Gene Ontology Biological Process (2018 version)	2.55969	upregulated
calcium channel complex (GO:0034704)	7.85484	46.2956	0.132987	0.0027562	['CAMK2D', 'FKBP1B', 'MICU1', 'MCU']	Gene Ontology Cellular Component (2018 version)	2.55969	upregulated
regulation of cell death (GO:0010941)	3.58684	21.0864	0.135825	0.00279811	['BMP4', 'LRP1', 'RAB29', 'CHMP2A', 'RRAS2', 'PARK7', 'CLU', 'CTGF']	Gene Ontology Biological Process (2018 version)	2.55314	upregulated
pulmonary valve morphogenesis (GO:0003184)	13.0724	76.4396	0.135825	0.00288743	['NOTCH2', 'BMP4', 'TGFB2']	Gene Ontology Biological Process (2018 version)	2.53949	upregulated
purine nucleoside monophosphate biosynthetic process (GO:0009127)	13.0724	76.4396	0.055164	0.00288743	['PPAT', 'PFAS', 'GART']	Gene Ontology Biological Process (2018 version)	2.53949	downregulated
DNA ligation involved in DNA repair (GO:0051103)	13.0724	76.4396	0.055164	0.00288743	['LIG1', 'PARP1', 'HMGB2']	Gene Ontology Biological Process (2018 version)	2.53949	downregulated
carbohydrate derivative transport (GO:1901264)	13.0724	76.4396	0.055164	0.00288743	['SCARB1', 'VLDLR', 'SLC29A1']	Gene Ontology Biological Process (2018 version)	2.53949	downregulated
BMP receptor binding (GO:0070700)	13.0724	76.4396	0.291074	0.00288743	['BMP4', 'TGFB2', 'TGFB3']	Gene Ontology Molecular Function (2018 version)	2.53949	upregulated
negative regulation of vascular smooth muscle cell proliferation (GO:1904706)	13.0724	76.4396	0.135825	0.00288743	['CNN1', 'TGFB3', 'TPM1']	Gene Ontology Biological Process (2018 version)	2.53949	upregulated
regulation of ATPase activity (GO:0043462)	5.6176	32.5216	0.140126	0.00306034	['PXK', 'TPM2', 'TPM1', 'TNNT3', 'PFN2']	Gene Ontology Biological Process (2018 version)	2.51423	upregulated
positive regulation of cytoskeleton organization (GO:0051495)	3.94118	22.7459	0.140126	0.00311552	['GPSM2', 'NRP1', 'FER', 'CFL2', 'NCOA3', 'CDC42EP3', 'PFN2']	Gene Ontology Biological Process (2018 version)	2.50647	upregulated
water-soluble vitamin metabolic process (GO:0006767)	3.94118	22.7459	0.0590454	0.00311552	['DHFR', 'MTRR', 'MTHFD1', 'SHMT1', 'FASN', 'ACACA', 'SLC19A1']	Gene Ontology Biological Process (2018 version)	2.50647	downregulated
response to UV (GO:0009411)	3.50678	20.1663	0.0598007	0.00318062	['FEN1', 'NPM1', 'PCNA', 'PARP1', 'RUVBL2', 'MYC', 'NOC2L', 'CDC25A']	Gene Ontology Biological Process (2018 version)	2.49749	downregulated
protein depolymerization (GO:0051261)	7.48041	42.932	0.140126	0.00321718	['CFL2', 'MICAL3', 'TWF1', 'DSTN']	Gene Ontology Biological Process (2018 version)	2.49253	upregulated
long-chain fatty-acyl-CoA metabolic process (GO:0035336)	7.48041	42.932	0.0600117	0.00321718	['ELOVL6', 'ACSL4', 'HSD17B12', 'ACSL3']	Gene Ontology Biological Process (2018 version)	2.49253	downregulated
regulation of vascular smooth muscle cell proliferation (GO:1904705)	7.48041	42.932	0.140126	0.00321718	['CNN1', 'TGFB3', 'TPM1', 'MFN2']	Gene Ontology Biological Process (2018 version)	2.49253	upregulated
regulation of cellular metabolic process (GO:0031323)	5.46128	31.0177	0.0627145	0.00341501	['ACLY', 'FASN', 'DKK1', 'ACACA', 'TBC1D16']	Gene Ontology Biological Process (2018 version)	2.46661	downregulated
telomere organization (GO:0032200)	5.46128	31.0177	0.0627145	0.00341501	['PCNA', 'PARP1', 'APEX1', 'POLD2', 'RPA2']	Gene Ontology Biological Process (2018 version)	2.46661	downregulated
regulation of lipid metabolic process (GO:0019216)	3.43019	19.2986	0.153829	0.00360257	['SMARCD3', 'RARRES2', 'FHL2', 'PRKAG2', 'NR1D2', 'HMGCS2', 'RGL1', 'CTGF']	Gene Ontology Biological Process (2018 version)	2.44339	upregulated
regulation of fatty acid oxidation (GO:0046320)	11.7646	65.9243	0.153829	0.00368449	['ACADVL', 'SIRT4', 'PRKAG2']	Gene Ontology Biological Process (2018 version)	2.43362	upregulated
tricarboxylic acid metabolic process (GO:0072350)	11.7646	65.9243	0.0666301	0.00368449	['ACLY', 'IDH1', 'IDH2']	Gene Ontology Biological Process (2018 version)	2.43362	downregulated
tetrahydrofolate metabolic process (GO:0046653)	11.7646	65.9243	0.0666301	0.00368449	['DHFR', 'MTHFD1', 'SHMT1']	Gene Ontology Biological Process (2018 version)	2.43362	downregulated
low-density lipoprotein receptor activity (GO:0005041)	11.7646	65.9243	0.0773742	0.00368449	['VLDLR', 'LRP8', 'LDLR']	Gene Ontology Molecular Function (2018 version)	2.43362	downregulated
oxidoreductase activity, acting on NAD(P)H, heme protein as acceptor (GO:0016653)	11.7646	65.9243	0.0773742	0.00368449	['NQO1', 'POR', 'MTRR']	Gene Ontology Molecular Function (2018 version)	2.43362	downregulated
viral process (GO:0016032)	2.48796	13.915	0.066837	0.00372414	['RPL5', 'POM121', 'CTBP2', 'NUP188', 'RPS7', 'RPL10A', 'PTBP1', 'RXRA', 'RPS19', 'AP2S1', 'FYN', 'RPL15', 'UBA52']	Gene Ontology Biological Process (2018 version)	2.42897	downregulated
regulation of muscle contraction (GO:0006937)	7.14003	39.9262	0.153829	0.003728	['CNN1', 'TPM1', 'TNNT3', 'MYL9']	Gene Ontology Biological Process (2018 version)	2.42852	upregulated
preribosome, large subunit precursor (GO:0030687)	7.14003	39.9262	0.0446923	0.003728	['BOP1', 'PPAN', 'RRS1', 'NOC2L']	Gene Ontology Cellular Component (2018 version)	2.42852	downregulated
negative regulation of gene expression (GO:0010629)	1.82635	10.1983	0.0669285	0.00375749	['CEBPA', 'DNMT1', 'CTBP2', 'THRA', 'CITED2', 'SHMT1', 'HMGB2', 'PTBP1', 'ZFP36', 'ENC1', 'E2F1', 'RBBP7', 'MEF2C', 'TLE1', 'CBX5', 'MEX3D', 'MEX3C', 'GATAD2A', 'TBX2', 'DHFR', 'PER1', 'GCLC', 'MEX3A', 'ZEB1', 'TFAP4', 'MYBBP1A', 'ID2']	Gene Ontology Biological Process (2018 version)	2.4251	downregulated
U2-type spliceosomal complex (GO:0005684)	4.37382	24.3886	0.0446923	0.00378749	['SF3A1', 'SNRNP40', 'SF3A2', 'SNU13', 'SNRPB2', 'SNRPD3']	Gene Ontology Cellular Component (2018 version)	2.42165	downregulated
androgen receptor binding (GO:0050681)	5.3134	29.6127	0.291074	0.00379828	['TGFB1I1', 'NCOA3', 'FHL2', 'PARK7', 'FOXP1']	Gene Ontology Molecular Function (2018 version)	2.42041	upregulated
translesion synthesis (GO:0019985)	5.3134	29.6127	0.0671502	0.00379828	['RFC5', 'PCNA', 'POLD2', 'RPA2', 'UBA52']	Gene Ontology Biological Process (2018 version)	2.42041	downregulated
cellular response to DNA damage stimulus (GO:0006974)	2.1646	11.952	0.0701842	0.00399952	['RFC5', 'FEN1', 'NPM1', 'DYRK2', 'PARP1', 'LIG1', 'FANCC', 'SMC1A', 'UNG', 'POLA1', 'MYC', 'APEX1', 'CHCHD6', 'POLD2', 'E2F1', 'TOPBP1', 'CENPS']	Gene Ontology Biological Process (2018 version)	2.39799	downregulated
RNA 3'-end processing (GO:0031123)	4.29407	23.589	0.0716609	0.00411392	['ALYREF', 'CSTF2', 'SRSF2', 'RNPS1', 'SRSF7', 'SRSF9']	Gene Ontology Biological Process (2018 version)	2.38574	downregulated
regulated exocytosis (GO:0045055)	2.86335	15.7253	0.165454	0.00412001	['TGFB2', 'ECM1', 'SPARC', 'TGFB3', 'RARRES2', 'IGF2', 'SERPING1', 'VEGFC', 'FAM3C', 'CLU']	Gene Ontology Biological Process (2018 version)	2.3851	upregulated
Ras protein signal transduction (GO:0007265)	2.45204	13.4343	0.165454	0.0041742	['GPSM2', 'RAB5B', 'NCOA3', 'ARHGAP29', 'PARK7', 'ARHGAP5', 'RHOC', 'PAK1', 'RIT1', 'MRAS', 'CDC42EP3', 'PDPN', 'RAB29']	Gene Ontology Biological Process (2018 version)	2.37943	upregulated
rRNA binding (GO:0019843)	5.17331	28.2978	0.0850376	0.00421139	['RPL5', 'EMG1', 'TST', 'PPAN', 'RRS1']	Gene Ontology Molecular Function (2018 version)	2.37557	downregulated
telomere maintenance via telomere lengthening (GO:0010833)	6.82924	37.2276	0.0742019	0.00429112	['HSP90AB1', 'DKC1', 'GAR1', 'NHP2']	Gene Ontology Biological Process (2018 version)	2.36743	downregulated
negative regulation of small GTPase mediated signal transduction (GO:0051058)	6.82924	37.2276	0.165454	0.00429112	['TGFB2', 'MFN2', 'STAMBP', 'EPHB2']	Gene Ontology Biological Process (2018 version)	2.36743	upregulated
regulation of protein localization to nucleus (GO:1900180)	6.82924	37.2276	0.165454	0.00429112	['BMP4', 'OTUD7B', 'PARK7', 'CDK5RAP3']	Gene Ontology Biological Process (2018 version)	2.36743	upregulated
calmodulin-dependent protein kinase activity (GO:0004683)	6.82924	37.2276	0.291074	0.00429112	['CAMK2D', 'DAPK1', 'MKNK1', 'PHKG2']	Gene Ontology Molecular Function (2018 version)	2.36743	upregulated
negative regulation of transcription from RNA polymerase II promoter (GO:0000122)	1.84795	10.0158	0.0760039	0.00442741	['UHRF1', 'CITED2', 'TCF21', 'AEBP1', 'VLDLR', 'NOC2L', 'LRP8', 'ETS2', 'ZFP36', 'RXRA', 'MYC', 'BEND3', 'E2F1', 'DACT1', 'MEF2C', 'CBX5', 'PARP1', 'CNBP', 'DKK1', 'GATAD2A', 'NR2F6', 'TBX2', 'PER1', 'ZEB1', 'UBA52']	Gene Ontology Biological Process (2018 version)	2.35385	downregulated
positive regulation of transmembrane receptor protein serine/threonine kinase signaling pathway (GO:0090100)	3.67748	19.9304	0.168019	0.00442907	['BMP4', 'TGFB2', 'SMAD3', 'RBPMS', 'TGFB3', 'TGFB1I1', 'SULF1']	Gene Ontology Biological Process (2018 version)	2.35369	upregulated
acyl-CoA biosynthetic process (GO:0071616)	10.6945	57.5477	0.0773375	0.00460303	['ACLY', 'FASN', 'ACACA']	Gene Ontology Biological Process (2018 version)	2.33696	downregulated
aldehyde dehydrogenase (NAD) activity (GO:0004029)	10.6945	57.5477	0.0895034	0.00460303	['ALDH2', 'ALDH7A1', 'ALDH9A1']	Gene Ontology Molecular Function (2018 version)	2.33696	downregulated
positive regulation of cell adhesion mediated by integrin (GO:0033630)	10.6945	57.5477	0.169161	0.00460303	['FOXC2', 'TGFB2', 'NCOA3']	Gene Ontology Biological Process (2018 version)	2.33696	upregulated
ribonucleoside monophosphate biosynthetic process (GO:0009156)	10.6945	57.5477	0.0773375	0.00460303	['PPAT', 'PFAS', 'GART']	Gene Ontology Biological Process (2018 version)	2.33696	downregulated
positive regulation of muscle hypertrophy (GO:0014742)	10.6945	57.5477	0.169161	0.00460303	['CAMK2D', 'IL6ST', 'PDE9A']	Gene Ontology Biological Process (2018 version)	2.33696	upregulated
platelet dense granule lumen (GO:0031089)	10.6945	57.5477	0.177677	0.00460303	['ECM1', 'RARRES2', 'FAM3C']	Gene Ontology Cellular Component (2018 version)	2.33696	upregulated
positive regulation of purine nucleotide metabolic process (GO:1900544)	10.6945	57.5477	0.0773375	0.00460303	['RAMP2', 'BEND3', 'PF4']	Gene Ontology Biological Process (2018 version)	2.33696	downregulated
transforming growth factor beta receptor binding (GO:0005160)	5.0404	27.0654	0.291074	0.00465556	['BMP4', 'USP15', 'TGFB2', 'SMAD3', 'TGFB3']	Gene Ontology Molecular Function (2018 version)	2.33203	upregulated
carbohydrate homeostasis (GO:0033500)	4.14298	22.0954	0.174719	0.00482854	['WFS1', 'IGF2', 'INPP5K', 'PARK7', 'PDK2', 'MCU']	Gene Ontology Biological Process (2018 version)	2.31618	upregulated
regulation of fatty acid biosynthetic process (GO:0042304)	6.54435	34.7944	0.174935	0.0049089	['ACADVL', 'PRKAB2', 'ELOVL5', 'PRKAG2']	Gene Ontology Biological Process (2018 version)	2.30902	upregulated
positive regulation of supramolecular fiber organization (GO:1902905)	3.5816	18.9354	0.177122	0.00505761	['PAK1', 'FER', 'CFL2', 'NCOA3', 'CDC42EP3', 'CLU', 'PFN2']	Gene Ontology Biological Process (2018 version)	2.29605	upregulated
DNA-templated transcription, termination (GO:0006353)	3.21918	16.9725	0.0856131	0.00513173	['SLBP', 'ALYREF', 'CSTF2', 'SRSF2', 'RNPS1', 'SNRPD3', 'SRSF7', 'SRSF9']	Gene Ontology Biological Process (2018 version)	2.28974	downregulated
single-stranded RNA binding (GO:0003727)	4.91414	25.9086	0.0962257	0.00513204	['PTBP1', 'ZFP36', 'MEX3A', 'MEX3D', 'MEX3C']	Gene Ontology Molecular Function (2018 version)	2.28971	downregulated
positive regulation of cell adhesion (GO:0045785)	4.07134	21.3973	0.177122	0.0052182	['FOXC2', 'TGFB2', 'CXCL12', 'NCOA3', 'TPM1', 'TGM2']	Gene Ontology Biological Process (2018 version)	2.28248	upregulated
ATP-dependent helicase activity (GO:0008026)	3.5355	18.4628	0.0976848	0.00539592	['DDX27', 'RUVBL2', 'RUVBL1', 'G3BP1', 'DDX31', 'MCM4', 'MCM6']	Gene Ontology Molecular Function (2018 version)	2.26793	downregulated
transcription from RNA polymerase II promoter (GO:0006366)	1.8924	9.8331	0.0904066	0.00553808	['SLBP', 'CEBPA', 'EGR1', 'CBFB', 'PARP1', 'NFYA', 'THRA', 'EPAS1', 'ALYREF', 'CSTF2', 'EAF1', 'NR2F6', 'NR4A1', 'RXRA', 'CDK4', 'FUBP1', 'SRSF2', 'E2F3', 'RNPS1', 'SNRPD3', 'SRSF7', 'SRSF9']	Gene Ontology Biological Process (2018 version)	2.25664	downregulated
nucleotide-excision repair, preincision complex assembly (GO:0006294)	6.28226	32.5918	0.0904066	0.00558362	['PARP1', 'CETN2', 'RPA2', 'UBA52']	Gene Ontology Biological Process (2018 version)	2.25308	downregulated
protein alkylation (GO:0008213)	6.28226	32.5918	0.0904066	0.00558362	['PRMT1', 'PRMT3', 'VCPKMT', 'SNRPD3']	Gene Ontology Biological Process (2018 version)	2.25308	downregulated
regulation of cellular biosynthetic process (GO:0031326)	6.28226	32.5918	0.177122	0.00558362	['PRKAB2', 'NCOA3', 'PRKAG2', 'SIRT5']	Gene Ontology Biological Process (2018 version)	2.25308	upregulated
collagen fibril organization (GO:0030199)	6.28226	32.5918	0.177122	0.00558362	['TGFB2', 'LOX', 'COL12A1', 'LOXL2']	Gene Ontology Biological Process (2018 version)	2.25308	upregulated
DNA synthesis involved in DNA repair (GO:0000731)	4.00213	20.7293	0.0904066	0.0056304	['RFC5', 'POLA1', 'PCNA', 'POLD2', 'RPA2', 'UBA52']	Gene Ontology Biological Process (2018 version)	2.24946	downregulated
maturation of SSU-rRNA (GO:0030490)	4.79404	24.8212	0.0904066	0.00564203	['EMG1', 'NOB1', 'RPS19', 'SNU13', 'WDR46']	Gene Ontology Biological Process (2018 version)	2.24856	downregulated
cartilage development (GO:0051216)	4.79404	24.8212	0.177122	0.00564203	['BMP4', 'WNT2B', 'SNX19', 'CREB3L2', 'SULF1']	Gene Ontology Biological Process (2018 version)	2.24856	upregulated
syntaxin-1 binding (GO:0017075)	9.80282	50.7438	0.291074	0.00564802	['PRRT2', 'DAPK1', 'CPLX2']	Gene Ontology Molecular Function (2018 version)	2.2481	upregulated
Ino80 complex (GO:0031011)	9.80282	50.7438	0.061168	0.00564802	['RUVBL2', 'ACTL6A', 'RUVBL1']	Gene Ontology Cellular Component (2018 version)	2.2481	downregulated
pyrimidine nucleoside biosynthetic process (GO:0046134)	9.80282	50.7438	0.0904066	0.00564802	['UCK2', 'TK1', 'UMPS']	Gene Ontology Biological Process (2018 version)	2.2481	downregulated
substrate-dependent cell migration (GO:0006929)	9.80282	50.7438	0.177122	0.00564802	['NRP1', 'VEGFC', 'ITGB1BP1']	Gene Ontology Biological Process (2018 version)	2.2481	upregulated
intracellular lipid transport (GO:0032365)	9.80282	50.7438	0.177122	0.00564802	['PRKAB2', 'PRKAG2', 'SLC25A20']	Gene Ontology Biological Process (2018 version)	2.2481	upregulated
pyrimidine-containing compound metabolic process (GO:0072527)	9.80282	50.7438	0.177122	0.00564802	['THTPA', 'CTPS2', 'UCKL1']	Gene Ontology Biological Process (2018 version)	2.2481	upregulated
fatty acid beta-oxidation using acyl-CoA dehydrogenase (GO:0033539)	9.80282	50.7438	0.177122	0.00564802	['ACADVL', 'ETFDH', 'ACOX3']	Gene Ontology Biological Process (2018 version)	2.2481	upregulated
fibrillar center (GO:0001650)	2.91146	15.0433	0.061168	0.0057021	['FBL', 'TCOF1', 'DKC1', 'CDCA7L', 'TXNRD1', 'GAR1', 'RRS1', 'SNRPB2', 'ACACA']	Gene Ontology Cellular Component (2018 version)	2.24397	downregulated
regulation of Wnt signaling pathway (GO:0030111)	3.12308	15.9459	0.187584	0.00606138	['LRP1', 'DAAM2', 'NXN', 'CBY1', 'DACT3', 'SULF1', 'HIC1', 'LRP6']	Gene Ontology Biological Process (2018 version)	2.21743	upregulated
postreplication repair (GO:0006301)	4.67965	23.7977	0.0983649	0.00618673	['RFC5', 'PCNA', 'POLD2', 'RPA2', 'UBA52']	Gene Ontology Biological Process (2018 version)	2.20854	downregulated
positive regulation of phosphorylation (GO:0042327)	2.42188	12.2781	0.190497	0.00628454	['BMP4', 'NRP1', 'NTRK2', 'PAK1', 'RARRES2', 'RB1CC1', 'AKTIP', 'IGF2', 'FLOT1', 'ROR1', 'EPHB2', 'BTBD10']	Gene Ontology Biological Process (2018 version)	2.20173	upregulated
NADP binding (GO:0050661)	6.04032	30.5908	0.10699	0.00631751	['DHFR', 'MTRR', 'HMGCR', 'DHCR7']	Gene Ontology Molecular Function (2018 version)	2.19945	downregulated
nucleobase-containing compound kinase activity (GO:0019205)	6.04032	30.5908	0.10699	0.00631751	['DTYMK', 'UCK2', 'NOL9', 'TK1']	Gene Ontology Molecular Function (2018 version)	2.19945	downregulated
ribosomal large subunit assembly (GO:0000027)	6.04032	30.5908	0.0991138	0.00631751	['RPL5', 'BOP1', 'PPAN', 'RRS1']	Gene Ontology Biological Process (2018 version)	2.19945	downregulated
regulation of cell adhesion mediated by integrin (GO:0033628)	6.04032	30.5908	0.190497	0.00631751	['FOXC2', 'TGFB2', 'NCOA3', 'ITGB1BP1']	Gene Ontology Biological Process (2018 version)	2.19945	upregulated
beta-catenin-TCF complex assembly (GO:1904837)	6.04032	30.5908	0.0991138	0.00631751	['TLE1', 'MYC', 'TCF7', 'RUVBL1']	Gene Ontology Biological Process (2018 version)	2.19945	downregulated
viral gene expression (GO:0019080)	3.0923	15.6216	0.0997171	0.00639806	['RPL5', 'POM121', 'NUP188', 'RPS19', 'RPS7', 'RPL15', 'RPL10A', 'UBA52']	Gene Ontology Biological Process (2018 version)	2.19395	downregulated
axon guidance (GO:0007411)	2.66851	13.4409	0.19334	0.00649399	['EFNB2', 'ENAH', 'EFNB1', 'NRP1', 'CXCL12', 'GFRA1', 'SLIT3', 'NCAM1', 'EPHB2', 'PDLIM7']	Gene Ontology Biological Process (2018 version)	2.18749	upregulated
negative regulation of protein serine/threonine kinase activity (GO:0071901)	3.87051	19.4766	0.101037	0.0065254	['CEBPA', 'RGS2', 'TFAP4', 'LRP5', 'PKIG', 'DUSP7']	Gene Ontology Biological Process (2018 version)	2.18539	downregulated
regulation of cell cycle arrest (GO:0071156)	4.57059	22.8331	0.104103	0.00676733	['HSP90AB1', 'TFAP4', 'MYBBP1A', 'CDK4', 'ID2']	Gene Ontology Biological Process (2018 version)	2.16958	downregulated
90S preribosome (GO:0030686)	9.04829	45.1269	0.0644167	0.0068238	['RPS7', 'NOC2L', 'WDR46']	Gene Ontology Cellular Component (2018 version)	2.16597	downregulated
extracellular matrix assembly (GO:0085029)	9.04829	45.1269	0.195727	0.0068238	['MFAP4', 'LOX', 'FBLN5']	Gene Ontology Biological Process (2018 version)	2.16597	upregulated
positive regulation of cardiac muscle hypertrophy (GO:0010613)	9.04829	45.1269	0.195727	0.0068238	['CAMK2D', 'IL6ST', 'PDE9A']	Gene Ontology Biological Process (2018 version)	2.16597	upregulated
regulation of intrinsic apoptotic signaling pathway in response to DNA damage (GO:1902229)	9.04829	45.1269	0.195727	0.0068238	['CXCL12', 'ACKR3', 'CLU']	Gene Ontology Biological Process (2018 version)	2.16597	upregulated
NuRD complex (GO:0016581)	9.04829	45.1269	0.0644167	0.0068238	['APLP2', 'RBBP7', 'GATAD2A']	Gene Ontology Cellular Component (2018 version)	2.16597	downregulated
transmembrane receptor protein serine/threonine kinase binding (GO:0070696)	9.04829	45.1269	0.291074	0.0068238	['BMP4', 'TGFB2', 'TGFB3']	Gene Ontology Molecular Function (2018 version)	2.16597	upregulated
CHD-type complex (GO:0090545)	9.04829	45.1269	0.0644167	0.0068238	['APLP2', 'RBBP7', 'GATAD2A']	Gene Ontology Cellular Component (2018 version)	2.16597	downregulated
cellular response to organic cyclic compound (GO:0071407)	2.81845	14.0201	0.10565	0.00691249	['EGR1', 'MEF2C', 'GNG2', 'H2AFZ', 'RUVBL2', 'INSIG1', 'SHMT1', 'CASP3', 'PDXP']	Gene Ontology Biological Process (2018 version)	2.16037	downregulated
regulation of actin filament polymerization (GO:0030833)	3.80789	18.8889	0.196812	0.00700966	['FER', 'NCOA3', 'CDC42EP3', 'TWF1', 'PFN2', 'KANK3']	Gene Ontology Biological Process (2018 version)	2.1543	upregulated
alpha-amino acid metabolic process (GO:1901605)	5.81631	28.7667	0.108013	0.00711269	['GATM', 'MTRR', 'MTHFD1', 'KYAT3']	Gene Ontology Biological Process (2018 version)	2.14797	downregulated
positive regulation of bone mineralization (GO:0030501)	5.81631	28.7667	0.196812	0.00711269	['BMP4', 'PKDCC', 'TGFB3', 'ANO6']	Gene Ontology Biological Process (2018 version)	2.14797	upregulated
regulation of protein autophosphorylation (GO:0031952)	5.81631	28.7667	0.196812	0.00711269	['TOM1L1', 'ERRFI1', 'ENPP1', 'TNKS1BP1']	Gene Ontology Biological Process (2018 version)	2.14797	upregulated
platelet alpha granule (GO:0031091)	3.32166	16.3206	0.199245	0.00734762	['TGFB2', 'SPARC', 'TGFB3', 'IGF2', 'SERPING1', 'VEGFC', 'CLU']	Gene Ontology Cellular Component (2018 version)	2.13385	upregulated
actin cytoskeleton (GO:0015629)	2.1307	10.4488	0.199245	0.00741719	['PLEKHH2', 'DAPK1', 'DDX58', 'TPM2', 'TPM1', 'TWF1', 'DSTN', 'LSP1', 'SMTN', 'FER', 'PALLD', 'CDC42EP3', 'FLOT1', 'PDLIM5', 'PDLIM7']	Gene Ontology Cellular Component (2018 version)	2.12976	upregulated
viral transcription (GO:0019083)	3.00348	14.6982	0.113049	0.00749343	['RPL5', 'POM121', 'NUP188', 'RPS19', 'RPS7', 'RPL15', 'RPL10A', 'UBA52']	Gene Ontology Biological Process (2018 version)	2.12532	downregulated
regulation of translation (GO:0006417)	2.36102	11.5396	0.113049	0.00753977	['DHFR', 'RPL5', 'POM121', 'NPM1', 'MEX3A', 'TCOF1', 'NUP188', 'KLHL25', 'SHMT1', 'ENC1', 'MEX3D', 'MEX3C']	Gene Ontology Biological Process (2018 version)	2.12264	downregulated
spliceosomal complex (GO:0005681)	2.975	14.4061	0.0716006	0.0078882	['IVNS1ABP', 'ISY1', 'SF3A1', 'SNRNP40', 'SF3A2', 'SNU13', 'SNRPB2', 'SNRPD3']	Gene Ontology Cellular Component (2018 version)	2.10302	downregulated
regulation of erythrocyte differentiation (GO:0045646)	5.60829	27.0988	0.118024	0.0079712	['ZFP36', 'MAFB', 'PRMT1', 'HMGB2']	Gene Ontology Biological Process (2018 version)	2.09848	downregulated
mismatch repair (GO:0006298)	5.60829	27.0988	0.118024	0.0079712	['PCNA', 'LIG1', 'POLD2', 'RPA2']	Gene Ontology Biological Process (2018 version)	2.09848	downregulated
fatty acid beta-oxidation (GO:0006635)	4.367	21.063	0.212223	0.00804089	['ACADVL', 'ETFDH', 'ACOX3', 'HIBCH', 'DECR1']	Gene Ontology Biological Process (2018 version)	2.0947	upregulated
platelet-derived growth factor receptor signaling pathway (GO:0048008)	8.40155	40.4256	0.212223	0.00813412	['NRP1', 'FER', 'PLAT']	Gene Ontology Biological Process (2018 version)	2.08969	upregulated
positive regulation of monocyte chemotaxis (GO:0090026)	8.40155	40.4256	0.212223	0.00813412	['CREB3', 'CXCL12', 'ANO6']	Gene Ontology Biological Process (2018 version)	2.08969	upregulated
regulation of lamellipodium organization (GO:1902743)	8.40155	40.4256	0.212223	0.00813412	['FER', 'PDPN', 'TWF1']	Gene Ontology Biological Process (2018 version)	2.08969	upregulated
positive regulation of cartilage development (GO:0061036)	8.40155	40.4256	0.212223	0.00813412	['BMP4', 'PKDCC', 'LOXL2']	Gene Ontology Biological Process (2018 version)	2.08969	upregulated
2-oxoglutarate metabolic process (GO:0006103)	8.40155	40.4256	0.118219	0.00813412	['IDH1', 'IDH2', 'L2HGDH']	Gene Ontology Biological Process (2018 version)	2.08969	downregulated
serine family amino acid metabolic process (GO:0009069)	8.40155	40.4256	0.118219	0.00813412	['GCLC', 'MTHFD1', 'SHMT1']	Gene Ontology Biological Process (2018 version)	2.08969	downregulated
DNA replication checkpoint (GO:0000076)	8.40155	40.4256	0.118219	0.00813412	['CDT1', 'TIPIN', 'TOPBP1']	Gene Ontology Biological Process (2018 version)	2.08969	downregulated
regulation of primary metabolic process (GO:0080090)	2.73116	13.0829	0.119852	0.00831063	['NQO1', 'RXRA', 'HMGCS1', 'IRS1', 'ID2', 'TXNRD1', 'HMGCR', 'LDLR', 'TNFRSF21']	Gene Ontology Biological Process (2018 version)	2.08037	downregulated
nuclear transcription factor complex (GO:0044798)	3.63158	17.2641	0.0737703	0.0086182	['CEBPA', 'RXRA', 'THRA', 'NFYA', 'E2F3', 'HNRNPAB']	Gene Ontology Cellular Component (2018 version)	2.06458	downregulated
N-acetylneuraminate catabolic process (GO:0019262)	19.5743	92.7514	0.212223	0.00875241	['NAGK', 'GNPDA2']	Gene Ontology Biological Process (2018 version)	2.05787	upregulated
LBD domain binding (GO:0050693)	19.5743	92.7514	0.12419	0.00875241	['RXRA', 'CITED2']	Gene Ontology Molecular Function (2018 version)	2.05787	downregulated
ubiquitin-protein transferase inhibitor activity (GO:0055105)	19.5743	92.7514	0.12419	0.00875241	['RPL5', 'RPS7']	Gene Ontology Molecular Function (2018 version)	2.05787	downregulated
negative regulation of protein targeting to membrane (GO:0090315)	19.5743	92.7514	0.212223	0.00875241	['INPP5K', 'ITGB1BP1']	Gene Ontology Biological Process (2018 version)	2.05787	upregulated
amino sugar catabolic process (GO:0046348)	19.5743	92.7514	0.212223	0.00875241	['NAGK', 'GNPDA2']	Gene Ontology Biological Process (2018 version)	2.05787	upregulated
blood vessel endothelial cell proliferation involved in sprouting angiogenesis (GO:0002043)	19.5743	92.7514	0.212223	0.00875241	['BMP4', 'ITGB1BP1']	Gene Ontology Biological Process (2018 version)	2.05787	upregulated
protein-lysine 6-oxidase activity (GO:0004720)	19.5743	92.7514	0.291074	0.00875241	['LOX', 'LOXL2']	Gene Ontology Molecular Function (2018 version)	2.05787	upregulated
ubiquinone binding (GO:0048039)	19.5743	92.7514	0.291074	0.00875241	['ETFDH', 'COQ10A']	Gene Ontology Molecular Function (2018 version)	2.05787	upregulated
regulation of fat cell proliferation (GO:0070344)	19.5743	92.7514	0.119852	0.00875241	['E2F1', 'E2F3']	Gene Ontology Biological Process (2018 version)	2.05787	downregulated
regulation of protein depolymerization (GO:1901879)	19.5743	92.7514	0.119852	0.00875241	['SH3BP1', 'MAP1B']	Gene Ontology Biological Process (2018 version)	2.05787	downregulated
purine nucleobase biosynthetic process (GO:0009113)	19.5743	92.7514	0.119852	0.00875241	['MTHFD1', 'SHMT1']	Gene Ontology Biological Process (2018 version)	2.05787	downregulated
snRNA modification (GO:0040031)	19.5743	92.7514	0.119852	0.00875241	['DKC1', 'NHP2']	Gene Ontology Biological Process (2018 version)	2.05787	downregulated
positive regulation of podosome assembly (GO:0071803)	19.5743	92.7514	0.119852	0.00875241	['FSCN1', 'ASAP1']	Gene Ontology Biological Process (2018 version)	2.05787	downregulated
DNA ligase (ATP) activity (GO:0003910)	19.5743	92.7514	0.12419	0.00875241	['LIG1', 'PARP1']	Gene Ontology Molecular Function (2018 version)	2.05787	downregulated
rRNA transport (GO:0051029)	19.5743	92.7514	0.119852	0.00875241	['NPM1', 'TST']	Gene Ontology Biological Process (2018 version)	2.05787	downregulated
pyrimidine deoxyribonucleotide biosynthetic process (GO:0009221)	19.5743	92.7514	0.119852	0.00875241	['DCTD', 'DTYMK']	Gene Ontology Biological Process (2018 version)	2.05787	downregulated
negative regulation of erythrocyte differentiation (GO:0045647)	19.5743	92.7514	0.119852	0.00875241	['ZFP36', 'MAFB']	Gene Ontology Biological Process (2018 version)	2.05787	downregulated
box C/D snoRNP complex (GO:0031428)	19.5743	92.7514	0.0737703	0.00875241	['FBL', 'SNU13']	Gene Ontology Cellular Component (2018 version)	2.05787	downregulated
gland morphogenesis (GO:0022612)	19.5743	92.7514	0.212223	0.00875241	['TGFB2', 'TGFB3']	Gene Ontology Biological Process (2018 version)	2.05787	upregulated
regulation of transforming growth factor beta2 production (GO:0032909)	19.5743	92.7514	0.212223	0.00875241	['TGFB2', 'SMAD3']	Gene Ontology Biological Process (2018 version)	2.05787	upregulated
negative regulation of glycogen biosynthetic process (GO:0045719)	19.5743	92.7514	0.212223	0.00875241	['ENPP1', 'INPP5K']	Gene Ontology Biological Process (2018 version)	2.05787	upregulated
NADPH-hemoprotein reductase activity (GO:0003958)	19.5743	92.7514	0.12419	0.00875241	['POR', 'MTRR']	Gene Ontology Molecular Function (2018 version)	2.05787	downregulated
hydroxymethyl-, formyl- and related transferase activity (GO:0016742)	19.5743	92.7514	0.12419	0.00875241	['SHMT1', 'GART']	Gene Ontology Molecular Function (2018 version)	2.05787	downregulated
regulation of interleukin-5 secretion (GO:2000662)	19.5743	92.7514	0.119852	0.00875241	['TSLP', 'TNFRSF21']	Gene Ontology Biological Process (2018 version)	2.05787	downregulated
L-ornithine transmembrane transporter activity (GO:0000064)	19.5743	92.7514	0.12419	0.00875241	['SLC25A15', 'SLC7A2']	Gene Ontology Molecular Function (2018 version)	2.05787	downregulated
ion channel inhibitor activity (GO:0008200)	5.41463	25.5693	0.291074	0.00889498	['VAMP8', 'CAMK2D', 'FKBP1B', 'STX1A']	Gene Ontology Molecular Function (2018 version)	2.05085	upregulated
positive regulation of biomineral tissue development (GO:0070169)	5.41463	25.5693	0.21348	0.00889498	['BMP4', 'PKDCC', 'TGFB3', 'ANO6']	Gene Ontology Biological Process (2018 version)	2.05085	upregulated
axon (GO:0030424)	2.6895	12.6435	0.199245	0.00908554	['NRP1', 'NTRK2', 'TGFB2', 'PAK1', 'KIF13A', 'ROR1', 'PARK7', 'EPHB2', 'CPT1C']	Gene Ontology Cellular Component (2018 version)	2.04165	upregulated
regulation of neuron death (GO:1901214)	3.57637	16.7646	0.218776	0.00920869	['EFNB2', 'RAB29', 'RRAS2', 'PARK7', 'CLU', 'BTBD10']	Gene Ontology Biological Process (2018 version)	2.0358	upregulated
DNA-dependent ATPase activity (GO:0008094)	3.57637	16.7646	0.125767	0.00920869	['RFC5', 'RUVBL2', 'RUVBL1', 'G3BP1', 'MCM4', 'MCM6']	Gene Ontology Molecular Function (2018 version)	2.0358	downregulated
lipid biosynthetic process (GO:0008610)	3.57637	16.7646	0.125376	0.00920869	['ACLY', 'LPCAT1', 'MVD', 'HMGCR', 'LSS', 'ACACA']	Gene Ontology Biological Process (2018 version)	2.0358	downregulated
regulation of dephosphorylation (GO:0035303)	7.84105	36.444	0.223142	0.00958222	['INPP5K', 'CDK5RAP3', 'SMG6']	Gene Ontology Biological Process (2018 version)	2.01853	upregulated
endoplasmic reticulum calcium ion homeostasis (GO:0032469)	7.84105	36.444	0.223142	0.00958222	['CAMK2D', 'WFS1', 'TGM2']	Gene Ontology Biological Process (2018 version)	2.01853	upregulated
NAD+ ADP-ribosyltransferase activity (GO:0003950)	7.84105	36.444	0.291074	0.00958222	['PARP3', 'TIPARP', 'SIRT4']	Gene Ontology Molecular Function (2018 version)	2.01853	upregulated
transcriptional activator activity, RNA polymerase II distal enhancer sequence-specific binding (GO:0001205)	7.84105	36.444	0.125767	0.00958222	['MEF2C', 'MEOX2', 'MEF2D']	Gene Ontology Molecular Function (2018 version)	2.01853	downregulated
oxidoreductase activity, acting on the CH-NH group of donors, NAD or NADP as acceptor (GO:0016646)	7.84105	36.444	0.125767	0.00958222	['DHFR', 'MTHFD1', 'BLVRB']	Gene Ontology Molecular Function (2018 version)	2.01853	downregulated
positive regulation of metabolic process (GO:0009893)	7.84105	36.444	0.129716	0.00958222	['ACLY', 'FASN', 'ACACA']	Gene Ontology Biological Process (2018 version)	2.01853	downregulated
protein tyrosine/serine/threonine phosphatase activity (GO:0008138)	5.23387	24.1629	0.126588	0.00988591	['DUSP4', 'DUSP6', 'PALD1', 'DUSP7']	Gene Ontology Molecular Function (2018 version)	2.00498	downregulated
bone development (GO:0060348)	5.23387	24.1629	0.133067	0.00988591	['SH3PXD2B', 'LRP5', 'GNAS', 'STC1']	Gene Ontology Biological Process (2018 version)	2.00498	downregulated
negative regulation of cellular macromolecule biosynthetic process (GO:2000113)	1.78559	8.20332	0.13532	0.0101104	['CEBPA', 'TLE1', 'CBX5', 'CTBP2', 'THRA', 'CITED2', 'SHMT1', 'HMGB2', 'MEX3D', 'MEX3C', 'GATAD2A', 'TBX2', 'DHFR', 'PER1', 'GCLC', 'MEX3A', 'ZEB1', 'TFAP4', 'MYBBP1A', 'ID2', 'ENC1', 'E2F1']	Gene Ontology Biological Process (2018 version)	1.99523	downregulated
ruffle membrane (GO:0032587)	4.09343	18.7503	0.199245	0.010249	['DDX58', 'TPM1', 'PDPN', 'TWF1', 'INPP5K']	Gene Ontology Cellular Component (2018 version)	1.98932	upregulated
positive regulation of protein import into nucleus (GO:0042307)	4.09343	18.7503	0.234044	0.010249	['BMP4', 'SMAD3', 'RBPMS', 'DDX58', 'TGFB3']	Gene Ontology Biological Process (2018 version)	1.98932	upregulated
mitochondrion (GO:0005739)	1.54113	7.04807	0.199245	0.0103236	['ACADVL', 'NOL7', 'PARK7', 'HSCB', 'CLU', 'HINT2', 'AIFM2', 'RAB29', 'HIVEP1', 'MFN2', 'SLIT3', 'BRD8', 'HMGCS2', 'SLC25A20', 'PDK2', 'HIBCH', 'DECR1', 'TGM2', 'HEMK1', 'AGTPBP1', 'CMC4', 'MTERF2', 'UROS', 'NGDN', 'ECH1', 'SIRT4', 'SIRT5', 'COQ9', 'SUOX', 'COQ10A', 'IFI27', 'SERHL', 'NBR1', 'TARS2', 'LETMD1', 'MICU1', 'MCU', 'COX20']	Gene Ontology Cellular Component (2018 version)	1.98617	upregulated
epithelial cell differentiation (GO:0030855)	3.09677	14.1615	0.234044	0.0103272	['BMP4', 'ACADVL', 'RARG', 'TAGLN', 'SCUBE1', 'RARB', 'HNRNPH3']	Gene Ontology Biological Process (2018 version)	1.98602	upregulated
transmembrane receptor protein serine/threonine kinase signaling pathway (GO:0007178)	2.62933	12.0183	0.234044	0.0103489	['BMP4', 'SMAD1', 'TGFB2', 'USP15', 'SMAD3', 'HPGD', 'TGFB3', 'TGFB1I1', 'FSTL1']	Gene Ontology Biological Process (2018 version)	1.98511	upregulated
glucose homeostasis (GO:0042593)	3.47083	15.8226	0.234587	0.0104754	['WFS1', 'IGF2', 'INPP5K', 'PARK7', 'PDK2', 'MCU']	Gene Ontology Biological Process (2018 version)	1.97983	upregulated
negative regulation of growth (GO:0045926)	2.81475	12.8002	0.234587	0.0105932	['NOTCH2', 'TGFB2', 'SMAD3', 'FHL1', 'JADE1', 'ENPP1', 'DACT3', 'SLIT3']	Gene Ontology Biological Process (2018 version)	1.97497	upregulated
protein targeting to ER (GO:0045047)	3.0622	13.8386	0.143824	0.0108983	['RPL5', 'SPCS3', 'RPS19', 'RPS7', 'RPL15', 'RPL10A', 'UBA52']	Gene Ontology Biological Process (2018 version)	1.96264	downregulated
DNA-dependent DNA replication maintenance of fidelity (GO:0045005)	5.06478	22.8665	0.143824	0.0109457	['TIPIN', 'PCNA', 'ALYREF', 'CENPS']	Gene Ontology Biological Process (2018 version)	1.96076	downregulated
regulation of mitotic spindle organization (GO:0060236)	5.06478	22.8665	0.234587	0.0109457	['GPSM2', 'PARP3', 'CHMP2B', 'CHMP2A']	Gene Ontology Biological Process (2018 version)	1.96076	upregulated
maturation of SSU-rRNA from tricistronic rRNA transcript (SSU-rRNA, 5.8S rRNA, LSU-rRNA) (GO:0000462)	5.06478	22.8665	0.143824	0.0109457	['EMG1', 'RPS19', 'RRS1', 'WDR46']	Gene Ontology Biological Process (2018 version)	1.96076	downregulated
negative regulation of cellular amide metabolic process (GO:0034249)	3.42035	15.3781	0.143824	0.011153	['DHFR', 'MEX3A', 'SHMT1', 'ENC1', 'MEX3D', 'MEX3C']	Gene Ontology Biological Process (2018 version)	1.95261	downregulated
negative regulation of phosphorylation (GO:0042326)	3.42035	15.3781	0.234587	0.011153	['BMP4', 'INPP5K', 'PARK7', 'EPHB2', 'CDK5RAP3', 'LRP6']	Gene Ontology Biological Process (2018 version)	1.95261	upregulated
fatty-acyl-CoA metabolic process (GO:0035337)	7.3506	33.0369	0.143824	0.0111708	['ACLY', 'FASN', 'ACACA']	Gene Ontology Biological Process (2018 version)	1.95192	downregulated
negative regulation of proteolysis involved in cellular protein catabolic process (GO:1903051)	7.3506	33.0369	0.143824	0.0111708	['ALAD', 'RPL5', 'RPS7']	Gene Ontology Biological Process (2018 version)	1.95192	downregulated
histone methylation (GO:0016571)	7.3506	33.0369	0.143824	0.0111708	['FBL', 'PRMT1', 'PRMT3']	Gene Ontology Biological Process (2018 version)	1.95192	downregulated
primary alcohol metabolic process (GO:0034308)	7.3506	33.0369	0.234587	0.0111708	['ALDH3A2', 'NAPEPLD', 'DHRS3']	Gene Ontology Biological Process (2018 version)	1.95192	upregulated
mitochondrial calcium ion homeostasis (GO:0051560)	7.3506	33.0369	0.234587	0.0111708	['MICU1', 'MCU', 'TGM2']	Gene Ontology Biological Process (2018 version)	1.95192	upregulated
purine ribonucleotide catabolic process (GO:0009154)	7.3506	33.0369	0.234587	0.0111708	['NUDT7', 'PDE5A', 'PDE9A']	Gene Ontology Biological Process (2018 version)	1.95192	upregulated
positive regulation of mononuclear cell migration (GO:0071677)	7.3506	33.0369	0.234587	0.0111708	['CREB3', 'CXCL12', 'ANO6']	Gene Ontology Biological Process (2018 version)	1.95192	upregulated
RNA polymerase II transcription factor activity, sequence-specific transcription regulatory region DNA binding (GO:0001133)	7.3506	33.0369	0.291074	0.0111708	['RARG', 'RARB', 'NR1D2']	Gene Ontology Molecular Function (2018 version)	1.95192	upregulated
positive regulation of gene expression (GO:0010628)	1.6159	7.21386	0.144148	0.0115128	['RPL5', 'DNMT1', 'RAMP2', 'CITED2', 'LRP5', 'HMGB2', 'MRPL12', 'ETS2', 'CAMKK2', 'MYC', 'E2F1', 'FZD1', 'IVNS1ABP', 'EGR1', 'MEF2C', 'SMARCC1', 'NPM1', 'TLE1', 'RPS7', 'NFYA', 'CNBP', 'PRKAB1', 'DKK1', 'HNRNPAB', 'MAPK11', 'TFAP4', 'MYBBP1A', 'FUBP1', 'ID2', 'PF4']	Gene Ontology Biological Process (2018 version)	1.93882	downregulated
sulfur compound biosynthetic process (GO:0044272)	2.76508	12.3158	0.144148	0.0116316	['GGT5', 'GCLC', 'VCAN', 'GSTM1', 'CHPF', 'MAT2A', 'ST3GAL4', 'CHST2']	Gene Ontology Biological Process (2018 version)	1.93436	downregulated
transforming growth factor beta receptor signaling pathway (GO:0007179)	3.37131	14.9501	0.238198	0.011861	['SMAD1', 'USP15', 'TGFB2', 'SMAD3', 'HPGD', 'TGFB3']	Gene Ontology Biological Process (2018 version)	1.92588	upregulated
steroid hormone receptor binding (GO:0035258)	3.37131	14.9501	0.291074	0.011861	['SMAD3', 'TGFB1I1', 'NCOA3', 'FHL2', 'PARK7', 'FOXP1']	Gene Ontology Molecular Function (2018 version)	1.92588	upregulated
actin binding (GO:0003779)	2.1332	9.45426	0.291074	0.0118911	['PLEKHH2', 'TPM2', 'TPM1', 'MICAL3', 'TWF1', 'NEXN', 'DSTN', 'LSP1', 'SMTN', 'CFL2', 'TNNT3', 'PDLIM5', 'PFN2']	Gene Ontology Molecular Function (2018 version)	1.92478	upregulated
type II transforming growth factor beta receptor binding (GO:0005114)	15.6586	69.1885	0.291074	0.0120517	['TGFB2', 'TGFB3']	Gene Ontology Molecular Function (2018 version)	1.91895	upregulated
negative regulation of glycogen metabolic process (GO:0070874)	15.6586	69.1885	0.238198	0.0120517	['ENPP1', 'INPP5K']	Gene Ontology Biological Process (2018 version)	1.91895	upregulated
primary miRNA binding (GO:0070878)	15.6586	69.1885	0.291074	0.0120517	['SMAD1', 'SMAD3']	Gene Ontology Molecular Function (2018 version)	1.91895	upregulated
tetrahydrofolate interconversion (GO:0035999)	15.6586	69.1885	0.144148	0.0120517	['MTHFD1', 'SHMT1']	Gene Ontology Biological Process (2018 version)	1.91895	downregulated
positive regulation of hemopoiesis (GO:1903708)	15.6586	69.1885	0.238198	0.0120517	['N4BP2L2', 'HOXA5']	Gene Ontology Biological Process (2018 version)	1.91895	upregulated
adenylate cyclase-activating dopamine receptor signaling pathway (GO:0007191)	15.6586	69.1885	0.144148	0.0120517	['GNG2', 'GNAS']	Gene Ontology Biological Process (2018 version)	1.91895	downregulated
porphyrin-containing compound catabolic process (GO:0006787)	15.6586	69.1885	0.144148	0.0120517	['HMOX1', 'BLVRB']	Gene Ontology Biological Process (2018 version)	1.91895	downregulated
heme catabolic process (GO:0042167)	15.6586	69.1885	0.144148	0.0120517	['HMOX1', 'BLVRB']	Gene Ontology Biological Process (2018 version)	1.91895	downregulated
DNA ligase activity (GO:0003909)	15.6586	69.1885	0.147839	0.0120517	['LIG1', 'PARP1']	Gene Ontology Molecular Function (2018 version)	1.91895	downregulated
box C/D snoRNP assembly (GO:0000492)	15.6586	69.1885	0.144148	0.0120517	['RUVBL2', 'RUVBL1']	Gene Ontology Biological Process (2018 version)	1.91895	downregulated
regulation of isotype switching (GO:0045191)	15.6586	69.1885	0.144148	0.0120517	['PAXIP1', 'TFRC']	Gene Ontology Biological Process (2018 version)	1.91895	downregulated
DEAD/H-box RNA helicase binding (GO:0017151)	15.6586	69.1885	0.291074	0.0120517	['SMAD1', 'SMAD3']	Gene Ontology Molecular Function (2018 version)	1.91895	upregulated
regulation of chemokine biosynthetic process (GO:0045073)	15.6586	69.1885	0.144148	0.0120517	['EGR1', 'HMOX1']	Gene Ontology Biological Process (2018 version)	1.91895	downregulated
ornithine transport (GO:0015822)	15.6586	69.1885	0.144148	0.0120517	['SLC25A15', 'SLC7A2']	Gene Ontology Biological Process (2018 version)	1.91895	downregulated
purine nucleotide biosynthetic process (GO:0006164)	15.6586	69.1885	0.144148	0.0120517	['MTHFD1', 'PPAT']	Gene Ontology Biological Process (2018 version)	1.91895	downregulated
regulation of Wnt signaling pathway, planar cell polarity pathway (GO:2000095)	15.6586	69.1885	0.144148	0.0120517	['DKK1', 'DACT1']	Gene Ontology Biological Process (2018 version)	1.91895	downregulated
retinoic acid receptor signaling pathway (GO:0048384)	15.6586	69.1885	0.238198	0.0120517	['RARG', 'RARB']	Gene Ontology Biological Process (2018 version)	1.91895	upregulated
positive regulation of urine volume (GO:0035810)	15.6586	69.1885	0.238198	0.0120517	['NPR3', 'INPP5K']	Gene Ontology Biological Process (2018 version)	1.91895	upregulated
Golgi trans cisterna (GO:0000138)	15.6586	69.1885	0.211452	0.0120517	['TMEM59', 'YIPF1']	Gene Ontology Cellular Component (2018 version)	1.91895	upregulated
sulfur amino acid biosynthetic process (GO:0000097)	15.6586	69.1885	0.144148	0.0120517	['MTRR', 'MTHFD1']	Gene Ontology Biological Process (2018 version)	1.91895	downregulated
pharyngeal arch artery morphogenesis (GO:0061626)	15.6586	69.1885	0.238198	0.0120517	['BMP4', 'TGFB2']	Gene Ontology Biological Process (2018 version)	1.91895	upregulated
regulation of glycogen (starch) synthase activity (GO:2000465)	15.6586	69.1885	0.238198	0.0120517	['IGF2', 'INPP5K']	Gene Ontology Biological Process (2018 version)	1.91895	upregulated
regulation of muscle cell differentiation (GO:0051147)	4.90625	21.6686	0.144148	0.0120761	['PTBP1', 'MAPK11', 'MEF2C', 'CAMK1']	Gene Ontology Biological Process (2018 version)	1.91807	downregulated
double-stranded DNA binding (GO:0003690)	2.99533	13.2209	0.147839	0.0121087	['EGR1', 'FEN1', 'RXRA', 'UHRF1', 'APEX1', 'HMGB2', 'CENPS']	Gene Ontology Molecular Function (2018 version)	1.9169	downregulated
small GTPase mediated signal transduction (GO:0007264)	2.99533	13.2209	0.144148	0.0121087	['MAPK11', 'DNMT1', 'PLK2', 'G3BP1', 'ARHGAP18', 'RASGRP2', 'RALGDS']	Gene Ontology Biological Process (2018 version)	1.9169	downregulated
nuclear-transcribed mRNA catabolic process (GO:0000956)	2.40617	10.5726	0.146306	0.0123517	['RPL5', 'ZFP36', 'CNOT6', 'RPS19', 'RPS7', 'RNPS1', 'RPL15', 'RPL10A', 'UBA52', 'LSM4']	Gene Ontology Biological Process (2018 version)	1.90827	downregulated
cadherin binding (GO:0045296)	1.99287	8.70402	0.150525	0.012682	['VASP', 'HSP90AB1', 'TMOD3', 'IDH1', 'ARHGAP18', 'ASAP1', 'BZW2', 'PCBP1', 'PRDX1', 'FASN', 'RUVBL1', 'FSCN1', 'ITGA6', 'RPL15', 'SH3GL1']	Gene Ontology Molecular Function (2018 version)	1.89681	downregulated
regulation of lipid metabolic process (GO:0019216)	2.96297	12.9254	0.15026	0.0127489	['RXRA', 'HMGCS1', 'IRS1', 'ID2', 'TXNRD1', 'HMGCR', 'TNFRSF21']	Gene Ontology Biological Process (2018 version)	1.89453	downregulated
caveola (GO:0005901)	3.85205	16.7763	0.101497	0.0128403	['SCARB1', 'PLVAP', 'IRS1', 'EMP2', 'LRP8']	Gene Ontology Cellular Component (2018 version)	1.89143	downregulated
cellular iron ion homeostasis (GO:0006879)	3.85205	16.7763	0.150567	0.0128403	['TFRC', 'CCDC115', 'MYC', 'HMOX1', 'UBA52']	Gene Ontology Biological Process (2018 version)	1.89143	downregulated
regulation of glycogen biosynthetic process (GO:0005979)	6.91786	30.0952	0.248736	0.0129021	['IGF2', 'ENPP1', 'INPP5K']	Gene Ontology Biological Process (2018 version)	1.88934	upregulated
DNA-directed DNA polymerase activity (GO:0003887)	6.91786	30.0952	0.150525	0.0129021	['PRIM2', 'POLA1', 'POLD2']	Gene Ontology Molecular Function (2018 version)	1.88934	downregulated
heparan sulfate proteoglycan metabolic process (GO:0030201)	6.91786	30.0952	0.248736	0.0129021	['EXT1', 'SULF1', 'HS6ST1']	Gene Ontology Biological Process (2018 version)	1.88934	upregulated
inactivation of MAPK activity (GO:0000188)	6.91786	30.0952	0.150567	0.0129021	['DUSP4', 'RGS3', 'DUSP6']	Gene Ontology Biological Process (2018 version)	1.88934	downregulated
negative regulation of intracellular protein transport (GO:0090317)	6.91786	30.0952	0.248736	0.0129021	['INPP5K', 'ITGB1BP1', 'PARK7']	Gene Ontology Biological Process (2018 version)	1.88934	upregulated
endolysosome (GO:0036019)	6.91786	30.0952	0.101497	0.0129021	['AP2S1', 'LDLR', 'LGMN']	Gene Ontology Cellular Component (2018 version)	1.88934	downregulated
3',5'-cyclic-nucleotide phosphodiesterase activity (GO:0004114)	6.91786	30.0952	0.291074	0.0129021	['PDE1A', 'PDE5A', 'PDE9A']	Gene Ontology Molecular Function (2018 version)	1.88934	upregulated
negative regulation of Ras protein signal transduction (GO:0046580)	4.75733	20.5593	0.253913	0.0132786	['TGFB2', 'MFN2', 'STAMBP', 'EPHB2']	Gene Ontology Biological Process (2018 version)	1.87685	upregulated
regulation of dendrite development (GO:0050773)	4.75733	20.5593	0.151967	0.0132786	['MEF2C', 'VLDLR', 'LRP8', 'ARF6']	Gene Ontology Biological Process (2018 version)	1.87685	downregulated
base-excision repair (GO:0006284)	4.75733	20.5593	0.151967	0.0132786	['LIG1', 'APEX1', 'RPA2', 'UNG']	Gene Ontology Biological Process (2018 version)	1.87685	downregulated
phospholipid biosynthetic process (GO:0008654)	4.75733	20.5593	0.151967	0.0132786	['IDI1', 'FDPS', 'LPCAT1', 'MVD']	Gene Ontology Biological Process (2018 version)	1.87685	downregulated
positive regulation of smooth muscle cell proliferation (GO:0048661)	4.75733	20.5593	0.151967	0.0132786	['ID2', 'HMOX1', 'MEF2D', 'MMP9']	Gene Ontology Biological Process (2018 version)	1.87685	downregulated
protein kinase binding (GO:0019901)	1.75976	7.58194	0.291074	0.0134535	['NTRK2', 'ERRFI1', 'SMAD1', 'SMAD3', 'CMC4', 'NCOA3', 'PRKAG2', 'RHOC', 'TOM1L1', 'TOM1L2', 'PKIA', 'RB1CC1', 'NBR1', 'JTB', 'DACT3', 'ROR1', 'EPHB2', 'PDLIM5', 'CDK5RAP3', 'SASH1', 'MAP3K12']	Gene Ontology Molecular Function (2018 version)	1.87116	upregulated
positive regulation of cell death (GO:0010942)	3.77778	16.1822	0.261638	0.0137938	['EFNB2', 'BMP4', 'RARG', 'LRP1', 'CLU']	Gene Ontology Biological Process (2018 version)	1.86031	upregulated
nucleosome organization (GO:0034728)	3.23227	13.7577	0.16066	0.0141739	['CHAF1B', 'SMARCC1', 'NPM1', 'NASP', 'GRWD1', 'HMGB2']	Gene Ontology Biological Process (2018 version)	1.84851	downregulated
regulation of endothelial cell proliferation (GO:0001936)	3.23227	13.7577	0.26537	0.0141739	['BMP4', 'NRP1', 'ECM1', 'SPARC', 'VEGFC', 'SULF1']	Gene Ontology Biological Process (2018 version)	1.84851	upregulated
steroid biosynthetic process (GO:0006694)	3.23227	13.7577	0.16066	0.0141739	['HSD11B2', 'SQLE', 'PMVK', 'HMGCR', 'DHCR7', 'LSS']	Gene Ontology Biological Process (2018 version)	1.84851	downregulated
negative regulation of protein phosphorylation (GO:0001933)	2.3484	9.9751	0.26537	0.0142982	['ERRFI1', 'FLRT2', 'ENPP1', 'INPP5K', 'PRKAG2', 'ITGB1BP1', 'PARK7', 'EPHB2', 'CDK5RAP3', 'LRP6']	Gene Ontology Biological Process (2018 version)	1.84472	upregulated
actin filament binding (GO:0051015)	2.64822	11.2017	0.156558	0.0145537	['MYO1E', 'HIP1', 'MYO10', 'FSCN1', 'MYO18A', 'ARPC4', 'IQGAP2', 'RCSD1']	Gene Ontology Molecular Function (2018 version)	1.83703	downregulated
muscle filament sliding (GO:0030049)	4.61717	19.5299	0.26537	0.0145547	['MYL6', 'TPM2', 'TPM1', 'TNNT3']	Gene Ontology Biological Process (2018 version)	1.837	upregulated
chemical homeostasis (GO:0048878)	4.61717	19.5299	0.26537	0.0145547	['ABHD4', 'NR1D2', 'ACOX3', 'PNPLA2']	Gene Ontology Biological Process (2018 version)	1.837	upregulated
actin-myosin filament sliding (GO:0033275)	4.61717	19.5299	0.26537	0.0145547	['MYL6', 'TPM2', 'TPM1', 'TNNT3']	Gene Ontology Biological Process (2018 version)	1.837	upregulated
platelet dense granule (GO:0042827)	6.5332	27.5349	0.234642	0.014778	['ECM1', 'RARRES2', 'FAM3C']	Gene Ontology Cellular Component (2018 version)	1.83038	upregulated
regulation of cardiac muscle hypertrophy (GO:0010611)	6.5332	27.5349	0.267368	0.014778	['CAMK2D', 'IL6ST', 'PDE9A']	Gene Ontology Biological Process (2018 version)	1.83038	upregulated
protein-DNA complex disassembly (GO:0032986)	6.5332	27.5349	0.164539	0.014778	['SMARCC1', 'GRWD1', 'MYC']	Gene Ontology Biological Process (2018 version)	1.83038	downregulated
negative regulation of cell cycle arrest (GO:0071157)	6.5332	27.5349	0.164539	0.014778	['HSP90AB1', 'TFAP4', 'CDK4']	Gene Ontology Biological Process (2018 version)	1.83038	downregulated
AU-rich element binding (GO:0017091)	6.5332	27.5349	0.156558	0.014778	['ZFP36', 'MEX3D', 'HNRNPA0']	Gene Ontology Molecular Function (2018 version)	1.83038	downregulated
DNA polymerase activity (GO:0034061)	6.5332	27.5349	0.156558	0.014778	['PRIM2', 'POLA1', 'POLD2']	Gene Ontology Molecular Function (2018 version)	1.83038	downregulated
TBP-class protein binding (GO:0017025)	6.5332	27.5349	0.156558	0.014778	['THRA', 'RUVBL2', 'RUVBL1']	Gene Ontology Molecular Function (2018 version)	1.83038	downregulated
euchromatin (GO:0000791)	6.5332	27.5349	0.112503	0.014778	['H2AFZ', 'UHRF1', 'RUVBL2']	Gene Ontology Cellular Component (2018 version)	1.83038	downregulated
positive regulation of leukocyte cell-cell adhesion (GO:1903039)	6.5332	27.5349	0.164539	0.014778	['SIRPA', 'CD44', 'HSPD1']	Gene Ontology Biological Process (2018 version)	1.83038	downregulated
regulation of epidermal growth factor receptor signaling pathway (GO:0042058)	3.70631	15.6167	0.164539	0.014794	['RHBDF1', 'HIP1', 'NCK2', 'MMP9', 'UBA52']	Gene Ontology Biological Process (2018 version)	1.82992	downregulated
carboxylic ester hydrolase activity (GO:0052689)	2.86993	12.0884	0.291074	0.0148155	['ABHD12', 'ABHD4', 'ESD', 'DDHD2', 'TARS2', 'PNPLA6', 'PNPLA2']	Gene Ontology Molecular Function (2018 version)	1.82928	upregulated
regulation of hydrolase activity (GO:0051336)	3.18842	13.3883	0.268701	0.0150101	['NTRK2', 'CAMK2D', 'TPM2', 'TNNT3', 'ITGB1BP1', 'CDK5RAP3']	Gene Ontology Biological Process (2018 version)	1.82362	upregulated
phospholipid scrambling (GO:0017121)	13.0482	54.1165	0.268701	0.0158049	['PLSCR2', 'ANO6']	Gene Ontology Biological Process (2018 version)	1.80121	upregulated
RNA-directed DNA polymerase activity (GO:0003964)	13.0482	54.1165	0.156558	0.0158049	['SNRNP40', 'DKC1']	Gene Ontology Molecular Function (2018 version)	1.80121	downregulated
rRNA methyltransferase activity (GO:0008649)	13.0482	54.1165	0.156558	0.0158049	['FBL', 'EMG1']	Gene Ontology Molecular Function (2018 version)	1.80121	downregulated
telomerase activity (GO:0003720)	13.0482	54.1165	0.156558	0.0158049	['SNRNP40', 'DKC1']	Gene Ontology Molecular Function (2018 version)	1.80121	downregulated
protein-arginine omega-N asymmetric methyltransferase activity (GO:0035242)	13.0482	54.1165	0.156558	0.0158049	['PRMT1', 'PRMT3']	Gene Ontology Molecular Function (2018 version)	1.80121	downregulated
axon extension involved in axon guidance (GO:0048846)	13.0482	54.1165	0.268701	0.0158049	['NRP1', 'SLIT3']	Gene Ontology Biological Process (2018 version)	1.80121	upregulated
alpha-amino acid biosynthetic process (GO:1901607)	13.0482	54.1165	0.165995	0.0158049	['GATM', 'MTHFD1']	Gene Ontology Biological Process (2018 version)	1.80121	downregulated
regulation of nitrogen compound metabolic process (GO:0051171)	13.0482	54.1165	0.165995	0.0158049	['SCARB1', 'LDLR']	Gene Ontology Biological Process (2018 version)	1.80121	downregulated
positive regulation of immunoglobulin mediated immune response (GO:0002891)	13.0482	54.1165	0.165995	0.0158049	['PAXIP1', 'TFRC']	Gene Ontology Biological Process (2018 version)	1.80121	downregulated
isoprenoid metabolic process (GO:0006720)	13.0482	54.1165	0.165995	0.0158049	['MVD', 'HMGCR']	Gene Ontology Biological Process (2018 version)	1.80121	downregulated
spleen development (GO:0048536)	13.0482	54.1165	0.165995	0.0158049	['CITED2', 'TCF21']	Gene Ontology Biological Process (2018 version)	1.80121	downregulated
positive regulation of DNA recombination (GO:0045911)	13.0482	54.1165	0.165995	0.0158049	['PAXIP1', 'TFRC']	Gene Ontology Biological Process (2018 version)	1.80121	downregulated
short-chain fatty acid catabolic process (GO:0019626)	13.0482	54.1165	0.268701	0.0158049	['PCCA', 'MMAA']	Gene Ontology Biological Process (2018 version)	1.80121	upregulated
SMAD protein complex assembly (GO:0007183)	13.0482	54.1165	0.268701	0.0158049	['SMAD1', 'SMAD3']	Gene Ontology Biological Process (2018 version)	1.80121	upregulated
peptidyl-arginine methylation, to asymmetrical-dimethyl arginine (GO:0019919)	13.0482	54.1165	0.165995	0.0158049	['PRMT1', 'PRMT3']	Gene Ontology Biological Process (2018 version)	1.80121	downregulated
positive regulation of extracellular matrix assembly (GO:1901203)	13.0482	54.1165	0.268701	0.0158049	['SMAD3', 'PHLDB2']	Gene Ontology Biological Process (2018 version)	1.80121	upregulated
GDP-dissociation inhibitor activity (GO:0005092)	13.0482	54.1165	0.291074	0.0158049	['GPSM2', 'ITGB1BP1']	Gene Ontology Molecular Function (2018 version)	1.80121	upregulated
NAD+ binding (GO:0070403)	13.0482	54.1165	0.291074	0.0158049	['HPGD', 'SIRT5']	Gene Ontology Molecular Function (2018 version)	1.80121	upregulated
coreceptor activity involved in Wnt signaling pathway (GO:0071936)	13.0482	54.1165	0.291074	0.0158049	['ROR1', 'LRP6']	Gene Ontology Molecular Function (2018 version)	1.80121	upregulated
Golgi medial cisterna (GO:0005797)	13.0482	54.1165	0.234642	0.0158049	['TMEM59', 'YIPF1']	Gene Ontology Cellular Component (2018 version)	1.80121	upregulated
integrin activation (GO:0033622)	13.0482	54.1165	0.268701	0.0158049	['CXCL12', 'ITGB1BP1']	Gene Ontology Biological Process (2018 version)	1.80121	upregulated
positive regulation of protein homodimerization activity (GO:0090073)	13.0482	54.1165	0.165995	0.0158049	['MEF2C', 'TRAF4']	Gene Ontology Biological Process (2018 version)	1.80121	downregulated
snoRNA 3'-end processing (GO:0031126)	13.0482	54.1165	0.165995	0.0158049	['FBL', 'DKC1']	Gene Ontology Biological Process (2018 version)	1.80121	downregulated
positive regulation of isotype switching (GO:0045830)	13.0482	54.1165	0.165995	0.0158049	['PAXIP1', 'TFRC']	Gene Ontology Biological Process (2018 version)	1.80121	downregulated
neuron projection extension involved in neuron projection guidance (GO:1902284)	13.0482	54.1165	0.268701	0.0158049	['NRP1', 'SLIT3']	Gene Ontology Biological Process (2018 version)	1.80121	upregulated
ribosomal large subunit export from nucleus (GO:0000055)	13.0482	54.1165	0.165995	0.0158049	['NPM1', 'RRS1']	Gene Ontology Biological Process (2018 version)	1.80121	downregulated
cell junction assembly (GO:0034329)	3.63749	15.0778	0.165995	0.0158415	['VASP', 'RAMP2', 'SH3BP1', 'FSCN1', 'ITGA6']	Gene Ontology Biological Process (2018 version)	1.8002	downregulated
sterol metabolic process (GO:0016125)	3.63749	15.0778	0.165995	0.0158415	['SQLE', 'RXRA', 'PMVK', 'HMGCR', 'DHCR7']	Gene Ontology Biological Process (2018 version)	1.8002	downregulated
BMP signaling pathway (GO:0030509)	3.14575	13.0319	0.268701	0.0158799	['BMP4', 'SMAD1', 'USP15', 'TGFB2', 'TGFB3', 'FSTL1']	Gene Ontology Biological Process (2018 version)	1.79915	upregulated
acyl-CoA metabolic process (GO:0006637)	4.48502	18.5728	0.165995	0.0159058	['HMGCS1', 'SUCLG2', 'DBI', 'ACACA']	Gene Ontology Biological Process (2018 version)	1.79844	downregulated
generation of neurons (GO:0048699)	2.5827	10.5935	0.169302	0.0165445	['FZD1', 'MEF2C', 'WNT5B', 'ID2', 'CASP3', 'HMGB2', 'NDNF', 'IER2']	Gene Ontology Biological Process (2018 version)	1.78135	downregulated
negative regulation of binding (GO:0051100)	3.1042	12.6879	0.169302	0.0167839	['TFAP4', 'ID2', 'E2F1', 'CAMK1', 'DKK1', 'DACT1']	Gene Ontology Biological Process (2018 version)	1.77511	downregulated
ephrin receptor signaling pathway (GO:0048013)	3.1042	12.6879	0.169302	0.0167839	['NCK2', 'AP2S1', 'FYN', 'ARPC4', 'MMP9', 'VAV2']	Gene Ontology Biological Process (2018 version)	1.77511	downregulated
purine-containing compound biosynthetic process (GO:0072522)	6.18903	25.2908	0.169302	0.0167997	['MTHFD1', 'SHMT1', 'PPAT']	Gene Ontology Biological Process (2018 version)	1.7747	downregulated
regulation of monocyte chemotaxis (GO:0090025)	6.18903	25.2908	0.27826	0.0167997	['CREB3', 'CXCL12', 'ANO6']	Gene Ontology Biological Process (2018 version)	1.7747	upregulated
negative regulation of actin filament polymerization (GO:0030837)	6.18903	25.2908	0.27826	0.0167997	['TWF1', 'KANK3', 'PFN2']	Gene Ontology Biological Process (2018 version)	1.7747	upregulated
outflow tract septum morphogenesis (GO:0003148)	6.18903	25.2908	0.27826	0.0167997	['BMP4', 'NRP1', 'TGFB2']	Gene Ontology Biological Process (2018 version)	1.7747	upregulated
mRNA 5'-UTR binding (GO:0048027)	6.18903	25.2908	0.163331	0.0167997	['RPL5', 'RPS7', 'SHMT1']	Gene Ontology Molecular Function (2018 version)	1.7747	downregulated
regulation of insulin secretion involved in cellular response to glucose stimulus (GO:0061178)	6.18903	25.2908	0.169302	0.0167997	['ANO1', 'LRP5', 'PIM3']	Gene Ontology Biological Process (2018 version)	1.7747	downregulated
nucleotide-excision repair, DNA duplex unwinding (GO:0000717)	6.18903	25.2908	0.169302	0.0167997	['PARP1', 'CETN2', 'UBA52']	Gene Ontology Biological Process (2018 version)	1.7747	downregulated
nuclear transport (GO:0051169)	6.18903	25.2908	0.169302	0.0167997	['EIF5A', 'NPM1', 'MYBBP1A']	Gene Ontology Biological Process (2018 version)	1.7747	downregulated
filopodium (GO:0030175)	3.57117	14.5641	0.123958	0.0169373	['MYO10', 'FSCN1', 'CD302', 'IQGAP2', 'ARF6']	Gene Ontology Cellular Component (2018 version)	1.77116	downregulated
muscle organ development (GO:0007517)	3.57117	14.5641	0.169302	0.0169373	['MEF2C', 'TCF21', 'COL6A3', 'AEBP1', 'MEF2D']	Gene Ontology Biological Process (2018 version)	1.77116	downregulated
nucleosome assembly (GO:0006334)	3.57117	14.5641	0.169302	0.0169373	['CHAF1B', 'NPM1', 'NASP', 'GRWD1', 'HMGB2']	Gene Ontology Biological Process (2018 version)	1.77116	downregulated
regulation of mRNA splicing, via spliceosome (GO:0048024)	3.57117	14.5641	0.169302	0.0169373	['PTBP1', 'SF3A1', 'RNPS1', 'SRSF7', 'SRSF9']	Gene Ontology Biological Process (2018 version)	1.77116	downregulated
positive regulation of protein binding (GO:0032092)	3.57117	14.5641	0.278577	0.0169373	['BMP4', 'LRP1', 'AKTIP', 'FLOT1', 'PARK7']	Gene Ontology Biological Process (2018 version)	1.77116	upregulated
negative regulation of transport (GO:0051051)	4.36022	17.6813	0.283107	0.0173331	['SCAMP5', 'PXK', 'INPP5K', 'SNX33']	Gene Ontology Biological Process (2018 version)	1.76112	upregulated
condensed chromosome (GO:0000793)	4.36022	17.6813	0.123958	0.0173331	['HMGB2', 'RRS1', 'SMC1A', 'LRPPRC']	Gene Ontology Cellular Component (2018 version)	1.76112	downregulated
positive regulation of protein ubiquitination (GO:0031398)	3.06373	12.3557	0.287475	0.0177227	['ARRDC4', 'WFS1', 'ARRDC3', 'RCHY1', 'CLU', 'CDK5RAP3']	Gene Ontology Biological Process (2018 version)	1.75147	upregulated
actin cytoskeleton reorganization (GO:0031532)	3.50722	14.0738	0.289316	0.0180823	['NRP1', 'MKLN1', 'PAK1', 'FER', 'NCOA3']	Gene Ontology Biological Process (2018 version)	1.74275	upregulated
positive regulation of leukocyte chemotaxis (GO:0002690)	3.50722	14.0738	0.289316	0.0180823	['CREB3', 'CXCL12', 'RARRES2', 'VEGFC', 'ANO6']	Gene Ontology Biological Process (2018 version)	1.74275	upregulated
transmembrane receptor protein tyrosine kinase activity (GO:0004714)	3.50722	14.0738	0.315517	0.0180823	['NRP1', 'NTRK2', 'CRIM1', 'ROR1', 'EPHB2']	Gene Ontology Molecular Function (2018 version)	1.74275	upregulated
negative regulation of MAP kinase activity (GO:0043407)	3.50722	14.0738	0.179987	0.0180823	['DUSP4', 'RGS2', 'RGS3', 'DUSP6', 'DUSP7']	Gene Ontology Biological Process (2018 version)	1.74275	downregulated
regulation of mitotic nuclear division (GO:0007088)	3.02429	12.0349	0.289698	0.0186969	['TOM1L1', 'BMP4', 'TOM1L2', 'CHMP2B', 'IGF2', 'CHMP2A']	Gene Ontology Biological Process (2018 version)	1.72823	upregulated
protein modification process (GO:0036211)	3.02429	12.0349	0.289698	0.0186969	['USP25', 'LOX', 'CPE', 'PLOD2', 'PLAT', 'LOXL2']	Gene Ontology Biological Process (2018 version)	1.72823	upregulated
regulation of substrate adhesion-dependent cell spreading (GO:1900024)	4.24215	16.8494	0.289698	0.0188377	['NRP1', 'NCOA3', 'PDPN', 'ITGB1BP1']	Gene Ontology Biological Process (2018 version)	1.72497	upregulated
spliceosomal complex assembly (GO:0000245)	4.24215	16.8494	0.185685	0.0188377	['SF3A2', 'SNRPD3', 'LSM4', 'SRSF9']	Gene Ontology Biological Process (2018 version)	1.72497	downregulated
heterochromatin (GO:0000792)	4.24215	16.8494	0.1279	0.0188377	['CBX5', 'UHRF1', 'H2AFZ', 'BEND3']	Gene Ontology Cellular Component (2018 version)	1.72497	downregulated
odontogenesis (GO:0042476)	4.24215	16.8494	0.289698	0.0188377	['BMP4', 'TGFB2', 'TGFB3', 'LRP6']	Gene Ontology Biological Process (2018 version)	1.72497	upregulated
peptide transport (GO:0015833)	4.24215	16.8494	0.289698	0.0188377	['ARRDC4', 'CALCRL', 'TAP1', 'ITGB1BP1']	Gene Ontology Biological Process (2018 version)	1.72497	upregulated
histone H3-K4 methylation (GO:0051568)	5.87928	23.3112	0.185685	0.0189683	['PAXIP1', 'WDR5', 'BEND3']	Gene Ontology Biological Process (2018 version)	1.72197	downregulated
positive regulation of monooxygenase activity (GO:0032770)	5.87928	23.3112	0.185685	0.0189683	['DHFR', 'SCARB1', 'POR']	Gene Ontology Biological Process (2018 version)	1.72197	downregulated
melanosome organization (GO:0032438)	5.87928	23.3112	0.289698	0.0189683	['SNAPIN', 'KIF13A', 'RAB29']	Gene Ontology Biological Process (2018 version)	1.72197	upregulated
autophagosome maturation (GO:0097352)	5.87928	23.3112	0.289698	0.0189683	['VAMP8', 'SNX14', 'GABARAP']	Gene Ontology Biological Process (2018 version)	1.72197	upregulated
positive regulation of ERBB signaling pathway (GO:1901186)	5.87928	23.3112	0.185685	0.0189683	['HIP1', 'MMP9', 'UBA52']	Gene Ontology Biological Process (2018 version)	1.72197	downregulated
lipoprotein particle binding (GO:0071813)	5.87928	23.3112	0.174355	0.0189683	['SCARB1', 'LDLR', 'HSPD1']	Gene Ontology Molecular Function (2018 version)	1.72197	downregulated
prespliceosome (GO:0071010)	5.87928	23.3112	0.1279	0.0189683	['SF3A1', 'SF3A2', 'SNRPD3']	Gene Ontology Cellular Component (2018 version)	1.72197	downregulated
ubiquitin binding (GO:0043130)	3.44551	13.6057	0.315517	0.0192771	['TOM1L1', 'RNF31', 'USP25', 'SMAD3', 'NBR1']	Gene Ontology Molecular Function (2018 version)	1.71496	upregulated
diterpenoid metabolic process (GO:0016101)	3.44551	13.6057	0.290189	0.0192771	['ALDH3A2', 'LRP1', 'RARRES2', 'NAPEPLD', 'DHRS3']	Gene Ontology Biological Process (2018 version)	1.71496	upregulated
negative regulation of intrinsic apoptotic signaling pathway (GO:2001243)	3.44551	13.6057	0.290189	0.0192771	['CREB3', 'CXCL12', 'ACKR3', 'PARK7', 'CLU']	Gene Ontology Biological Process (2018 version)	1.71496	upregulated
protein tyrosine phosphatase activity (GO:0004725)	3.44551	13.6057	0.174355	0.0192771	['DUSP4', 'EYA1', 'DUSP6', 'PALD1', 'DUSP7']	Gene Ontology Molecular Function (2018 version)	1.71496	downregulated
positive regulation of protein homooligomerization (GO:0032464)	11.1836	43.7575	0.290189	0.0199875	['RHOC', 'CLU']	Gene Ontology Biological Process (2018 version)	1.69924	upregulated
maturation of LSU-rRNA from tricistronic rRNA transcript (SSU-rRNA, 5.8S rRNA, LSU-rRNA) (GO:0000463)	11.1836	43.7575	0.185688	0.0199875	['BOP1', 'NOL9']	Gene Ontology Biological Process (2018 version)	1.69924	downregulated
regulation of organ morphogenesis (GO:2000027)	11.1836	43.7575	0.185688	0.0199875	['CITED2', 'AJAP1']	Gene Ontology Biological Process (2018 version)	1.69924	downregulated
regulation of methylation-dependent chromatin silencing (GO:0090308)	11.1836	43.7575	0.185688	0.0199875	['DNMT1', 'UHRF1']	Gene Ontology Biological Process (2018 version)	1.69924	downregulated
hexose catabolic process (GO:0019320)	11.1836	43.7575	0.185688	0.0199875	['LRP5', 'PGM2L1']	Gene Ontology Biological Process (2018 version)	1.69924	downregulated
muscle cell fate commitment (GO:0042693)	11.1836	43.7575	0.185688	0.0199875	['MEF2C', 'TBX2']	Gene Ontology Biological Process (2018 version)	1.69924	downregulated
regulation of macrophage cytokine production (GO:0010935)	11.1836	43.7575	0.290189	0.0199875	['TGFB2', 'TGFB3']	Gene Ontology Biological Process (2018 version)	1.69924	upregulated
regulation of muscle system process (GO:0090257)	11.1836	43.7575	0.290189	0.0199875	['TPM1', 'MYL9']	Gene Ontology Biological Process (2018 version)	1.69924	upregulated
mitochondrial calcium uptake (GO:0036444)	11.1836	43.7575	0.290189	0.0199875	['MICU1', 'MCU']	Gene Ontology Biological Process (2018 version)	1.69924	upregulated
small nucleolar ribonucleoprotein complex assembly (GO:0000491)	11.1836	43.7575	0.185688	0.0199875	['RUVBL2', 'RUVBL1']	Gene Ontology Biological Process (2018 version)	1.69924	downregulated
cyclic nucleotide catabolic process (GO:0009214)	11.1836	43.7575	0.290189	0.0199875	['PDE5A', 'PDE9A']	Gene Ontology Biological Process (2018 version)	1.69924	upregulated
cAMP-dependent protein kinase inhibitor activity (GO:0004862)	11.1836	43.7575	0.315517	0.0199875	['PKIA', 'PRKAG2']	Gene Ontology Molecular Function (2018 version)	1.69924	upregulated
chloride channel inhibitor activity (GO:0019869)	11.1836	43.7575	0.315517	0.0199875	['VAMP8', 'STX1A']	Gene Ontology Molecular Function (2018 version)	1.69924	upregulated
positive regulation of triglyceride biosynthetic process (GO:0010867)	11.1836	43.7575	0.185688	0.0199875	['SCARB1', 'LDLR']	Gene Ontology Biological Process (2018 version)	1.69924	downregulated
embryonic digestive tract morphogenesis (GO:0048557)	11.1836	43.7575	0.185688	0.0199875	['ID2', 'TCF21']	Gene Ontology Biological Process (2018 version)	1.69924	downregulated
homocysteine metabolic process (GO:0050667)	11.1836	43.7575	0.185688	0.0199875	['MTRR', 'BLMH']	Gene Ontology Biological Process (2018 version)	1.69924	downregulated
adipose tissue development (GO:0060612)	11.1836	43.7575	0.185688	0.0199875	['SH3PXD2B', 'LRP5']	Gene Ontology Biological Process (2018 version)	1.69924	downregulated
short-chain fatty acid metabolic process (GO:0046459)	11.1836	43.7575	0.290189	0.0199875	['PCCA', 'MMAA']	Gene Ontology Biological Process (2018 version)	1.69924	upregulated
ATP transmembrane transporter activity (GO:0005347)	11.1836	43.7575	0.174355	0.0199875	['SLC25A5', 'SLC25A25']	Gene Ontology Molecular Function (2018 version)	1.69924	downregulated
peptidyl-arginine omega-N-methylation (GO:0035247)	11.1836	43.7575	0.185688	0.0199875	['PRMT1', 'PRMT3']	Gene Ontology Biological Process (2018 version)	1.69924	downregulated
peptidyl-arginine methylation (GO:0018216)	11.1836	43.7575	0.185688	0.0199875	['PRMT1', 'PRMT3']	Gene Ontology Biological Process (2018 version)	1.69924	downregulated
histone-arginine N-methyltransferase activity (GO:0008469)	11.1836	43.7575	0.174355	0.0199875	['PRMT1', 'PRMT3']	Gene Ontology Molecular Function (2018 version)	1.69924	downregulated
regulation of Rac protein signal transduction (GO:0035020)	11.1836	43.7575	0.185688	0.0199875	['SH3BP1', 'ARF6']	Gene Ontology Biological Process (2018 version)	1.69924	downregulated
lysosome (GO:0005764)	1.76517	6.89621	0.277151	0.0201042	['TINAGL1', 'CALCRL', 'TMEM63A', 'TMEM150A', 'LRP1', 'STARD3NL', 'HEXB', 'VAMP8', 'TOM1L1', 'TMEM59', 'CTSO', 'OSTM1', 'SNX14', 'OGN', 'CHMP2B', 'FLOT1', 'ENPP1', 'SIDT2']	Gene Ontology Cellular Component (2018 version)	1.69671	upregulated
mitochondrial transport (GO:0006839)	2.48038	9.66792	0.187737	0.0202873	['SLC25A15', 'TOMM40', 'PITRM1', 'PPIF', 'TIMM10', 'SLC25A5', 'SLC25A25', 'HSPD1']	Gene Ontology Biological Process (2018 version)	1.69278	downregulated
cellular response to calcium ion (GO:0071277)	4.13031	16.0718	0.188237	0.0204208	['ITPKB', 'MEF2C', 'PPIF', 'RASGRP2']	Gene Ontology Biological Process (2018 version)	1.68993	downregulated
transferase activity, transferring pentosyl groups (GO:0016763)	4.13031	16.0718	0.174355	0.0204208	['PARP1', 'PPAT', 'NAMPT', 'UMPS']	Gene Ontology Molecular Function (2018 version)	1.68993	downregulated
iron ion homeostasis (GO:0055072)	3.38593	13.1585	0.188443	0.0205227	['TFRC', 'CCDC115', 'MYC', 'HMOX1', 'UBA52']	Gene Ontology Biological Process (2018 version)	1.68777	downregulated
negative regulation of protein modification process (GO:0031400)	3.38593	13.1585	0.296131	0.0205227	['INPP5K', 'PARK7', 'EPHB2', 'CDK5RAP3', 'LRP6']	Gene Ontology Biological Process (2018 version)	1.68777	upregulated
mRNA 3'-UTR binding (GO:0003730)	3.38593	13.1585	0.174355	0.0205227	['RPL5', 'ZFP36', 'RPS7', 'RNPS1', 'ELAVL2']	Gene Ontology Molecular Function (2018 version)	1.68777	downregulated
regulation of peptidyl-serine phosphorylation (GO:0033135)	2.94838	11.425	0.296421	0.0207539	['PAK1', 'CMC4', 'TNKS1BP1', 'INPP5K', 'PARK7', 'PFN2']	Gene Ontology Biological Process (2018 version)	1.6829	upregulated
cellular response to oxygen-containing compound (GO:1901701)	1.96769	7.60703	0.191556	0.0209426	['EGR1', 'MEF2C', 'WNT5B', 'H2AFZ', 'SHMT1', 'INSIG1', 'HMGB2', 'PDXP', 'MMP9', 'CAMKK2', 'ZFP36', 'GNG2', 'RUVBL2']	Gene Ontology Biological Process (2018 version)	1.67897	downregulated
phosphoprotein phosphatase activity (GO:0004721)	2.46087	9.49494	0.174355	0.0211025	['DUSP4', 'EYA1', 'PDXP', 'CDC25A', 'DUSP6', 'PALD1', 'DUSP7', 'PPM1G']	Gene Ontology Molecular Function (2018 version)	1.67567	downregulated
sequence-specific DNA binding (GO:0043565)	1.78532	6.87464	0.174355	0.0212661	['EGR1', 'MEF2C', 'UHRF1', 'EPAS1', 'PRMT1', 'TCF7', 'MEOX2', 'HNRNPAB', 'NR2F6', 'TBX2', 'NR4A1', 'RXRA', 'TFAP4', 'E2F1', 'PLAGL2', 'E2F3', 'MEF2D']	Gene Ontology Molecular Function (2018 version)	1.67231	downregulated
endoribonuclease activity, producing 5'-phosphomonoesters (GO:0016891)	5.59902	21.555	0.174355	0.0212843	['FEN1', 'POP7', 'APEX1']	Gene Ontology Molecular Function (2018 version)	1.67194	downregulated
negative regulation of cyclin-dependent protein serine/threonine kinase activity (GO:0045736)	5.59902	21.555	0.19319	0.0212843	['CEBPA', 'TFAP4', 'CDK4']	Gene Ontology Biological Process (2018 version)	1.67194	downregulated
receptor catabolic process (GO:0032801)	5.59902	21.555	0.19319	0.0212843	['AP2S1', 'VLDLR', 'LGMN']	Gene Ontology Biological Process (2018 version)	1.67194	downregulated
negative regulation of intrinsic apoptotic signaling pathway in response to DNA damage (GO:1902230)	5.59902	21.555	0.296421	0.0212843	['CXCL12', 'ACKR3', 'CLU']	Gene Ontology Biological Process (2018 version)	1.67194	upregulated
negative regulation of protein localization to membrane (GO:1905476)	5.59902	21.555	0.296421	0.0212843	['TMEM59', 'INPP5K', 'ITGB1BP1']	Gene Ontology Biological Process (2018 version)	1.67194	upregulated
regulation of protein binding (GO:0043393)	2.64807	10.171	0.296421	0.0214741	['BMP4', 'SNAPIN', 'LRP1', 'AKTIP', 'FLOT1', 'ITGB1BP1', 'PARK7']	Gene Ontology Biological Process (2018 version)	1.66809	upregulated
positive regulation of protein polymerization (GO:0032273)	3.32837	12.7308	0.296421	0.0218197	['PAK1', 'FER', 'NCOA3', 'CDC42EP3', 'PFN2']	Gene Ontology Biological Process (2018 version)	1.66115	upregulated
transcription factor activity, RNA polymerase II distal enhancer sequence-specific binding (GO:0003705)	3.32837	12.7308	0.174355	0.0218197	['CEBPA', 'MEF2C', 'TFAP4', 'MEOX2', 'MEF2D']	Gene Ontology Molecular Function (2018 version)	1.66115	downregulated
lipid droplet (GO:0005811)	3.32837	12.7308	0.14304	0.0218197	['NSDHL', 'LPCAT1', 'ACSL4', 'ACSL3', 'LSS']	Gene Ontology Cellular Component (2018 version)	1.66115	downregulated
single-stranded DNA binding (GO:0003697)	2.91183	11.1352	0.174355	0.0218376	['PRIM2', 'PCBP1', 'FUBP1', 'HMGB2', 'RPA2', 'HSPD1']	Gene Ontology Molecular Function (2018 version)	1.66079	downregulated
cellular response to BMP stimulus (GO:0071773)	2.91183	11.1352	0.296421	0.0218376	['BMP4', 'SMAD1', 'USP15', 'TGFB2', 'TGFB3', 'FSTL1']	Gene Ontology Biological Process (2018 version)	1.66079	upregulated
positive regulation of cellular component biogenesis (GO:0044089)	2.91183	11.1352	0.296421	0.0218376	['SMAD3', 'FLOT1', 'CHMP2A', 'EPHB2', 'AJUBA', 'PFN2']	Gene Ontology Biological Process (2018 version)	1.66079	upregulated
digestive tract development (GO:0048565)	4.02419	15.344	0.296421	0.0220833	['TGFB2', 'PKDCC', 'RARRES2', 'RARB']	Gene Ontology Biological Process (2018 version)	1.65594	upregulated
branching morphogenesis of an epithelial tube (GO:0048754)	4.02419	15.344	0.296421	0.0220833	['BMP4', 'NRP1', 'PAK1', 'LRP6']	Gene Ontology Biological Process (2018 version)	1.65594	upregulated
nuclear-transcribed mRNA catabolic process, nonsense-mediated decay (GO:0000184)	2.62272	9.95923	0.202825	0.0224314	['RPL5', 'RPS19', 'RPS7', 'RNPS1', 'RPL15', 'RPL10A', 'UBA52']	Gene Ontology Biological Process (2018 version)	1.64914	downregulated
ligand-dependent nuclear receptor transcription coactivator activity (GO:0030374)	3.27273	12.3216	0.329165	0.0231688	['RARG', 'NCOA3', 'RARB', 'NR1D2', 'DCAF6']	Gene Ontology Molecular Function (2018 version)	1.6351	upregulated
regulation of myeloid cell differentiation (GO:0045637)	3.27273	12.3216	0.20712	0.0231688	['MEF2C', 'CBFB', 'PRMT1', 'WDR5', 'PF4']	Gene Ontology Biological Process (2018 version)	1.6351	downregulated
chromatin assembly (GO:0031497)	3.27273	12.3216	0.20712	0.0231688	['CHAF1B', 'NPM1', 'GRWD1', 'HMGB2', 'NOC2L']	Gene Ontology Biological Process (2018 version)	1.6351	downregulated
negative regulation of apoptotic signaling pathway (GO:2001234)	3.27273	12.3216	0.20712	0.0231688	['PPIF', 'ITGA6', 'NOC2L', 'SLC25A5', 'MMP9']	Gene Ontology Biological Process (2018 version)	1.6351	downregulated
core promoter proximal region sequence-specific DNA binding (GO:0000987)	1.93758	7.28841	0.174355	0.0232467	['MEF2C', 'SMARCC1', 'H2AFZ', 'UHRF1', 'ACTL6A', 'TFE3', 'MEOX2', 'ETS2', 'TBX2', 'PER1', 'NR4A1', 'MYC', 'MEF2D']	Gene Ontology Molecular Function (2018 version)	1.63364	downregulated
regulation of primary metabolic process (GO:0080090)	2.40415	8.99829	0.296421	0.0236871	['SMARCD3', 'LRP1', 'FHL2', 'PSME2', 'NR1D2', 'HMGCS2', 'RGL1', 'CTGF']	Gene Ontology Biological Process (2018 version)	1.62549	upregulated
regulation of viral release from host cell (GO:1902186)	5.34425	19.9889	0.296421	0.023748	['CHMP2B', 'CHMP2A', 'TRIM26']	Gene Ontology Biological Process (2018 version)	1.62437	upregulated
long-chain fatty acid transport (GO:0015909)	5.34425	19.9889	0.296421	0.023748	['PRKAB2', 'PRKAG2', 'SLC25A20']	Gene Ontology Biological Process (2018 version)	1.62437	upregulated
nuclear inner membrane (GO:0005637)	5.34425	19.9889	0.305558	0.023748	['SMAD1', 'SMAD3', 'IFI27']	Gene Ontology Cellular Component (2018 version)	1.62437	upregulated
in utero embryonic development (GO:0001701)	5.34425	19.9889	0.296421	0.023748	['TGFB3', 'RARRES2', 'IGF2']	Gene Ontology Biological Process (2018 version)	1.62437	upregulated
regulation of spindle assembly (GO:0090169)	5.34425	19.9889	0.296421	0.023748	['GPSM2', 'CHMP2B', 'CHMP2A']	Gene Ontology Biological Process (2018 version)	1.62437	upregulated
peptidyl-tyrosine dephosphorylation (GO:0035335)	5.34425	19.9889	0.209424	0.023748	['DUSP4', 'DUSP6', 'DUSP7']	Gene Ontology Biological Process (2018 version)	1.62437	downregulated
regulation of vascular smooth muscle cell proliferation (GO:1904705)	5.34425	19.9889	0.209424	0.023748	['MEF2C', 'MEF2D', 'MMP9']	Gene Ontology Biological Process (2018 version)	1.62437	downregulated
oxidoreductase activity, acting on the aldehyde or oxo group of donors, NAD or NADP as acceptor (GO:0016620)	5.34425	19.9889	0.174355	0.023748	['ALDH2', 'ALDH7A1', 'ALDH9A1']	Gene Ontology Molecular Function (2018 version)	1.62437	downregulated
regulation of smooth muscle cell proliferation (GO:0048660)	3.92339	14.6616	0.296421	0.0238261	['BMP4', 'OGN', 'MFN2', 'FOXP1']	Gene Ontology Biological Process (2018 version)	1.62295	upregulated
posttranscriptional regulation of gene expression (GO:0010608)	3.92339	14.6616	0.209424	0.0238261	['PER1', 'TCOF1', 'MEX3D', 'SPOUT1']	Gene Ontology Biological Process (2018 version)	1.62295	downregulated
SRP-dependent cotranslational protein targeting to membrane (GO:0006614)	2.84137	10.5835	0.209424	0.0241183	['RPL5', 'RPS19', 'RPS7', 'RPL15', 'RPL10A', 'UBA52']	Gene Ontology Biological Process (2018 version)	1.61765	downregulated
negative regulation of cellular protein metabolic process (GO:0032269)	2.84137	10.5835	0.209424	0.0241183	['DHFR', 'MEX3A', 'SHMT1', 'ENC1', 'MEX3D', 'MEX3C']	Gene Ontology Biological Process (2018 version)	1.61765	downregulated
fatty acid synthase activity (GO:0004312)	9.78514	36.2637	0.174355	0.0245757	['FASN', 'ELOVL6']	Gene Ontology Molecular Function (2018 version)	1.60949	downregulated
positive regulation of nuclease activity (GO:0032075)	9.78514	36.2637	0.209424	0.0245757	['PCNA', 'HMGB2']	Gene Ontology Biological Process (2018 version)	1.60949	downregulated
intracellular cholesterol transport (GO:0032367)	9.78514	36.2637	0.209424	0.0245757	['STARD4', 'LDLR']	Gene Ontology Biological Process (2018 version)	1.60949	downregulated
endocytic adaptor activity (GO:0098748)	9.78514	36.2637	0.174355	0.0245757	['HIP1', 'AP2S1']	Gene Ontology Molecular Function (2018 version)	1.60949	downregulated
co-SMAD binding (GO:0070410)	9.78514	36.2637	0.329165	0.0245757	['SMAD1', 'SMAD3']	Gene Ontology Molecular Function (2018 version)	1.60949	upregulated
NADPH binding (GO:0070402)	9.78514	36.2637	0.329165	0.0245757	['CBR4', 'DECR1']	Gene Ontology Molecular Function (2018 version)	1.60949	upregulated
cyclic-nucleotide phosphodiesterase activity (GO:0004112)	9.78514	36.2637	0.329165	0.0245757	['PDE5A', 'PDE9A']	Gene Ontology Molecular Function (2018 version)	1.60949	upregulated
DNA replication-dependent nucleosome organization (GO:0034723)	9.78514	36.2637	0.209424	0.0245757	['CHAF1B', 'NASP']	Gene Ontology Biological Process (2018 version)	1.60949	downregulated
negative regulation of glucose transport (GO:0010829)	9.78514	36.2637	0.296421	0.0245757	['ENPP1', 'INPP5K']	Gene Ontology Biological Process (2018 version)	1.60949	upregulated
quinone metabolic process (GO:1901661)	9.78514	36.2637	0.296421	0.0245757	['CRYZL1', 'CBR4']	Gene Ontology Biological Process (2018 version)	1.60949	upregulated
negative regulation of protein autophosphorylation (GO:0031953)	9.78514	36.2637	0.296421	0.0245757	['ERRFI1', 'ENPP1']	Gene Ontology Biological Process (2018 version)	1.60949	upregulated
UV protection (GO:0009650)	9.78514	36.2637	0.296421	0.0245757	['MFAP4', 'XPA']	Gene Ontology Biological Process (2018 version)	1.60949	upregulated
ESCRT complex disassembly (GO:1904896)	9.78514	36.2637	0.296421	0.0245757	['CHMP2B', 'CHMP2A']	Gene Ontology Biological Process (2018 version)	1.60949	upregulated
I-SMAD binding (GO:0070411)	9.78514	36.2637	0.329165	0.0245757	['SMAD1', 'TGFB1I1']	Gene Ontology Molecular Function (2018 version)	1.60949	upregulated
negative regulation of embryonic development (GO:0045992)	9.78514	36.2637	0.209424	0.0245757	['LFNG', 'TBX2']	Gene Ontology Biological Process (2018 version)	1.60949	downregulated
DNA replication-dependent nucleosome assembly (GO:0006335)	9.78514	36.2637	0.209424	0.0245757	['CHAF1B', 'NASP']	Gene Ontology Biological Process (2018 version)	1.60949	downregulated
ADP transmembrane transporter activity (GO:0015217)	9.78514	36.2637	0.174355	0.0245757	['SLC25A5', 'SLC25A25']	Gene Ontology Molecular Function (2018 version)	1.60949	downregulated
long-chain fatty acid-CoA ligase activity (GO:0004467)	9.78514	36.2637	0.174355	0.0245757	['ACSL4', 'ACSL3']	Gene Ontology Molecular Function (2018 version)	1.60949	downregulated
clathrin adaptor activity (GO:0035615)	9.78514	36.2637	0.174355	0.0245757	['HIP1', 'AP2S1']	Gene Ontology Molecular Function (2018 version)	1.60949	downregulated
exodeoxyribonuclease activity, producing 5'-phosphomonoesters (GO:0016895)	9.78514	36.2637	0.174355	0.0245757	['FEN1', 'APEX1']	Gene Ontology Molecular Function (2018 version)	1.60949	downregulated
arginine N-methyltransferase activity (GO:0016273)	9.78514	36.2637	0.174355	0.0245757	['PRMT1', 'PRMT3']	Gene Ontology Molecular Function (2018 version)	1.60949	downregulated
induction of positive chemotaxis (GO:0050930)	9.78514	36.2637	0.296421	0.0245757	['CXCL12', 'VEGFC']	Gene Ontology Biological Process (2018 version)	1.60949	upregulated
N-acetylneuraminate metabolic process (GO:0006054)	9.78514	36.2637	0.296421	0.0245757	['NAGK', 'GNPDA2']	Gene Ontology Biological Process (2018 version)	1.60949	upregulated
muscle cell migration (GO:0014812)	9.78514	36.2637	0.296421	0.0245757	['ITGB1BP1', 'PLAT']	Gene Ontology Biological Process (2018 version)	1.60949	upregulated
ESCRT III complex disassembly (GO:1904903)	9.78514	36.2637	0.296421	0.0245757	['CHMP2B', 'CHMP2A']	Gene Ontology Biological Process (2018 version)	1.60949	upregulated
regulation of amyloid-beta clearance (GO:1900221)	9.78514	36.2637	0.296421	0.0245757	['LRP1', 'CLU']	Gene Ontology Biological Process (2018 version)	1.60949	upregulated
regulation of transforming growth factor beta production (GO:0071634)	9.78514	36.2637	0.296421	0.0245757	['TGFB2', 'SMAD3']	Gene Ontology Biological Process (2018 version)	1.60949	upregulated
positive regulation of intracellular steroid hormone receptor signaling pathway (GO:0033145)	9.78514	36.2637	0.296421	0.0245757	['PAK1', 'PARK7']	Gene Ontology Biological Process (2018 version)	1.60949	upregulated
positive regulation of cardiac muscle cell differentiation (GO:2000727)	9.78514	36.2637	0.296421	0.0245757	['EFNB2', 'BMP4']	Gene Ontology Biological Process (2018 version)	1.60949	upregulated
regulation of urine volume (GO:0035809)	9.78514	36.2637	0.296421	0.0245757	['NPR3', 'INPP5K']	Gene Ontology Biological Process (2018 version)	1.60949	upregulated
primary miRNA processing (GO:0031053)	9.78514	36.2637	0.296421	0.0245757	['SMAD1', 'SMAD3']	Gene Ontology Biological Process (2018 version)	1.60949	upregulated
positive regulation of T cell receptor signaling pathway (GO:0050862)	9.78514	36.2637	0.296421	0.0245757	['RAB29', 'NECTIN2']	Gene Ontology Biological Process (2018 version)	1.60949	upregulated
low-density lipoprotein particle receptor catabolic process (GO:0032802)	9.78514	36.2637	0.209424	0.0245757	['AP2S1', 'VLDLR']	Gene Ontology Biological Process (2018 version)	1.60949	downregulated
glycine metabolic process (GO:0006544)	9.78514	36.2637	0.209424	0.0245757	['SHMT1', 'GCAT']	Gene Ontology Biological Process (2018 version)	1.60949	downregulated
regulation of podosome assembly (GO:0071801)	9.78514	36.2637	0.209424	0.0245757	['FSCN1', 'ASAP1']	Gene Ontology Biological Process (2018 version)	1.60949	downregulated
coenzyme A metabolic process (GO:0015936)	9.78514	36.2637	0.296421	0.0245757	['NUDT7', 'PPCDC']	Gene Ontology Biological Process (2018 version)	1.60949	upregulated
mitochondrion organization (GO:0007005)	2.24391	8.29402	0.21072	0.0248167	['CLUH', 'TOMM40', 'PITRM1', 'PARP1', 'CHCHD6', 'IDH2', 'PPIF', 'TIMM10', 'HSPD1']	Gene Ontology Biological Process (2018 version)	1.60526	downregulated
axonogenesis (GO:0007409)	2.04661	7.54472	0.300731	0.0250609	['ENAH', 'EFNB2', 'NRP1', 'EFNB1', 'CXCL12', 'OGN', 'GFRA1', 'SLIT3', 'NCAM1', 'EPHB2', 'PDLIM7']	Gene Ontology Biological Process (2018 version)	1.601	upregulated
regulation of cytokine-mediated signaling pathway (GO:0001959)	2.8074	10.3209	0.213291	0.0253162	['HSP90AB1', 'CBFB', 'TSLP', 'IFNGR2', 'PALM3', 'UBA52']	Gene Ontology Biological Process (2018 version)	1.5966	downregulated
protein tetramerization (GO:0051262)	2.8074	10.3209	0.213291	0.0253162	['RXRA', 'RPS19', 'SHMT1', 'TK1', 'HMGCR', 'ACACA']	Gene Ontology Biological Process (2018 version)	1.5966	downregulated
negative regulation of cell growth (GO:0030308)	2.54947	9.35623	0.304204	0.0254797	['TGFB2', 'SMAD3', 'FHL1', 'JADE1', 'ENPP1', 'DACT3', 'SLIT3']	Gene Ontology Biological Process (2018 version)	1.59381	upregulated
epithelium development (GO:0060429)	2.54947	9.35623	0.213291	0.0254797	['PCNA', 'MTHFD1', 'TST', 'TCF21', 'MEOX2', 'DACT1', 'TBX2']	Gene Ontology Biological Process (2018 version)	1.59381	downregulated
cellular response to oxidative stress (GO:0034599)	2.54947	9.35623	0.213291	0.0254797	['PARP1', 'PRDX1', 'TXNRD1', 'HMOX1', 'FANCC', 'MMP9', 'CAMKK2']	Gene Ontology Biological Process (2018 version)	1.59381	downregulated
protein complex subunit organization (GO:0071822)	3.8275	14.0209	0.30469	0.0256499	['TGFB2', 'LOX', 'COL12A1', 'LOXL2']	Gene Ontology Biological Process (2018 version)	1.59091	upregulated
negative regulation of protein serine/threonine kinase activity (GO:0071901)	3.16683	11.5547	0.307603	0.026026	['BMP4', 'PKIA', 'INPP5K', 'CDK5RAP3', 'LRP6']	Gene Ontology Biological Process (2018 version)	1.58459	upregulated
regulation of histone acetylation (GO:0035065)	5.11163	18.5855	0.219878	0.0263593	['PAXIP1', 'RUVBL2', 'NOC2L']	Gene Ontology Biological Process (2018 version)	1.57907	downregulated
apoptotic cell clearance (GO:0043277)	5.11163	18.5855	0.308443	0.0263593	['LRP1', 'NCOA3', 'TGM2']	Gene Ontology Biological Process (2018 version)	1.57907	upregulated
response to ketone (GO:1901654)	5.11163	18.5855	0.308443	0.0263593	['TGFB2', 'TGFB3', 'SLIT3']	Gene Ontology Biological Process (2018 version)	1.57907	upregulated
contractile fiber (GO:0043292)	5.11163	18.5855	0.317959	0.0263593	['ARHGEF25', 'TWF1', 'PDE4DIP']	Gene Ontology Cellular Component (2018 version)	1.57907	upregulated
positive regulation of macromolecule biosynthetic process (GO:0010557)	2.34996	8.533	0.219967	0.0264863	['RPL5', 'NPM1', 'DYRK2', 'PCNA', 'IRS1', 'PRMT1', 'MYC', 'NAMPT']	Gene Ontology Biological Process (2018 version)	1.57698	downregulated
negative regulation of kinase activity (GO:0033673)	2.77423	10.0666	0.309173	0.0265531	['FLRT2', 'PRKAG2', 'INPP5K', 'ITGB1BP1', 'PARK7', 'LRP6']	Gene Ontology Biological Process (2018 version)	1.57588	upregulated
chromatin remodeling (GO:0006338)	2.52595	9.16544	0.219967	0.0265557	['SMARCC1', 'NPM1', 'RUVBL2', 'MYC', 'RUVBL1', 'ACTL6A', 'HMGB2']	Gene Ontology Biological Process (2018 version)	1.57584	downregulated
transcriptional activator activity, RNA polymerase II transcription regulatory region sequence-specific binding (GO:0001228)	1.8941	6.83792	0.18934	0.0270485	['CEBPA', 'MEF2C', 'PARP1', 'TFE3', 'TUSC1', 'TCF21', 'MEOX2', 'NR4A1', 'MYC', 'PLAGL2', 'E2F3', 'MEF2D', 'IER2']	Gene Ontology Molecular Function (2018 version)	1.56786	downregulated
activating transcription factor binding (GO:0033613)	3.1164	11.195	0.19021	0.0275352	['MEF2C', 'NPM1', 'MYC', 'PTMA', 'MEF2D']	Gene Ontology Molecular Function (2018 version)	1.56011	downregulated
positive regulation of T cell activation (GO:0050870)	3.1164	11.195	0.225878	0.0275352	['TFRC', 'NCK2', 'SIRPA', 'HSPD1', 'CD276']	Gene Ontology Biological Process (2018 version)	1.56011	downregulated
nucleocytoplasmic transport (GO:0006913)	3.73618	13.4187	0.225878	0.0275554	['EIF5A', 'NPM1', 'MYBBP1A', 'SNRPD3']	Gene Ontology Biological Process (2018 version)	1.55979	downregulated
protein methylation (GO:0006479)	3.73618	13.4187	0.225878	0.0275554	['PRMT1', 'PRMT3', 'VCPKMT', 'SNRPD3']	Gene Ontology Biological Process (2018 version)	1.55979	downregulated
positive regulation of ion transport (GO:0043270)	3.73618	13.4187	0.317698	0.0275554	['VAMP8', 'WFS1', 'FHL1', 'ANO6']	Gene Ontology Biological Process (2018 version)	1.55979	upregulated
protein complex disassembly (GO:0043241)	3.73618	13.4187	0.317698	0.0275554	['VAMP8', 'SNX14', 'GABARAP', 'LRP6']	Gene Ontology Biological Process (2018 version)	1.55979	upregulated
positive regulation of cellular metabolic process (GO:0031325)	2.74183	9.82031	0.227338	0.0278295	['LIPT2', 'ACLY', 'STARD4', 'UHRF1', 'FASN', 'ACACA']	Gene Ontology Biological Process (2018 version)	1.55549	downregulated
cytosolic large ribosomal subunit (GO:0022625)	3.06755	10.8501	0.166024	0.0290989	['RPL5', 'NHP2', 'SNU13', 'RPL15', 'RPL10A']	Gene Ontology Cellular Component (2018 version)	1.53612	downregulated
regulation of endocytosis (GO:0030100)	3.06755	10.8501	0.320248	0.0290989	['SCAMP5', 'RAB5B', 'LRP1', 'FLOT1', 'SNX33']	Gene Ontology Biological Process (2018 version)	1.53612	upregulated
MLL1/2 complex (GO:0044665)	4.89839	17.3227	0.166024	0.0291179	['RUVBL2', 'RUVBL1', 'WDR5']	Gene Ontology Cellular Component (2018 version)	1.53584	downregulated
MLL1 complex (GO:0071339)	4.89839	17.3227	0.166024	0.0291179	['RUVBL2', 'RUVBL1', 'WDR5']	Gene Ontology Cellular Component (2018 version)	1.53584	downregulated
myofibril (GO:0030016)	4.89839	17.3227	0.330573	0.0291179	['ARHGEF25', 'TWF1', 'PDE4DIP']	Gene Ontology Cellular Component (2018 version)	1.53584	upregulated
cotranslational protein targeting to membrane (GO:0006613)	2.71018	9.58169	0.229495	0.0291457	['RPL5', 'RPS19', 'RPS7', 'RPL15', 'RPL10A', 'UBA52']	Gene Ontology Biological Process (2018 version)	1.53543	downregulated
positive regulation of pathway-restricted SMAD protein phosphorylation (GO:0010862)	3.6491	12.8518	0.320248	0.0295432	['BMP4', 'TGFB2', 'RBPMS', 'TGFB3']	Gene Ontology Biological Process (2018 version)	1.52954	upregulated
positive regulation of organelle assembly (GO:1902117)	3.6491	12.8518	0.229495	0.0295432	['CNOT6', 'FSCN1', 'SDC1', 'ASAP1']	Gene Ontology Biological Process (2018 version)	1.52954	downregulated
carnitine metabolic process (GO:0009437)	8.69746	30.6306	0.229495	0.0295467	['SHMT1', 'ALDH9A1']	Gene Ontology Biological Process (2018 version)	1.52949	downregulated
negative regulation of protein ubiquitination involved in ubiquitin-dependent protein catabolic process (GO:2000059)	8.69746	30.6306	0.229495	0.0295467	['RPL5', 'RPS7']	Gene Ontology Biological Process (2018 version)	1.52949	downregulated
endonucleolytic cleavage of tricistronic rRNA transcript (SSU-rRNA, 5.8S rRNA, LSU-rRNA) (GO:0000479)	8.69746	30.6306	0.229495	0.0295467	['RRS1', 'NOL9']	Gene Ontology Biological Process (2018 version)	1.52949	downregulated
regulation of actin filament depolymerization (GO:0030834)	8.69746	30.6306	0.229495	0.0295467	['SH3BP1', 'PDXP']	Gene Ontology Biological Process (2018 version)	1.52949	downregulated
purine nucleobase metabolic process (GO:0006144)	8.69746	30.6306	0.229495	0.0295467	['MTHFD1', 'SHMT1']	Gene Ontology Biological Process (2018 version)	1.52949	downregulated
response to sterol (GO:0036314)	8.69746	30.6306	0.229495	0.0295467	['INSIG1', 'PMVK']	Gene Ontology Biological Process (2018 version)	1.52949	downregulated
macrophage differentiation (GO:0030225)	8.69746	30.6306	0.229495	0.0295467	['PARP1', 'MMP9']	Gene Ontology Biological Process (2018 version)	1.52949	downregulated
low-density lipoprotein receptor particle metabolic process (GO:0032799)	8.69746	30.6306	0.229495	0.0295467	['AP2S1', 'VLDLR']	Gene Ontology Biological Process (2018 version)	1.52949	downregulated
L-serine metabolic process (GO:0006563)	8.69746	30.6306	0.229495	0.0295467	['SHMT1', 'SERINC5']	Gene Ontology Biological Process (2018 version)	1.52949	downregulated
positive regulation of mesenchymal cell proliferation (GO:0002053)	8.69746	30.6306	0.229495	0.0295467	['MYC', 'LRP5']	Gene Ontology Biological Process (2018 version)	1.52949	downregulated
hepatocyte growth factor receptor signaling pathway (GO:0048012)	8.69746	30.6306	0.320248	0.0295467	['NRP1', 'PAK1']	Gene Ontology Biological Process (2018 version)	1.52949	upregulated
UDP-N-acetylglucosamine biosynthetic process (GO:0006048)	8.69746	30.6306	0.320248	0.0295467	['NAGK', 'GNPDA2']	Gene Ontology Biological Process (2018 version)	1.52949	upregulated
positive regulation of chondrocyte differentiation (GO:0032332)	8.69746	30.6306	0.320248	0.0295467	['PKDCC', 'LOXL2']	Gene Ontology Biological Process (2018 version)	1.52949	upregulated
relaxation of muscle (GO:0090075)	8.69746	30.6306	0.320248	0.0295467	['CAMK2D', 'KCNJ2']	Gene Ontology Biological Process (2018 version)	1.52949	upregulated
relaxation of cardiac muscle (GO:0055119)	8.69746	30.6306	0.320248	0.0295467	['CAMK2D', 'KCNJ2']	Gene Ontology Biological Process (2018 version)	1.52949	upregulated
regulation of actin filament depolymerization (GO:0030834)	8.69746	30.6306	0.320248	0.0295467	['PLEKHH2', 'CFL2']	Gene Ontology Biological Process (2018 version)	1.52949	upregulated
regulation of non-canonical Wnt signaling pathway (GO:2000050)	8.69746	30.6306	0.320248	0.0295467	['RNF213', 'DAAM2']	Gene Ontology Biological Process (2018 version)	1.52949	upregulated
embryonic eye morphogenesis (GO:0048048)	8.69746	30.6306	0.320248	0.0295467	['RARG', 'LRP6']	Gene Ontology Biological Process (2018 version)	1.52949	upregulated
positive regulation of extracellular matrix organization (GO:1903055)	8.69746	30.6306	0.320248	0.0295467	['SMAD3', 'PDPN']	Gene Ontology Biological Process (2018 version)	1.52949	upregulated
atrial septum morphogenesis (GO:0060413)	8.69746	30.6306	0.320248	0.0295467	['NOTCH2', 'TGFB2']	Gene Ontology Biological Process (2018 version)	1.52949	upregulated
regulation of stem cell population maintenance (GO:2000036)	8.69746	30.6306	0.320248	0.0295467	['NCOA3', 'LOXL2']	Gene Ontology Biological Process (2018 version)	1.52949	upregulated
regulation of cardiac muscle cell differentiation (GO:2000725)	8.69746	30.6306	0.229495	0.0295467	['MEF2C', 'DKK1']	Gene Ontology Biological Process (2018 version)	1.52949	downregulated
aspartate family amino acid biosynthetic process (GO:0009067)	8.69746	30.6306	0.229495	0.0295467	['MTRR', 'MTHFD1']	Gene Ontology Biological Process (2018 version)	1.52949	downregulated
somite development (GO:0061053)	8.69746	30.6306	0.229495	0.0295467	['MTHFD1', 'MEOX2']	Gene Ontology Biological Process (2018 version)	1.52949	downregulated
U6 snRNA binding (GO:0017070)	8.69746	30.6306	0.198872	0.0295467	['EIF5A', 'LSM4']	Gene Ontology Molecular Function (2018 version)	1.52949	downregulated
thioesterase binding (GO:0031996)	8.69746	30.6306	0.198872	0.0295467	['TRAF4', 'ARF6']	Gene Ontology Molecular Function (2018 version)	1.52949	downregulated
spindle pole centrosome (GO:0031616)	8.69746	30.6306	0.166024	0.0295467	['NPM1', 'SPOUT1']	Gene Ontology Cellular Component (2018 version)	1.52949	downregulated
MLL3/4 complex (GO:0044666)	8.69746	30.6306	0.166024	0.0295467	['PAXIP1', 'WDR5']	Gene Ontology Cellular Component (2018 version)	1.52949	downregulated
npBAF complex (GO:0071564)	8.69746	30.6306	0.166024	0.0295467	['SMARCC1', 'ACTL6A']	Gene Ontology Cellular Component (2018 version)	1.52949	downregulated
vascular endothelial growth factor receptor signaling pathway (GO:0048010)	3.0202	10.5191	0.237811	0.0307177	['MAPK11', 'NCK2', 'FYN', 'PGF', 'VAV2']	Gene Ontology Biological Process (2018 version)	1.51261	downregulated
actin filament organization (GO:0007015)	2.43603	8.44899	0.239949	0.0311688	['HIP1', 'SH3BP1', 'TMOD3', 'ARPC4', 'EMP2', 'RND3', 'CAP2']	Gene Ontology Biological Process (2018 version)	1.50628	downregulated
negative regulation of Wnt signaling pathway (GO:0030178)	2.14794	7.44786	0.334746	0.0311964	['RNF213', 'LRP1', 'NXN', 'JADE1', 'CBY1', 'PSME2', 'DACT3', 'HIC1', 'LRP6']	Gene Ontology Biological Process (2018 version)	1.5059	upregulated
peptide biosynthetic process (GO:0043043)	2.14794	7.44786	0.239949	0.0311964	['GGT5', 'RPL5', 'RPS19', 'RPS7', 'NHP2', 'EIF4EBP2', 'SNU13', 'RPL15', 'RPL10A']	Gene Ontology Biological Process (2018 version)	1.5059	downregulated
apoptotic process (GO:0006915)	1.97137	6.8287	0.240015	0.0313064	['EIF5A', 'HIP1', 'SEMA6A', 'PARP1', 'MYC', 'CASP3', 'PPIF', 'PLAGL2', 'TNFRSF21', 'MCM2', 'HSPD1']	Gene Ontology Biological Process (2018 version)	1.50437	downregulated
flavin adenine dinucleotide binding (GO:0050660)	3.56598	12.3175	0.404604	0.0316138	['AIFM2', 'ETFDH', 'MICAL3', 'ACOX3']	Gene Ontology Molecular Function (2018 version)	1.50012	upregulated
negative regulation of mitotic cell cycle (GO:0045930)	3.56598	12.3175	0.334746	0.0316138	['BMP4', 'TOM1L1', 'TOM1L2', 'SMAD3']	Gene Ontology Biological Process (2018 version)	1.50012	upregulated
actomyosin (GO:0042641)	3.56598	12.3175	0.168926	0.0316138	['TLNRD1', 'FHOD1', 'MYO18A', 'FSCN1']	Gene Ontology Cellular Component (2018 version)	1.50012	downregulated
interstrand cross-link repair (GO:0036297)	3.56598	12.3175	0.24159	0.0316138	['RPA2', 'FANCC', 'UBA52', 'CENPS']	Gene Ontology Biological Process (2018 version)	1.50012	downregulated
histone methyltransferase activity (GO:0042054)	3.56598	12.3175	0.210091	0.0316138	['FBL', 'PRMT1', 'PRMT3', 'WDR5']	Gene Ontology Molecular Function (2018 version)	1.50012	downregulated
RNA polymerase II transcription factor complex (GO:0090575)	2.26484	7.82062	0.168926	0.0316488	['CEBPA', 'TLE1', 'RXRA', 'THRA', 'NFYA', 'E2F1', 'E2F3', 'HNRNPAB']	Gene Ontology Cellular Component (2018 version)	1.49964	downregulated
cGMP metabolic process (GO:0046068)	4.70221	16.1817	0.334746	0.0320229	['NPR2', 'PDE5A', 'PDE9A']	Gene Ontology Biological Process (2018 version)	1.49454	upregulated
regulation of lipid biosynthetic process (GO:0046890)	4.70221	16.1817	0.334746	0.0320229	['PRKAB2', 'SIRT4', 'PRKAG2']	Gene Ontology Biological Process (2018 version)	1.49454	upregulated
negative regulation of response to DNA damage stimulus (GO:2001021)	4.70221	16.1817	0.334746	0.0320229	['CXCL12', 'ACKR3', 'CLU']	Gene Ontology Biological Process (2018 version)	1.49454	upregulated
carboxylic acid catabolic process (GO:0046395)	4.70221	16.1817	0.334746	0.0320229	['NAGK', 'GNPDA2', 'HEXB']	Gene Ontology Biological Process (2018 version)	1.49454	upregulated
RNA phosphodiester bond hydrolysis (GO:0090501)	4.70221	16.1817	0.2416	0.0320229	['POP7', 'NOB1', 'NHP2']	Gene Ontology Biological Process (2018 version)	1.49454	downregulated
dopamine receptor signaling pathway (GO:0007212)	4.70221	16.1817	0.2416	0.0320229	['GNG2', 'GNA11', 'GNAS']	Gene Ontology Biological Process (2018 version)	1.49454	downregulated
negative regulation of homeostatic process (GO:0032845)	4.70221	16.1817	0.2416	0.0320229	['ZFP36', 'MAFB', 'PIM3']	Gene Ontology Biological Process (2018 version)	1.49454	downregulated
protein K63-linked deubiquitination (GO:0070536)	4.70221	16.1817	0.334746	0.0320229	['USP25', 'OTUD7B', 'STAMBP']	Gene Ontology Biological Process (2018 version)	1.49454	upregulated
positive regulation of fibroblast proliferation (GO:0048146)	4.70221	16.1817	0.2416	0.0320229	['CDK4', 'MYC', 'E2F1']	Gene Ontology Biological Process (2018 version)	1.49454	downregulated
regulation of cell morphogenesis (GO:0022604)	4.70221	16.1817	0.334746	0.0320229	['SPARC', 'PDPN', 'ZMYM6']	Gene Ontology Biological Process (2018 version)	1.49454	upregulated
transcription coactivator activity (GO:0003713)	1.84573	6.3508	0.404604	0.0320388	['RARG', 'SMARCD3', 'RBPMS', 'TGFB1I1', 'NCOA3', 'JADE1', 'FHL2', 'NR1D2', 'PARK7', 'DCAF6', 'TAF6L', 'RARB', 'LPIN2']	Gene Ontology Molecular Function (2018 version)	1.49432	upregulated
RNA polymerase II core promoter proximal region sequence-specific DNA binding (GO:0000978)	1.89344	6.47703	0.214112	0.0326873	['PER1', 'NR4A1', 'MEF2C', 'SMARCC1', 'H2AFZ', 'MYC', 'ACTL6A', 'TFE3', 'MEOX2', 'MEF2D', 'ETS2', 'TBX2']	Gene Ontology Molecular Function (2018 version)	1.48562	downregulated
regulation of cell proliferation (GO:0042127)	1.50408	5.14283	0.246202	0.0327368	['CEBPA', 'CTBP2', 'IRS1', 'CDCA7L', 'CDCA7', 'LRP5', 'HMGB2', 'MYC', 'NAMPT', 'NCK2', 'FYN', 'EIF5A', 'TIPIN', 'NPM1', 'TSLP', 'PRMT1', 'CNBP', 'EMP2', 'PGF', 'TBX2', 'CNOT6', 'TFAP4', 'CDK4', 'MVD', 'SLC25A5', 'TNFRSF21', 'PF4']	Gene Ontology Biological Process (2018 version)	1.48496	downregulated
regulation of signal transduction (GO:0009966)	1.95341	6.66197	0.343713	0.0330268	['ANKMY2', 'RGS5', 'NTRK2', 'DACT3', 'ROR1', 'ITGB1BP1', 'EPHB2', 'SULF1', 'CLU', 'DHRS3', 'SASH1']	Gene Ontology Biological Process (2018 version)	1.48113	upregulated
histone methyltransferase complex (GO:0035097)	3.48656	11.8134	0.168926	0.0337674	['PAXIP1', 'CBX5', 'WDR5', 'RBBP7']	Gene Ontology Cellular Component (2018 version)	1.4715	downregulated
organic hydroxy compound biosynthetic process (GO:1901617)	3.48656	11.8134	0.249518	0.0337674	['SQLE', 'PMVK', 'HMGCR', 'DHCR7']	Gene Ontology Biological Process (2018 version)	1.4715	downregulated
lipid homeostasis (GO:0055088)	3.48656	11.8134	0.348072	0.0337674	['ABHD4', 'NR1D2', 'ACOX3', 'PNPLA2']	Gene Ontology Biological Process (2018 version)	1.4715	upregulated
establishment of protein localization to mitochondrion (GO:0072655)	3.48656	11.8134	0.249518	0.0337674	['TOMM40', 'PITRM1', 'TIMM10', 'HSPD1']	Gene Ontology Biological Process (2018 version)	1.4715	downregulated
large ribosomal subunit (GO:0015934)	2.92975	9.89613	0.168926	0.034122	['RPL5', 'NHP2', 'SNU13', 'RPL15', 'RPL10A']	Gene Ontology Cellular Component (2018 version)	1.46697	downregulated
actin cytoskeleton (GO:0015629)	1.82574	6.15382	0.168926	0.0343694	['VASP', 'TMOD3', 'DENND2A', 'PDXP', 'IQGAP2', 'RCSD1', 'ACACA', 'MSRA', 'MYO1E', 'FSCN1', 'MYO18A', 'TOPBP1', 'CAP2']	Gene Ontology Cellular Component (2018 version)	1.46383	downregulated
kinase binding (GO:0019900)	1.67636	5.63614	0.425566	0.0346615	['ERRFI1', 'SMAD1', 'SMAD3', 'CMC4', 'NCOA3', 'PRKAG2', 'PARK7', 'RHOC', 'TOM1L1', 'TOM1L2', 'RB1CC1', 'TAX1BP1', 'JTB', 'CDK5RAP3', 'STX1A', 'SASH1', 'MAP3K12']	Gene Ontology Molecular Function (2018 version)	1.46015	upregulated
cellular modified amino acid catabolic process (GO:0042219)	7.82731	26.2675	0.249518	0.0348785	['GGT5', 'PCYOX1L']	Gene Ontology Biological Process (2018 version)	1.45744	downregulated
pyrimidine nucleoside salvage (GO:0043097)	7.82731	26.2675	0.249518	0.0348785	['UCK2', 'TK1']	Gene Ontology Biological Process (2018 version)	1.45744	downregulated
pentose-phosphate shunt (GO:0006098)	7.82731	26.2675	0.249518	0.0348785	['RPIA', 'PGD']	Gene Ontology Biological Process (2018 version)	1.45744	downregulated
serine family amino acid biosynthetic process (GO:0009070)	7.82731	26.2675	0.249518	0.0348785	['MTHFD1', 'SERINC5']	Gene Ontology Biological Process (2018 version)	1.45744	downregulated
regulation of DNA-dependent DNA replication (GO:0090329)	7.82731	26.2675	0.249518	0.0348785	['CDT1', 'TIPIN']	Gene Ontology Biological Process (2018 version)	1.45744	downregulated
negative regulation of ATPase activity (GO:0032780)	7.82731	26.2675	0.249518	0.0348785	['PPIF', 'VCPKMT']	Gene Ontology Biological Process (2018 version)	1.45744	downregulated
regulation of mesenchymal cell proliferation (GO:0010464)	7.82731	26.2675	0.249518	0.0348785	['MYC', 'LRP5']	Gene Ontology Biological Process (2018 version)	1.45744	downregulated
ribosomal subunit export from nucleus (GO:0000054)	7.82731	26.2675	0.249518	0.0348785	['NPM1', 'RRS1']	Gene Ontology Biological Process (2018 version)	1.45744	downregulated
negative regulation of ATP metabolic process (GO:1903579)	7.82731	26.2675	0.249518	0.0348785	['PARP1', 'PPIF']	Gene Ontology Biological Process (2018 version)	1.45744	downregulated
pyrimidine-containing compound salvage (GO:0008655)	7.82731	26.2675	0.249518	0.0348785	['UCK2', 'TK1']	Gene Ontology Biological Process (2018 version)	1.45744	downregulated
methylosome (GO:0034709)	7.82731	26.2675	0.168926	0.0348785	['PRMT1', 'SNRPD3']	Gene Ontology Cellular Component (2018 version)	1.45744	downregulated
pyrimidine deoxyribonucleotide catabolic process (GO:0009223)	7.82731	26.2675	0.249518	0.0348785	['DCTPP1', 'UNG']	Gene Ontology Biological Process (2018 version)	1.45744	downregulated
histone arginine methylation (GO:0034969)	7.82731	26.2675	0.249518	0.0348785	['PRMT1', 'PRMT3']	Gene Ontology Biological Process (2018 version)	1.45744	downregulated
establishment of apical/basal cell polarity (GO:0035089)	7.82731	26.2675	0.249518	0.0348785	['SH3BP1', 'FSCN1']	Gene Ontology Biological Process (2018 version)	1.45744	downregulated
ribose phosphate metabolic process (GO:0019693)	7.82731	26.2675	0.249518	0.0348785	['RPIA', 'PGD']	Gene Ontology Biological Process (2018 version)	1.45744	downregulated
regulation of skeletal muscle tissue development (GO:0048641)	7.82731	26.2675	0.348072	0.0348785	['FLOT1', 'NR1D2']	Gene Ontology Biological Process (2018 version)	1.45744	upregulated
pseudouridine synthase activity (GO:0009982)	7.82731	26.2675	0.214112	0.0348785	['DKC1', 'PUS1']	Gene Ontology Molecular Function (2018 version)	1.45744	downregulated
protein-arginine N-methyltransferase activity (GO:0016274)	7.82731	26.2675	0.214112	0.0348785	['PRMT1', 'PRMT3']	Gene Ontology Molecular Function (2018 version)	1.45744	downregulated
DNA replication origin binding (GO:0003688)	7.82731	26.2675	0.214112	0.0348785	['GRWD1', 'HSPD1']	Gene Ontology Molecular Function (2018 version)	1.45744	downregulated
negative regulation of fatty acid metabolic process (GO:0045922)	7.82731	26.2675	0.348072	0.0348785	['ACADVL', 'SIRT4']	Gene Ontology Biological Process (2018 version)	1.45744	upregulated
keratan sulfate catabolic process (GO:0042340)	7.82731	26.2675	0.348072	0.0348785	['HEXB', 'OGN']	Gene Ontology Biological Process (2018 version)	1.45744	upregulated
positive regulation of cardiocyte differentiation (GO:1905209)	7.82731	26.2675	0.348072	0.0348785	['EFNB2', 'TGFB2']	Gene Ontology Biological Process (2018 version)	1.45744	upregulated
UDP-N-acetylglucosamine metabolic process (GO:0006047)	7.82731	26.2675	0.348072	0.0348785	['NAGK', 'GNPDA2']	Gene Ontology Biological Process (2018 version)	1.45744	upregulated
cellular glucan metabolic process (GO:0006073)	7.82731	26.2675	0.348072	0.0348785	['PHKG2', 'PRKAG2']	Gene Ontology Biological Process (2018 version)	1.45744	upregulated
fatty acid elongation (GO:0030497)	7.82731	26.2675	0.348072	0.0348785	['HACD1', 'ELOVL5']	Gene Ontology Biological Process (2018 version)	1.45744	upregulated
voltage-gated chloride channel activity (GO:0005247)	7.82731	26.2675	0.214112	0.0348785	['ANO1', 'CLCN6']	Gene Ontology Molecular Function (2018 version)	1.45744	downregulated
invadopodium (GO:0071437)	7.82731	26.2675	0.359395	0.0348785	['PAK1', 'PDPN']	Gene Ontology Cellular Component (2018 version)	1.45744	upregulated
amino sugar biosynthetic process (GO:0046349)	7.82731	26.2675	0.348072	0.0348785	['NAGK', 'GNPDA2']	Gene Ontology Biological Process (2018 version)	1.45744	upregulated
transcription, DNA-templated (GO:0006351)	1.73767	5.82506	0.249518	0.0350065	['IVNS1ABP', 'EGR1', 'CEBPA', 'PARP1', 'NFYA', 'CBFB', 'THRA', 'EPAS1', 'GTF3C6', 'EAF1', 'MRPL12', 'FUBP1', 'E2F1', 'RNPS1', 'PTMA']	Gene Ontology Biological Process (2018 version)	1.45585	downregulated
nucleosomal DNA binding (GO:0031492)	4.52113	15.1472	0.214112	0.0350736	['SMARCC1', 'H2AFZ', 'ACTL6A']	Gene Ontology Molecular Function (2018 version)	1.45502	downregulated
very long-chain fatty acid metabolic process (GO:0000038)	4.52113	15.1472	0.348072	0.0350736	['ACADVL', 'HACD1', 'ELOVL5']	Gene Ontology Biological Process (2018 version)	1.45502	upregulated
lung development (GO:0030324)	4.52113	15.1472	0.348072	0.0350736	['BMP4', 'ERRFI1', 'PDPN']	Gene Ontology Biological Process (2018 version)	1.45502	upregulated
phosphotyrosine residue binding (GO:0001784)	4.52113	15.1472	0.214112	0.0350736	['IRS1', 'NCK2', 'VAV2']	Gene Ontology Molecular Function (2018 version)	1.45502	downregulated
U2-type catalytic step 2 spliceosome (GO:0071007)	4.52113	15.1472	0.168926	0.0350736	['SNRNP40', 'SNRPB2', 'SNRPD3']	Gene Ontology Cellular Component (2018 version)	1.45502	downregulated
positive regulation of epidermal growth factor receptor signaling pathway (GO:0045742)	4.52113	15.1472	0.249518	0.0350736	['HIP1', 'MMP9', 'UBA52']	Gene Ontology Biological Process (2018 version)	1.45502	downregulated
wound healing (GO:0042060)	3.41059	11.3372	0.355809	0.0360045	['PAK1', 'TGFB2', 'SMAD3', 'TPM1']	Gene Ontology Biological Process (2018 version)	1.44364	upregulated
cytosolic ribosome (GO:0022626)	2.35227	7.80055	0.171294	0.036291	['RPL5', 'RPS19', 'RPS7', 'NHP2', 'SNU13', 'RPL15', 'RPL10A']	Gene Ontology Cellular Component (2018 version)	1.4402	downregulated
positive regulation of neuron differentiation (GO:0045666)	2.56222	8.49349	0.25774	0.0363381	['FZD1', 'MEF2C', 'PCP4', 'ZEB1', 'NDNF', 'CAMK1']	Gene Ontology Biological Process (2018 version)	1.43964	downregulated
regulation of apoptotic process (GO:0042981)	1.46596	4.85404	0.257926	0.0364733	['HIP1', 'CITED2', 'FGD1', 'HSPD1', 'MYC', 'CASP3', 'MYO18A', 'E2F1', 'PIM3', 'FYN', 'SKP2', 'GDF11', 'MEF2C', 'NPM1', 'TSLP', 'PLK2', 'DKK1', 'MMP9', 'DUSP6', 'VAV2', 'GCLC', 'TFAP4', 'APEX1', 'PPIF', 'ITGA6', 'RNPS1', 'UBA52', 'TNFRSF21', 'CD44']	Gene Ontology Biological Process (2018 version)	1.43803	downregulated
negative regulation of apoptotic process (GO:0043066)	1.61344	5.32713	0.259601	0.0368198	['MEF2C', 'NPM1', 'TLE1', 'TSLP', 'CITED2', 'PLK2', 'NDNF', 'DKK1', 'MMP9', 'HSPD1', 'GCLC', 'MYC', 'CASP3', 'PPIF', 'MYO18A', 'PIM3', 'UBA52', 'CD44', 'LGMN']	Gene Ontology Biological Process (2018 version)	1.43392	downregulated
regulation of intracellular signal transduction (GO:1902531)	1.65946	5.45356	0.26284	0.03739	['RFC5', 'RPL5', 'GDF11', 'DYRK2', 'RPA2', 'ARHGAP18', 'NOC2L', 'PRKAB1', 'FGD1', 'VAV2', 'BOP1', 'MAPK11', 'CHN2', 'RRS1', 'RBBP7', 'TOPBP1', 'UBA52']	Gene Ontology Biological Process (2018 version)	1.42724	downregulated
chondroitin sulfate metabolic process (GO:0030204)	4.35345	14.2058	0.263167	0.0382688	['VCAN', 'CHPF', 'NDNF']	Gene Ontology Biological Process (2018 version)	1.41716	downregulated
ATP-dependent chromatin remodeling (GO:0043044)	4.35345	14.2058	0.263167	0.0382688	['SMARCC1', 'NASP', 'ACTL6A']	Gene Ontology Biological Process (2018 version)	1.41716	downregulated
regulation of ARF protein signal transduction (GO:0032012)	4.35345	14.2058	0.263167	0.0382688	['APLP2', 'ASAP1', 'ASAP2']	Gene Ontology Biological Process (2018 version)	1.41716	downregulated
cellular response to drug (GO:0035690)	4.35345	14.2058	0.263167	0.0382688	['MEF2C', 'TFRC', 'MYC']	Gene Ontology Biological Process (2018 version)	1.41716	downregulated
connective tissue development (GO:0061448)	4.35345	14.2058	0.263167	0.0382688	['SH3PXD2B', 'LRP5', 'CD44']	Gene Ontology Biological Process (2018 version)	1.41716	downregulated
replication fork processing (GO:0031297)	4.35345	14.2058	0.263167	0.0382688	['PCNA', 'ALYREF', 'CENPS']	Gene Ontology Biological Process (2018 version)	1.41716	downregulated
negative regulation of stress-activated MAPK cascade (GO:0032873)	4.35345	14.2058	0.263167	0.0382688	['PER1', 'MYC', 'DACT1']	Gene Ontology Biological Process (2018 version)	1.41716	downregulated
fatty-acyl-CoA biosynthetic process (GO:0046949)	4.35345	14.2058	0.37095	0.0382688	['HACD1', 'ELOVL5', 'CBR4']	Gene Ontology Biological Process (2018 version)	1.41716	upregulated
connective tissue development (GO:0061448)	4.35345	14.2058	0.37095	0.0382688	['CREB3L2', 'SLC39A13', 'SULF1']	Gene Ontology Biological Process (2018 version)	1.41716	upregulated
negative regulation of cation channel activity (GO:2001258)	4.35345	14.2058	0.37095	0.0382688	['FKBP1B', 'GNB5', 'EPHB2']	Gene Ontology Biological Process (2018 version)	1.41716	upregulated
NADP binding (GO:0050661)	4.35345	14.2058	0.450063	0.0382688	['CRYZL1', 'CBR4', 'DECR1']	Gene Ontology Molecular Function (2018 version)	1.41716	upregulated
SH3/SH2 adaptor activity (GO:0005070)	3.33785	10.8869	0.231273	0.0383252	['BCAR3', 'SHF', 'CHN2', 'NCK2']	Gene Ontology Molecular Function (2018 version)	1.41652	downregulated
positive regulation of actin filament polymerization (GO:0030838)	3.33785	10.8869	0.263167	0.0383252	['VASP', 'NCK2', 'ARPC4', 'ARF6']	Gene Ontology Biological Process (2018 version)	1.41652	downregulated
positive regulation of actin filament polymerization (GO:0030838)	3.33785	10.8869	0.37095	0.0383252	['FER', 'NCOA3', 'CDC42EP3', 'PFN2']	Gene Ontology Biological Process (2018 version)	1.41652	upregulated
peptidyl-tyrosine modification (GO:0018212)	3.33785	10.8869	0.37095	0.0383252	['FER', 'PKDCC', 'ABI1', 'EPHB2']	Gene Ontology Biological Process (2018 version)	1.41652	upregulated
nuclear body (GO:0016604)	1.53204	4.99402	0.175349	0.038399	['CDT1', 'MEF2C', 'SF3A1', 'PCNA', 'CBX5', 'EYA1', 'GTF3C6', 'EAF1', 'CSTF2', 'TCF7', 'RPA2', 'ARHGAP18', 'GCAT', 'FBL', 'SNRNP40', 'APEX1', 'PCBP1', 'NAMPT', 'SRSF2', 'EP400', 'SNRPB2', 'SNRPD3', 'TOPBP1']	Gene Ontology Cellular Component (2018 version)	1.41568	downregulated
cytoskeleton (GO:0005856)	1.58333	5.15494	0.359395	0.0385518	['DDX58', 'DAPK1', 'TPM2', 'NCOA3', 'TPM1', 'TWF1', 'DSTN', 'LSP1', 'EML1', 'CLU', 'CNN1', 'SMTN', 'FER', 'PALLD', 'CDC42EP3', 'ITGB1BP1', 'PDLIM5', 'PHLDB2', 'PDLIM7', 'KANK3']	Gene Ontology Cellular Component (2018 version)	1.41396	upregulated
cellular response to cytokine stimulus (GO:0071345)	1.62525	5.27749	0.266228	0.0388834	['CEBPA', 'EGR1', 'IFNGR2', 'TCF7', 'LRP8', 'MMP9', 'MAPK11', 'ZFP36', 'ZEB1', 'MYC', 'CASP3', 'FSCN1', 'HMOX1', 'SDC1', 'FYN', 'UBA52', 'TNFRSF21', 'PF4']	Gene Ontology Biological Process (2018 version)	1.41024	downregulated
mitochondrion (GO:0005739)	1.4058	4.55357	0.175349	0.0391982	['LIPT2', 'DTYMK', 'FEN1', 'HSP90AB1', 'TOMM40', 'TIMM10', 'MRPL12', 'ADO', 'GRAMD4', 'ACAT2', 'UNG', 'HSPD1', 'PITRM1', 'CHCHD6', 'STARD4', 'PARP1', 'LIG1', 'TXNRD1', 'PUS1', 'IDH2', 'BRI3BP', 'LRPPRC', 'GCAT', 'DHFR', 'GATM', 'TFAP4', 'TST', 'SCO2', 'APEX1', 'PPIF', 'SUCLG2', 'L2HGDH', 'SLC25A5', 'DCTPP1', 'ALDH7A1']	Gene Ontology Cellular Component (2018 version)	1.40673	downregulated
cellular response to transforming growth factor beta stimulus (GO:0071560)	2.50745	8.10228	0.372555	0.0395068	['SMAD1', 'TGFB2', 'USP15', 'SMAD3', 'HPGD', 'TGFB3']	Gene Ontology Biological Process (2018 version)	1.40333	upregulated
peroxisomal part (GO:0044439)	2.80375	9.04949	0.359395	0.0396512	['ALDH3A2', 'PHYH', 'NUDT7', 'ACOX3', 'PEX13']	Gene Ontology Cellular Component (2018 version)	1.40174	upregulated
endoplasmic reticulum lumen (GO:0005788)	1.83397	5.91788	0.359395	0.0396837	['BMP4', 'ITIH2', 'WFS1', 'COL12A1', 'ESD', 'GPX8', 'SPARCL1', 'IGFBP7', 'PRSS23', 'FSTL1', 'LTBP1', 'PNPLA2']	Gene Ontology Cellular Component (2018 version)	1.40139	upregulated
vesicle organization (GO:0016050)	2.2931	7.354	0.372555	0.0404776	['VAMP8', 'SNAP47', 'AKTIP', 'CHMP2B', 'SNX11', 'SNX33', 'STX1A']	Gene Ontology Biological Process (2018 version)	1.39279	upregulated
low-density lipoprotein receptor activity (GO:0005041)	7.11537	22.8063	0.450063	0.0405502	['LRP1', 'LRP6']	Gene Ontology Molecular Function (2018 version)	1.39201	upregulated
thiolester hydrolase activity (GO:0016790)	7.11537	22.8063	0.450063	0.0405502	['NUDT7', 'ESD']	Gene Ontology Molecular Function (2018 version)	1.39201	upregulated
regulation of NMDA receptor activity (GO:2000310)	7.11537	22.8063	0.372555	0.0405502	['DAPK1', 'EPHB2']	Gene Ontology Biological Process (2018 version)	1.39201	upregulated
regulation of triglyceride biosynthetic process (GO:0010866)	7.11537	22.8063	0.269085	0.0405502	['SCARB1', 'LDLR']	Gene Ontology Biological Process (2018 version)	1.39201	downregulated
very long-chain fatty acid biosynthetic process (GO:0042761)	7.11537	22.8063	0.372555	0.0405502	['HACD1', 'ELOVL5']	Gene Ontology Biological Process (2018 version)	1.39201	upregulated
positive regulation of histone H3-K4 methylation (GO:0051571)	7.11537	22.8063	0.269085	0.0405502	['DNMT1', 'PAXIP1']	Gene Ontology Biological Process (2018 version)	1.39201	downregulated
AP-2 adaptor complex (GO:0030122)	7.11537	22.8063	0.175349	0.0405502	['HIP1', 'AP2S1']	Gene Ontology Cellular Component (2018 version)	1.39201	downregulated
regulation of cAMP metabolic process (GO:0030814)	7.11537	22.8063	0.269085	0.0405502	['RAMP2', 'PF4']	Gene Ontology Biological Process (2018 version)	1.39201	downregulated
muscle cell development (GO:0055001)	7.11537	22.8063	0.269085	0.0405502	['RAMP2', 'SDC1']	Gene Ontology Biological Process (2018 version)	1.39201	downregulated
glycerolipid catabolic process (GO:0046503)	7.11537	22.8063	0.372555	0.0405502	['ABHD12', 'PNPLA6']	Gene Ontology Biological Process (2018 version)	1.39201	upregulated
embryonic appendage morphogenesis (GO:0035113)	7.11537	22.8063	0.372555	0.0405502	['TGFB2', 'LRP6']	Gene Ontology Biological Process (2018 version)	1.39201	upregulated
cellular response to exogenous dsRNA (GO:0071360)	7.11537	22.8063	0.372555	0.0405502	['DDX58', 'FLOT1']	Gene Ontology Biological Process (2018 version)	1.39201	upregulated
positive regulation of cardiac muscle cell proliferation (GO:0060045)	7.11537	22.8063	0.269085	0.0405502	['MEF2C', 'TBX2']	Gene Ontology Biological Process (2018 version)	1.39201	downregulated
insulin-like growth factor I binding (GO:0031994)	7.11537	22.8063	0.236543	0.0405502	['IGFBP4', 'ITGA6']	Gene Ontology Molecular Function (2018 version)	1.39201	downregulated
translation elongation factor activity (GO:0003746)	7.11537	22.8063	0.236543	0.0405502	['EIF5A', 'EEF1B2']	Gene Ontology Molecular Function (2018 version)	1.39201	downregulated
clathrin coat of endocytic vesicle (GO:0030128)	7.11537	22.8063	0.175349	0.0405502	['HIP1', 'AP2S1']	Gene Ontology Cellular Component (2018 version)	1.39201	downregulated
3'-5' DNA helicase activity (GO:0043138)	7.11537	22.8063	0.236543	0.0405502	['GINS1', 'GINS2']	Gene Ontology Molecular Function (2018 version)	1.39201	downregulated
chromatin assembly or disassembly (GO:0006333)	7.11537	22.8063	0.269085	0.0405502	['CHAF1B', 'NOC2L']	Gene Ontology Biological Process (2018 version)	1.39201	downregulated
catecholamine biosynthetic process (GO:0042423)	7.11537	22.8063	0.372555	0.0405502	['MOXD1', 'TGFB2']	Gene Ontology Biological Process (2018 version)	1.39201	upregulated
mRNA modification (GO:0016556)	7.11537	22.8063	0.269085	0.0405502	['DKC1', 'PUS1']	Gene Ontology Biological Process (2018 version)	1.39201	downregulated
atrial septum development (GO:0003283)	7.11537	22.8063	0.372555	0.0405502	['NOTCH2', 'TGFB2']	Gene Ontology Biological Process (2018 version)	1.39201	upregulated
pathway-restricted SMAD protein phosphorylation (GO:0060389)	7.11537	22.8063	0.372555	0.0405502	['USP15', 'TGFB2']	Gene Ontology Biological Process (2018 version)	1.39201	upregulated
nucleotide metabolic process (GO:0009117)	7.11537	22.8063	0.269085	0.0405502	['DCTD', 'NUDT4']	Gene Ontology Biological Process (2018 version)	1.39201	downregulated
negative regulation of ubiquitin-protein transferase activity (GO:0051444)	7.11537	22.8063	0.269085	0.0405502	['RPL5', 'RPS7']	Gene Ontology Biological Process (2018 version)	1.39201	downregulated
negative regulation of interleukin-10 production (GO:0032693)	7.11537	22.8063	0.269085	0.0405502	['TRIB2', 'TNFRSF21']	Gene Ontology Biological Process (2018 version)	1.39201	downregulated
regulation of biomineral tissue development (GO:0070167)	7.11537	22.8063	0.372555	0.0405502	['NBR1', 'ENPP1']	Gene Ontology Biological Process (2018 version)	1.39201	upregulated
cardiocyte differentiation (GO:0035051)	7.11537	22.8063	0.372555	0.0405502	['TGFB2', 'CBY1']	Gene Ontology Biological Process (2018 version)	1.39201	upregulated
positive regulation of glycogen biosynthetic process (GO:0045725)	7.11537	22.8063	0.269085	0.0405502	['DYRK2', 'IRS1']	Gene Ontology Biological Process (2018 version)	1.39201	downregulated
nucleotide metabolic process (GO:0009117)	7.11537	22.8063	0.372555	0.0405502	['CTPS2', 'PARK7']	Gene Ontology Biological Process (2018 version)	1.39201	upregulated
collagen binding (GO:0005518)	3.26815	10.4607	0.450063	0.0407297	['PAK1', 'SPARC', 'SPARCL1', 'PCOLCE']	Gene Ontology Molecular Function (2018 version)	1.39009	upregulated
lytic vacuole (GO:0000323)	2.03589	6.50462	0.359395	0.0409673	['TOM1L1', 'TMEM59', 'CTSO', 'CALCRL', 'TINAGL1', 'TMEM150A', 'SNX14', 'CHMP2B', 'SIDT2']	Gene Ontology Cellular Component (2018 version)	1.38756	upregulated
regulation of protein ubiquitination (GO:0031396)	2.48093	7.91519	0.376639	0.0411548	['WFS1', 'NXN', 'PARK7', 'RCHY1', 'CDK5RAP3', 'SASH1']	Gene Ontology Biological Process (2018 version)	1.38558	upregulated
response to lipopolysaccharide (GO:0032496)	2.1407	6.82369	0.272293	0.041271	['SCARB1', 'ZFP36', 'MEF2C', 'PALM3', 'HMGB2', 'TNFRSF21', 'HNRNPA0', 'PF4']	Gene Ontology Biological Process (2018 version)	1.38436	downregulated
gene silencing by miRNA (GO:0035195)	4.19776	13.3467	0.272293	0.0416069	['ZFP36', 'CNOT6', 'SPOUT1']	Gene Ontology Biological Process (2018 version)	1.38083	downregulated
regulation of dendritic spine development (GO:0060998)	4.19776	13.3467	0.272293	0.0416069	['MEF2C', 'CAMK1', 'ARF6']	Gene Ontology Biological Process (2018 version)	1.38083	downregulated
regulation of ubiquitin-protein transferase activity (GO:0051438)	4.19776	13.3467	0.3793	0.0416069	['ARRDC4', 'ARRDC3', 'PARK7']	Gene Ontology Biological Process (2018 version)	1.38083	upregulated
spliceosomal tri-snRNP complex (GO:0097526)	4.19776	13.3467	0.175349	0.0416069	['SNU13', 'SNRPD3', 'LSM4']	Gene Ontology Cellular Component (2018 version)	1.38083	downregulated
nucleobase-containing small molecule interconversion (GO:0015949)	4.19776	13.3467	0.272293	0.0416069	['DCTD', 'DTYMK', 'TXNRD1']	Gene Ontology Biological Process (2018 version)	1.38083	downregulated
nucleic acid-templated transcription (GO:0097659)	2.76412	8.7884	0.272293	0.0416082	['CEBPA', 'GTF3C6', 'E2F1', 'RNPS1', 'PTMA']	Gene Ontology Biological Process (2018 version)	1.38082	downregulated
ribosome (GO:0005840)	2.76412	8.7884	0.175349	0.0416082	['RPS19', 'RPS7', 'APEX1', 'RPL15', 'RPL10A']	Gene Ontology Cellular Component (2018 version)	1.38082	downregulated
positive regulation of mitochondrion organization (GO:0010822)	2.27403	7.21213	0.273708	0.0419401	['HHAT', 'RUVBL1', 'PPIF', 'PLAGL2', 'WDR46', 'MMP9', 'CAMKK2']	Gene Ontology Biological Process (2018 version)	1.37737	downregulated
positive regulation of sequence-specific DNA binding transcription factor activity (GO:0051091)	1.92086	5.98013	0.392349	0.0444556	['RNF31', 'FER', 'ANXA3', 'DDX58', 'EIF2AK2', 'TRIM26', 'ROR1', 'PARK7', 'CLU', 'LRP6']	Gene Ontology Biological Process (2018 version)	1.35207	upregulated
GTPase regulator activity (GO:0030695)	1.79863	5.59558	0.257052	0.0445558	['RGS2', 'RGS3', 'SH3BP1', 'CHN2', 'APLP2', 'MTSS1L', 'ARHGAP18', 'ASAP1', 'ASAP2', 'IQGAP2', 'RALGDS', 'TBC1D16']	Gene Ontology Molecular Function (2018 version)	1.3511	downregulated
GTPase regulator activity (GO:0030695)	1.79863	5.59558	0.480333	0.0445558	['ERRFI1', 'NRP1', 'RGS5', 'GPSM2', 'ARHGAP10', 'CDC42EP3', 'TBCD', 'RGS10', 'ARHGAP29', 'ITGB1BP1', 'GNB5', 'ARHGAP5']	Gene Ontology Molecular Function (2018 version)	1.3511	upregulated
positive regulation of angiogenesis (GO:0045766)	2.42953	7.557	0.392349	0.0445795	['SMAD1', 'FOXC2', 'ECM1', 'ANXA3', 'VEGFC', 'SASH1']	Gene Ontology Biological Process (2018 version)	1.35087	upregulated
global genome nucleotide-excision repair (GO:0070911)	4.0528	12.5603	0.29263	0.0450865	['PARP1', 'CETN2', 'UBA52']	Gene Ontology Biological Process (2018 version)	1.34595	downregulated
central nervous system neuron differentiation (GO:0021953)	4.0528	12.5603	0.392349	0.0450865	['NTRK2', 'AGTPBP1', 'LRP6']	Gene Ontology Biological Process (2018 version)	1.34595	upregulated
negative regulation of receptor activity (GO:2000272)	4.0528	12.5603	0.392349	0.0450865	['ERRFI1', 'FKBP1B', 'EPHB2']	Gene Ontology Biological Process (2018 version)	1.34595	upregulated
positive regulation of dendrite development (GO:1900006)	4.0528	12.5603	0.29263	0.0450865	['VLDLR', 'CAMK1', 'LRP8']	Gene Ontology Biological Process (2018 version)	1.34595	downregulated
positive regulation of macromolecule metabolic process (GO:0010604)	1.79173	5.53346	0.392349	0.0455777	['BMP4', 'SMAD1', 'NTRK2', 'SMAD3', 'WFS1', 'DDX58', 'NCOA3', 'RAB29', 'PARK7', 'EPHB2', 'CLU', 'ACTG2']	Gene Ontology Biological Process (2018 version)	1.34125	upregulated
regulation of cellular response to heat (GO:1900034)	2.68811	8.29491	0.294804	0.0456947	['POM121', 'HSP90AB1', 'NUP188', 'RPA2', 'FKBP4']	Gene Ontology Biological Process (2018 version)	1.34013	downregulated
protein targeting to mitochondrion (GO:0006626)	3.1371	9.67384	0.294804	0.0457898	['TOMM40', 'PITRM1', 'TIMM10', 'HSPD1']	Gene Ontology Biological Process (2018 version)	1.33923	downregulated
regulation of cellular response to stress (GO:0080135)	2.40461	7.38551	0.294804	0.0463565	['POM121', 'NPM1', 'HSP90AB1', 'NUP188', 'RPA2', 'FKBP4']	Gene Ontology Biological Process (2018 version)	1.33389	downregulated
regulation of fatty acid metabolic process (GO:0019217)	6.52209	20.0059	0.392349	0.0465414	['PRKAB2', 'PRKAG2']	Gene Ontology Biological Process (2018 version)	1.33216	upregulated
N-acetylglucosamine metabolic process (GO:0006044)	6.52209	20.0059	0.392349	0.0465414	['NAGK', 'GNPDA2']	Gene Ontology Biological Process (2018 version)	1.33216	upregulated
positive regulation of glycogen metabolic process (GO:0070875)	6.52209	20.0059	0.392349	0.0465414	['PHKG2', 'IGF2']	Gene Ontology Biological Process (2018 version)	1.33216	upregulated
ubiquinone metabolic process (GO:0006743)	6.52209	20.0059	0.392349	0.0465414	['COQ9', 'COQ10A']	Gene Ontology Biological Process (2018 version)	1.33216	upregulated
acid-amino acid ligase activity (GO:0016881)	6.52209	20.0059	0.257202	0.0465414	['GCLC', 'TTLL4']	Gene Ontology Molecular Function (2018 version)	1.33216	downregulated
ribosomal small subunit binding (GO:0043024)	6.52209	20.0059	0.257202	0.0465414	['NPM1', 'UNG']	Gene Ontology Molecular Function (2018 version)	1.33216	downregulated
nucleoside kinase activity (GO:0019206)	6.52209	20.0059	0.257202	0.0465414	['UCK2', 'TK1']	Gene Ontology Molecular Function (2018 version)	1.33216	downregulated
positive regulation of calcium ion-dependent exocytosis (GO:0045956)	6.52209	20.0059	0.392349	0.0465414	['SCAMP5', 'STX1A']	Gene Ontology Biological Process (2018 version)	1.33216	upregulated
interleukin-6-mediated signaling pathway (GO:0070102)	6.52209	20.0059	0.392349	0.0465414	['FER', 'IL6ST']	Gene Ontology Biological Process (2018 version)	1.33216	upregulated
negative regulation of smooth muscle cell migration (GO:0014912)	6.52209	20.0059	0.392349	0.0465414	['LRP1', 'TPM1']	Gene Ontology Biological Process (2018 version)	1.33216	upregulated
epiboly involved in wound healing (GO:0090505)	6.52209	20.0059	0.392349	0.0465414	['PDPN', 'RHOC']	Gene Ontology Biological Process (2018 version)	1.33216	upregulated
negative regulation of endoplasmic reticulum stress-induced intrinsic apoptotic signaling pathway (GO:1902236)	6.52209	20.0059	0.392349	0.0465414	['CREB3', 'PARK7']	Gene Ontology Biological Process (2018 version)	1.33216	upregulated
cell surface receptor signaling pathway involved in heart development (GO:0061311)	6.52209	20.0059	0.392349	0.0465414	['NOTCH2', 'BMP4']	Gene Ontology Biological Process (2018 version)	1.33216	upregulated
negative regulation of focal adhesion assembly (GO:0051895)	6.52209	20.0059	0.392349	0.0465414	['ITGB1BP1', 'PHLDB2']	Gene Ontology Biological Process (2018 version)	1.33216	upregulated
regulation of extracellular matrix disassembly (GO:0010715)	6.52209	20.0059	0.392349	0.0465414	['LRP1', 'PDPN']	Gene Ontology Biological Process (2018 version)	1.33216	upregulated
regulation of nucleocytoplasmic transport (GO:0046822)	6.52209	20.0059	0.392349	0.0465414	['BMP4', 'IFI27']	Gene Ontology Biological Process (2018 version)	1.33216	upregulated
insulin-like growth factor binding (GO:0005520)	6.52209	20.0059	0.257202	0.0465414	['IGFBP4', 'ITGA6']	Gene Ontology Molecular Function (2018 version)	1.33216	downregulated
acetyl-CoA metabolic process (GO:0006084)	6.52209	20.0059	0.392349	0.0465414	['NUDT7', 'HMGCS2']	Gene Ontology Biological Process (2018 version)	1.33216	upregulated
quinone biosynthetic process (GO:1901663)	6.52209	20.0059	0.392349	0.0465414	['COQ9', 'COQ10A']	Gene Ontology Biological Process (2018 version)	1.33216	upregulated
cell migration involved in sprouting angiogenesis (GO:0002042)	6.52209	20.0059	0.392349	0.0465414	['EFNB2', 'NRP1']	Gene Ontology Biological Process (2018 version)	1.33216	upregulated
endolysosome membrane (GO:0036020)	6.52209	20.0059	0.192698	0.0465414	['AP2S1', 'LDLR']	Gene Ontology Cellular Component (2018 version)	1.33216	downregulated
nucleoside salvage (GO:0043174)	6.52209	20.0059	0.294804	0.0465414	['UCK2', 'TK1']	Gene Ontology Biological Process (2018 version)	1.33216	downregulated
clathrin coat assembly (GO:0048268)	6.52209	20.0059	0.294804	0.0465414	['HIP1', 'AP2S1']	Gene Ontology Biological Process (2018 version)	1.33216	downregulated
positive regulation of glycogen metabolic process (GO:0070875)	6.52209	20.0059	0.294804	0.0465414	['DYRK2', 'IRS1']	Gene Ontology Biological Process (2018 version)	1.33216	downregulated
positive regulation of vascular smooth muscle cell proliferation (GO:1904707)	6.52209	20.0059	0.294804	0.0465414	['MMP9', 'MEF2D']	Gene Ontology Biological Process (2018 version)	1.33216	downregulated
regulation of protein modification by small protein conjugation or removal (GO:1903320)	6.52209	20.0059	0.294804	0.0465414	['EGR1', 'HSP90AB1']	Gene Ontology Biological Process (2018 version)	1.33216	downregulated
regulation of response to interferon-gamma (GO:0060330)	6.52209	20.0059	0.294804	0.0465414	['HSP90AB1', 'IFNGR2']	Gene Ontology Biological Process (2018 version)	1.33216	downregulated
actin filament (GO:0005884)	3.07543	9.3103	0.40652	0.0484453	['PALLD', 'TPM2', 'TPM1', 'TWF1']	Gene Ontology Cellular Component (2018 version)	1.31475	upregulated
fat cell differentiation (GO:0045444)	3.07543	9.3103	0.305231	0.0484453	['CEBPA', 'NR4A1', 'WNT5B', 'CTBP2']	Gene Ontology Biological Process (2018 version)	1.31475	downregulated
positive regulation of DNA biosynthetic process (GO:2000573)	3.07543	9.3103	0.305231	0.0484453	['RFC5', 'HSP90AB1', 'DKC1', 'MYC']	Gene Ontology Biological Process (2018 version)	1.31475	downregulated
regulation of intracellular protein transport (GO:0033157)	3.91751	11.8385	0.406226	0.0487056	['BMP4', 'IFI27', 'RAB29']	Gene Ontology Biological Process (2018 version)	1.31242	upregulated
positive regulation of locomotion (GO:0040017)	3.91751	11.8385	0.406226	0.0487056	['RARRES2', 'CHMP2B', 'CHMP2A']	Gene Ontology Biological Process (2018 version)	1.31242	upregulated
glycogen metabolic process (GO:0005977)	3.91751	11.8385	0.406226	0.0487056	['PHKG2', 'PRKAG2', 'PGM5']	Gene Ontology Biological Process (2018 version)	1.31242	upregulated
integral component of mitochondrial inner membrane (GO:0031305)	3.91751	11.8385	0.194823	0.0487056	['SCO2', 'CHCHD6', 'L2HGDH']	Gene Ontology Cellular Component (2018 version)	1.31242	downregulated
precatalytic spliceosome (GO:0071011)	3.91751	11.8385	0.194823	0.0487056	['SNRNP40', 'SNU13', 'SNRPD3']	Gene Ontology Cellular Component (2018 version)	1.31242	downregulated
mRNA stabilization (GO:0048255)	3.91751	11.8385	0.305248	0.0487056	['ZFP36', 'E2F1', 'HNRNPA0']	Gene Ontology Biological Process (2018 version)	1.31242	downregulated
positive regulation of cell-cell adhesion (GO:0022409)	3.91751	11.8385	0.305248	0.0487056	['CITED2', 'SIRPA', 'CD44']	Gene Ontology Biological Process (2018 version)	1.31242	downregulated
positive regulation of nucleic acid-templated transcription (GO:1903508)	1.55526	4.69078	0.30624	0.0489932	['FZD1', 'IVNS1ABP', 'EGR1', 'MEF2C', 'SMARCC1', 'NPM1', 'NFYA', 'CITED2', 'CNBP', 'LRP5', 'HMGB2', 'MRPL12', 'HNRNPAB', 'ETS2', 'CAMKK2', 'TFAP4', 'MYC', 'ID2', 'E2F1']	Gene Ontology Biological Process (2018 version)	1.30986	downregulated
protein homooligomerization (GO:0051260)	1.95644	5.8663	0.410107	0.0498642	['SCUBE1', 'RNF213', 'CHMP2A', 'CBY1', 'FLOT1', 'MICU1', 'KCNJ2', 'CBR4', 'DECR1']	Gene Ontology Biological Process (2018 version)	1.30221	upregulated
negative regulation of MAPK cascade (GO:0043409)	2.61616	7.83668	0.410107	0.0500122	['BMP4', 'INPP5K', 'ITGB1BP1', 'EPHB2', 'CDK5RAP3']	Gene Ontology Biological Process (2018 version)	1.30092	upregulated
negative regulation of MAPK cascade (GO:0043409)	2.61616	7.83668	0.311786	0.0500122	['DUSP4', 'RGS2', 'MYC', 'DUSP6', 'DUSP7']	Gene Ontology Biological Process (2018 version)	1.30092	downregulated
positive regulation of cellular component organization (GO:0051130)	2.35628	7.05684	0.410107	0.0500409	['TGFB2', 'LRP1', 'TGFB3', 'FLOT1', 'EPHB2', 'AJUBA']	Gene Ontology Biological Process (2018 version)	1.30067	upregulated
chordate embryonic development (GO:0043009)	3.01613	8.96491	0.410107	0.0511842	['TGFB3', 'RARRES2', 'IGF2', 'SULF1']	Gene Ontology Biological Process (2018 version)	1.29086	upregulated
condensed nuclear chromosome (GO:0000794)	3.79094	11.1744	0.204402	0.0524624	['RRS1', 'SMC1A', 'LRPPRC']	Gene Ontology Cellular Component (2018 version)	1.28015	downregulated
positive regulation of muscle cell differentiation (GO:0051149)	3.79094	11.1744	0.318475	0.0524624	['MAPK11', 'MEF2C', 'CAMK1']	Gene Ontology Biological Process (2018 version)	1.28015	downregulated
positive regulation of chemokine production (GO:0032722)	3.79094	11.1744	0.318475	0.0524624	['EGR1', 'TSLP', 'HMOX1']	Gene Ontology Biological Process (2018 version)	1.28015	downregulated
negative regulation of DNA binding (GO:0043392)	3.79094	11.1744	0.318475	0.0524624	['TFAP4', 'ID2', 'E2F1']	Gene Ontology Biological Process (2018 version)	1.28015	downregulated
regulation of insulin receptor signaling pathway (GO:0046626)	3.79094	11.1744	0.410107	0.0524624	['IGF2', 'ENPP1', 'INPP5K']	Gene Ontology Biological Process (2018 version)	1.28015	upregulated
bone development (GO:0060348)	3.79094	11.1744	0.410107	0.0524624	['RARG', 'RARB', 'SULF1']	Gene Ontology Biological Process (2018 version)	1.28015	upregulated
regulation of interleukin-8 production (GO:0032677)	3.79094	11.1744	0.410107	0.0524624	['DDX58', 'OTUD7B', 'PARK7']	Gene Ontology Biological Process (2018 version)	1.28015	upregulated
embryonic limb morphogenesis (GO:0030326)	3.79094	11.1744	0.410107	0.0524624	['RARG', 'TGFB2', 'LRP6']	Gene Ontology Biological Process (2018 version)	1.28015	upregulated
protein phosphorylated amino acid binding (GO:0045309)	3.79094	11.1744	0.28595	0.0524624	['IRS1', 'NCK2', 'VAV2']	Gene Ontology Molecular Function (2018 version)	1.28015	downregulated
positive regulation of protein modification process (GO:0031401)	2.02937	5.97419	0.410107	0.0526621	['BMP4', 'NTRK2', 'PAK1', 'RARRES2', 'RB1CC1', 'AKTIP', 'IGF2', 'FLOT1']	Gene Ontology Biological Process (2018 version)	1.2785	upregulated
digestive tract morphogenesis (GO:0048546)	6.02008	17.7028	0.318475	0.0528327	['ID2', 'TCF21']	Gene Ontology Biological Process (2018 version)	1.2771	downregulated
negative regulation of DNA-dependent DNA replication (GO:2000104)	6.02008	17.7028	0.318475	0.0528327	['TIPIN', 'SMC1A']	Gene Ontology Biological Process (2018 version)	1.2771	downregulated
positive regulation of peptidyl-lysine acetylation (GO:2000758)	6.02008	17.7028	0.318475	0.0528327	['PAXIP1', 'RUVBL2']	Gene Ontology Biological Process (2018 version)	1.2771	downregulated
myotube differentiation (GO:0014902)	6.02008	17.7028	0.318475	0.0528327	['MEF2C', 'ADAM12']	Gene Ontology Biological Process (2018 version)	1.2771	downregulated
neural crest cell differentiation (GO:0014033)	6.02008	17.7028	0.318475	0.0528327	['MEF2C', 'TCOF1']	Gene Ontology Biological Process (2018 version)	1.2771	downregulated
pyrimidine-containing compound metabolic process (GO:0072527)	6.02008	17.7028	0.318475	0.0528327	['DCTD', 'UCK2']	Gene Ontology Biological Process (2018 version)	1.2771	downregulated
oxidoreductase activity, acting on the CH-NH2 group of donors, oxygen as acceptor (GO:0016641)	6.02008	17.7028	0.509948	0.0528327	['LOX', 'LOXL2']	Gene Ontology Molecular Function (2018 version)	1.2771	upregulated
oxidoreductase activity, acting on NAD(P)H, quinone or similar compound as acceptor (GO:0016655)	6.02008	17.7028	0.509948	0.0528327	['CRYZL1', 'CBR4']	Gene Ontology Molecular Function (2018 version)	1.2771	upregulated
lipoprotein particle receptor activity (GO:0030228)	6.02008	17.7028	0.509948	0.0528327	['LRP1', 'LRP6']	Gene Ontology Molecular Function (2018 version)	1.2771	upregulated
acyl-CoA dehydrogenase activity (GO:0003995)	6.02008	17.7028	0.509948	0.0528327	['ACADVL', 'ACOX3']	Gene Ontology Molecular Function (2018 version)	1.2771	upregulated
protein O-linked fucosylation (GO:0036066)	6.02008	17.7028	0.318475	0.0528327	['LFNG', 'B3GLCT']	Gene Ontology Biological Process (2018 version)	1.2771	downregulated
SWI/SNF complex (GO:0016514)	6.02008	17.7028	0.204402	0.0528327	['SMARCC1', 'ACTL6A']	Gene Ontology Cellular Component (2018 version)	1.2771	downregulated
apoptotic DNA fragmentation (GO:0006309)	6.02008	17.7028	0.318475	0.0528327	['CASP3', 'HMGB2']	Gene Ontology Biological Process (2018 version)	1.2771	downregulated
negative regulation of insulin secretion (GO:0046676)	6.02008	17.7028	0.318475	0.0528327	['IRS1', 'PIM3']	Gene Ontology Biological Process (2018 version)	1.2771	downregulated
regulation of centriole replication (GO:0046599)	6.02008	17.7028	0.318475	0.0528327	['NPM1', 'PLK2']	Gene Ontology Biological Process (2018 version)	1.2771	downregulated
ubiquinone biosynthetic process (GO:0006744)	6.02008	17.7028	0.410107	0.0528327	['COQ9', 'COQ10A']	Gene Ontology Biological Process (2018 version)	1.2771	upregulated
heparan sulfate proteoglycan biosynthetic process (GO:0015012)	6.02008	17.7028	0.410107	0.0528327	['EXT1', 'HS6ST1']	Gene Ontology Biological Process (2018 version)	1.2771	upregulated
negative regulation of adherens junction organization (GO:1903392)	6.02008	17.7028	0.410107	0.0528327	['ITGB1BP1', 'PHLDB2']	Gene Ontology Biological Process (2018 version)	1.2771	upregulated
regulation of protein homooligomerization (GO:0032462)	6.02008	17.7028	0.410107	0.0528327	['RHOC', 'CLU']	Gene Ontology Biological Process (2018 version)	1.2771	upregulated
positive regulation of stress-activated protein kinase signaling cascade (GO:0070304)	6.02008	17.7028	0.410107	0.0528327	['TGFB2', 'EIF2AK2']	Gene Ontology Biological Process (2018 version)	1.2771	upregulated
glycerophospholipid catabolic process (GO:0046475)	6.02008	17.7028	0.410107	0.0528327	['ABHD12', 'PNPLA6']	Gene Ontology Biological Process (2018 version)	1.2771	upregulated
positive regulation of acute inflammatory response (GO:0002675)	6.02008	17.7028	0.410107	0.0528327	['PARK7', 'IL6ST']	Gene Ontology Biological Process (2018 version)	1.2771	upregulated
positive regulation of viral release from host cell (GO:1902188)	6.02008	17.7028	0.410107	0.0528327	['CHMP2B', 'CHMP2A']	Gene Ontology Biological Process (2018 version)	1.2771	upregulated
negative regulation of cytokine production involved in immune response (GO:0002719)	6.02008	17.7028	0.410107	0.0528327	['TGFB2', 'TGFB3']	Gene Ontology Biological Process (2018 version)	1.2771	upregulated
positive regulation of collagen metabolic process (GO:0010714)	6.02008	17.7028	0.410107	0.0528327	['BMP4', 'TGFB3']	Gene Ontology Biological Process (2018 version)	1.2771	upregulated
positive regulation of collagen biosynthetic process (GO:0032967)	6.02008	17.7028	0.410107	0.0528327	['BMP4', 'TGFB3']	Gene Ontology Biological Process (2018 version)	1.2771	upregulated
insulin-like growth factor receptor binding (GO:0005159)	6.02008	17.7028	0.28595	0.0528327	['IRS1', 'GNAS']	Gene Ontology Molecular Function (2018 version)	1.2771	downregulated
positive regulation of cellular response to insulin stimulus (GO:1900078)	6.02008	17.7028	0.410107	0.0528327	['RARRES2', 'IGF2']	Gene Ontology Biological Process (2018 version)	1.2771	upregulated
microtubule organizing center (GO:0005815)	1.53892	4.51864	0.426732	0.0530651	['GPSM2', 'PXK', 'TMEM63A', 'DDHD2', 'TBCD', 'TAP1', 'PDE4DIP', 'CHD3', 'CSPP1', 'RNF19A', 'KIF13A', 'DPF2', 'FLOT1', 'JTB', 'CEP95', 'ITGB1BP1', 'IFT46', 'CDK5RAP3', 'CEP44']	Gene Ontology Cellular Component (2018 version)	1.27519	upregulated
GTPase activity (GO:0003924)	1.85676	5.45166	0.509948	0.0530715	['GNG10', 'RIT1', 'RAB5B', 'MMAA', 'NCOA3', 'RAB29', 'MFN2', 'GNG8', 'GNB5', 'RHOC']	Gene Ontology Molecular Function (2018 version)	1.27514	upregulated
cellular respiration (GO:0045333)	2.95907	8.63651	0.416467	0.0540061	['SURF1', 'ETFDH', 'COQ10A', 'COX20']	Gene Ontology Biological Process (2018 version)	1.26756	upregulated
protein homotetramerization (GO:0051289)	2.95907	8.63651	0.416467	0.0540061	['CBY1', 'KCNJ2', 'CBR4', 'DECR1']	Gene Ontology Biological Process (2018 version)	1.26756	upregulated
protein homotetramerization (GO:0051289)	2.95907	8.63651	0.324722	0.0540061	['RXRA', 'SHMT1', 'TK1', 'ACACA']	Gene Ontology Biological Process (2018 version)	1.26756	downregulated
calcium ion binding (GO:0005509)	1.73831	5.0628	0.51103	0.0543403	['SPARC', 'SCUBE1', 'LRP1', 'PLSCR2', 'TNNT3', 'SPARCL1', 'ENPP1', 'SLIT3', 'MASP1', 'MICU1', 'EML1', 'THBS3']	Gene Ontology Molecular Function (2018 version)	1.26488	upregulated
positive regulation of protein secretion (GO:0050714)	2.54795	7.41053	0.419372	0.0545612	['SCAMP5', 'TGFB2', 'TGFB3', 'TM7SF3', 'MCU']	Gene Ontology Biological Process (2018 version)	1.26312	upregulated
actin binding (GO:0003779)	1.78265	5.1617	0.2955	0.0552703	['MYO1E', 'TLNRD1', 'HIP1', 'MYO10', 'MAP1B', 'FSCN1', 'MYO18A', 'ARPC4', 'IQGAP2', 'RCSD1', 'CAP2']	Gene Ontology Molecular Function (2018 version)	1.25751	downregulated
regulatory region DNA binding (GO:0000975)	1.83921	5.31048	0.2955	0.0557229	['CEBPA', 'MEF2C', 'RXRA', 'TFAP4', 'NFYA', 'THRA', 'TFE3', 'TCF7', 'HMGB2', 'MEF2D']	Gene Ontology Molecular Function (2018 version)	1.25397	downregulated
regulation of mitotic cell cycle (GO:0007346)	2.00331	5.78167	0.427466	0.055796	['GPSM2', 'PARP3', 'PAK1', 'SMAD3', 'STRADB', 'DYNLT3', 'MEIS2', 'CDK5RAP3']	Gene Ontology Biological Process (2018 version)	1.2534	upregulated
circulatory system development (GO:0072359)	2.28729	6.59717	0.334386	0.0558956	['MEF2C', 'RAMP2', 'MTHFD1', 'CITED2', 'SH3PXD2B', 'MEF2D']	Gene Ontology Biological Process (2018 version)	1.25262	downregulated
Wnt signaling pathway (GO:0016055)	2.28729	6.59717	0.334386	0.0558956	['FZD1', 'WNT5B', 'MYC', 'TCF7', 'LRP5', 'UBA52']	Gene Ontology Biological Process (2018 version)	1.25262	downregulated
sulfur compound catabolic process (GO:0044273)	3.67228	10.5618	0.427738	0.0563546	['NUDT7', 'HEXB', 'OGN']	Gene Ontology Biological Process (2018 version)	1.24907	upregulated
negative regulation of protein complex assembly (GO:0031333)	3.67228	10.5618	0.334596	0.0563546	['THRA', 'DKK1', 'DACT1']	Gene Ontology Biological Process (2018 version)	1.24907	downregulated
positive regulation of telomerase activity (GO:0051973)	3.67228	10.5618	0.334596	0.0563546	['HSP90AB1', 'DKC1', 'MYC']	Gene Ontology Biological Process (2018 version)	1.24907	downregulated
sulfur compound catabolic process (GO:0044273)	3.67228	10.5618	0.334596	0.0563546	['GGT5', 'VCAN', 'ADO']	Gene Ontology Biological Process (2018 version)	1.24907	downregulated
secretory granule lumen (GO:0034774)	1.68559	4.84673	0.42841	0.0563939	['ECM1', 'TGFB2', 'SPARC', 'TGFB3', 'HEXB', 'RARRES2', 'IGF2', 'VEGFC', 'CLU', 'CRISPLD2', 'CREG1', 'SERPING1', 'FAM3C']	Gene Ontology Cellular Component (2018 version)	1.24877	upregulated
cytokine receptor binding (GO:0005126)	2.11562	6.07374	0.521631	0.0566477	['BMP4', 'TGFB2', 'USP15', 'SMAD3', 'CXCL12', 'TGFB3', 'IL6ST']	Gene Ontology Molecular Function (2018 version)	1.24682	upregulated
muscle contraction (GO:0006936)	2.11562	6.07374	0.427738	0.0566477	['MYL6', 'SMTN', 'TPM2', 'TPM1', 'TNNT3', 'MYL9', 'ACTG2']	Gene Ontology Biological Process (2018 version)	1.24682	upregulated
positive regulation of transferase activity (GO:0051347)	2.11562	6.07374	0.427738	0.0566477	['ARRDC4', 'NTRK2', 'PARM1', 'ARRDC3', 'IGF2', 'ROR1', 'EPHB2']	Gene Ontology Biological Process (2018 version)	1.24682	upregulated
sterol homeostasis (GO:0055092)	2.90412	8.324	0.335447	0.0569107	['SCARB1', 'INSIG1', 'LRP5', 'LDLR']	Gene Ontology Biological Process (2018 version)	1.24481	downregulated
cholesterol homeostasis (GO:0042632)	2.90412	8.324	0.335447	0.0569107	['SCARB1', 'INSIG1', 'LRP5', 'LDLR']	Gene Ontology Biological Process (2018 version)	1.24481	downregulated
positive regulation of cell morphogenesis involved in differentiation (GO:0010770)	2.90412	8.324	0.427738	0.0569107	['NRP1', 'NTRK2', 'CUX1', 'NCOA3']	Gene Ontology Biological Process (2018 version)	1.24481	upregulated
protein maturation (GO:0051604)	2.51515	7.20858	0.335447	0.0569227	['RHBDF1', 'LIPT2', 'CPXM1', 'AEBP1', 'HSPD1']	Gene Ontology Biological Process (2018 version)	1.24471	downregulated
positive regulation of peptidyl-serine phosphorylation (GO:0033138)	2.51515	7.20858	0.427738	0.0569227	['PAK1', 'CMC4', 'TNKS1BP1', 'PARK7', 'PFN2']	Gene Ontology Biological Process (2018 version)	1.24471	upregulated
negative regulation of neuron death (GO:1901215)	2.51515	7.20858	0.427738	0.0569227	['NTRK2', 'TGFB3', 'WFS1', 'PARK7', 'BTBD10']	Gene Ontology Biological Process (2018 version)	1.24471	upregulated
cellular response to insulin stimulus (GO:0032869)	2.26518	6.45222	0.427751	0.057935	['FOXC2', 'FER', 'IGF2', 'ENPP1', 'INPP5K', 'PDK2']	Gene Ontology Biological Process (2018 version)	1.23706	upregulated
regulation of neuron differentiation (GO:0045664)	2.48319	7.01361	0.339112	0.059342	['MEF2C', 'PCP4', 'ZEB1', 'ID2', 'DKK1']	Gene Ontology Biological Process (2018 version)	1.22664	downregulated
positive regulation of cardiac muscle tissue growth (GO:0055023)	5.58979	15.782	0.339112	0.0594054	['MEF2C', 'TBX2']	Gene Ontology Biological Process (2018 version)	1.22617	downregulated
myoblast differentiation (GO:0045445)	5.58979	15.782	0.339112	0.0594054	['EPAS1', 'SDC1']	Gene Ontology Biological Process (2018 version)	1.22617	downregulated
positive regulation of leukocyte activation (GO:0002696)	5.58979	15.782	0.339112	0.0594054	['TSLP', 'HSPD1']	Gene Ontology Biological Process (2018 version)	1.22617	downregulated
regulation of histone H3-K4 methylation (GO:0051569)	5.58979	15.782	0.339112	0.0594054	['DNMT1', 'PAXIP1']	Gene Ontology Biological Process (2018 version)	1.22617	downregulated
sialylation (GO:0097503)	5.58979	15.782	0.339112	0.0594054	['ST3GAL4', 'ST6GALNAC4']	Gene Ontology Biological Process (2018 version)	1.22617	downregulated
positive regulation of nitric-oxide synthase activity (GO:0051000)	5.58979	15.782	0.339112	0.0594054	['DHFR', 'SCARB1']	Gene Ontology Biological Process (2018 version)	1.22617	downregulated
regulation of protein homodimerization activity (GO:0043496)	5.58979	15.782	0.339112	0.0594054	['MEF2C', 'TRAF4']	Gene Ontology Biological Process (2018 version)	1.22617	downregulated
embryonic heart tube development (GO:0035050)	5.58979	15.782	0.339112	0.0594054	['CITED2', 'TBX2']	Gene Ontology Biological Process (2018 version)	1.22617	downregulated
glucose 6-phosphate metabolic process (GO:0051156)	5.58979	15.782	0.339112	0.0594054	['RPIA', 'PGD']	Gene Ontology Biological Process (2018 version)	1.22617	downregulated
peptidyl-threonine dephosphorylation (GO:0035970)	5.58979	15.782	0.339112	0.0594054	['DUSP4', 'PPM1G']	Gene Ontology Biological Process (2018 version)	1.22617	downregulated
positive regulation of cyclic nucleotide metabolic process (GO:0030801)	5.58979	15.782	0.339112	0.0594054	['RAMP2', 'PF4']	Gene Ontology Biological Process (2018 version)	1.22617	downregulated
positive regulation of triglyceride metabolic process (GO:0090208)	5.58979	15.782	0.339112	0.0594054	['SCARB1', 'LDLR']	Gene Ontology Biological Process (2018 version)	1.22617	downregulated
positive regulation of regulated secretory pathway (GO:1903307)	5.58979	15.782	0.427751	0.0594054	['SCAMP5', 'STX1A']	Gene Ontology Biological Process (2018 version)	1.22617	upregulated
neuromuscular process (GO:0050905)	5.58979	15.782	0.427751	0.0594054	['PRRT2', 'AGTPBP1']	Gene Ontology Biological Process (2018 version)	1.22617	upregulated
regulation of membrane depolarization (GO:0003254)	5.58979	15.782	0.427751	0.0594054	['CAMK2D', 'FHL1']	Gene Ontology Biological Process (2018 version)	1.22617	upregulated
cellular response to dsRNA (GO:0071359)	5.58979	15.782	0.427751	0.0594054	['DDX58', 'FLOT1']	Gene Ontology Biological Process (2018 version)	1.22617	upregulated
positive regulation of antigen receptor-mediated signaling pathway (GO:0050857)	5.58979	15.782	0.427751	0.0594054	['RAB29', 'NECTIN2']	Gene Ontology Biological Process (2018 version)	1.22617	upregulated
regulation of osteoblast proliferation (GO:0033688)	5.58979	15.782	0.427751	0.0594054	['NPR3', 'EIF2AK2']	Gene Ontology Biological Process (2018 version)	1.22617	upregulated
bone morphogenesis (GO:0060349)	5.58979	15.782	0.427751	0.0594054	['RARG', 'RARB']	Gene Ontology Biological Process (2018 version)	1.22617	upregulated
ruffle organization (GO:0031529)	5.58979	15.782	0.427751	0.0594054	['TPM1', 'INPP5K']	Gene Ontology Biological Process (2018 version)	1.22617	upregulated
regulation of glucose transport (GO:0010827)	5.58979	15.782	0.427751	0.0594054	['PRKAG2', 'INPP5K']	Gene Ontology Biological Process (2018 version)	1.22617	upregulated
positive regulation of positive chemotaxis (GO:0050927)	5.58979	15.782	0.427751	0.0594054	['CXCL12', 'VEGFC']	Gene Ontology Biological Process (2018 version)	1.22617	upregulated
peptidase activator activity (GO:0016504)	5.58979	15.782	0.535861	0.0594054	['PSME2', 'PCOLCE']	Gene Ontology Molecular Function (2018 version)	1.22617	upregulated
BLOC-1 complex (GO:0031083)	5.58979	15.782	0.42841	0.0594054	['SNAP47', 'SNAPIN']	Gene Ontology Cellular Component (2018 version)	1.22617	upregulated
acid-thiol ligase activity (GO:0016878)	5.58979	15.782	0.308791	0.0594054	['ACSL4', 'AACS']	Gene Ontology Molecular Function (2018 version)	1.22617	downregulated
DNA polymerase binding (GO:0070182)	5.58979	15.782	0.308791	0.0594054	['PCNA', 'HSP90AB1']	Gene Ontology Molecular Function (2018 version)	1.22617	downregulated
nuclear matrix (GO:0016363)	2.85117	8.02639	0.227997	0.0598976	['POLA1', 'SNRNP40', 'UHRF1', 'SMC1A']	Gene Ontology Cellular Component (2018 version)	1.22259	downregulated
renal system development (GO:0072001)	2.85117	8.02639	0.427751	0.0598976	['BMP4', 'TGFB2', 'WFS1', 'SULF1']	Gene Ontology Biological Process (2018 version)	1.22259	upregulated
mitotic cytokinesis (GO:0000281)	2.85117	8.02639	0.427751	0.0598976	['JTB', 'STAMBP', 'SNX33', 'RHOC']	Gene Ontology Biological Process (2018 version)	1.22259	upregulated
regulation of pathway-restricted SMAD protein phosphorylation (GO:0060393)	2.85117	8.02639	0.427751	0.0598976	['BMP4', 'TGFB2', 'RBPMS', 'TGFB3']	Gene Ontology Biological Process (2018 version)	1.22259	upregulated
cell morphogenesis (GO:0000902)	2.85117	8.02639	0.427751	0.0598976	['TGFB2', 'NCOA3', 'PDPN', 'CLU']	Gene Ontology Biological Process (2018 version)	1.22259	upregulated
endosome organization (GO:0007032)	3.56082	9.99557	0.427751	0.0603799	['AKTIP', 'CHMP2B', 'SNX33']	Gene Ontology Biological Process (2018 version)	1.21911	upregulated
exonuclease activity (GO:0004527)	3.56082	9.99557	0.310779	0.0603799	['FEN1', 'CNOT6', 'APEX1']	Gene Ontology Molecular Function (2018 version)	1.21911	downregulated
regulation of receptor-mediated endocytosis (GO:0048259)	3.56082	9.99557	0.342201	0.0603799	['HIP1', 'DKK1', 'ARF6']	Gene Ontology Biological Process (2018 version)	1.21911	downregulated
organic hydroxy compound transport (GO:0015850)	3.56082	9.99557	0.342201	0.0603799	['ABCC3', 'RXRA', 'SLC16A1']	Gene Ontology Biological Process (2018 version)	1.21911	downregulated
regulation of filopodium assembly (GO:0051489)	3.56082	9.99557	0.342201	0.0603799	['MYO10', 'FSCN1', 'ARF6']	Gene Ontology Biological Process (2018 version)	1.21911	downregulated
regulation of muscle cell differentiation (GO:0051147)	3.56082	9.99557	0.427751	0.0603799	['BOC', 'IGF2', 'CDON']	Gene Ontology Biological Process (2018 version)	1.21911	upregulated
cardiac muscle contraction (GO:0060048)	3.56082	9.99557	0.427751	0.0603799	['CAMK2D', 'TPM1', 'TNNT3']	Gene Ontology Biological Process (2018 version)	1.21911	upregulated
plasma membrane organization (GO:0007009)	3.56082	9.99557	0.427751	0.0603799	['PLSCR2', 'ANO6', 'SNX33']	Gene Ontology Biological Process (2018 version)	1.21911	upregulated
histone deacetylase binding (GO:0042826)	2.45202	6.8253	0.315098	0.0618192	['MEF2C', 'HSP90AB1', 'TFAP4', 'MEF2D', 'DACT1']	Gene Ontology Molecular Function (2018 version)	1.20888	downregulated
late endosome (GO:0005770)	2.06758	5.74318	0.42841	0.0621792	['VAMP8', 'TMEM59', 'PARM1', 'STARD3NL', 'SNX14', 'CHMP2B', 'NBR1']	Gene Ontology Cellular Component (2018 version)	1.20635	upregulated
extracellular matrix organization (GO:0030198)	1.79676	4.97512	0.354316	0.0627282	['VCAN', 'LAMA4', 'SH3PXD2B', 'ADAM12', 'COL6A3', 'DMP1', 'ITGA6', 'NDNF', 'MMP9', 'CD44']	Gene Ontology Biological Process (2018 version)	1.20254	downregulated
muscle organ development (GO:0007517)	2.80012	7.74276	0.442614	0.0629662	['TAGLN', 'SMTN', 'MRAS', 'FHL1']	Gene Ontology Biological Process (2018 version)	1.20089	upregulated
membrane lipid biosynthetic process (GO:0046467)	2.80012	7.74276	0.442614	0.0629662	['ALDH3A2', 'HACD1', 'ELOVL5', 'ACER3']	Gene Ontology Biological Process (2018 version)	1.20089	upregulated
filopodium (GO:0030175)	2.80012	7.74276	0.42841	0.0629662	['PDPN', 'ABI1', 'TWF1', 'ACTG2']	Gene Ontology Cellular Component (2018 version)	1.20089	upregulated
response to reactive oxygen species (GO:0000302)	2.80012	7.74276	0.354316	0.0629662	['TXNRD1', 'HMOX1', 'MMP9', 'CAMKK2']	Gene Ontology Biological Process (2018 version)	1.20089	downregulated
positive regulation of protein binding (GO:0032092)	2.80012	7.74276	0.354316	0.0629662	['MEF2C', 'TRAF4', 'MMP9', 'DACT1']	Gene Ontology Biological Process (2018 version)	1.20089	downregulated
positive regulation of cellular process (GO:0048522)	1.50104	4.13084	0.442614	0.0638008	['NTRK2', 'TGFB2', 'LRP1', 'IGF2', 'VEGFC', 'CTGF', 'LRP6', 'EFNB2', 'BMP4', 'PAK1', 'FER', 'CSPP1', 'ACER3', 'FKBP1B', 'PDPN', 'FLOT1', 'ITGB1BP1', 'STAMBP', 'IL6ST']	Gene Ontology Biological Process (2018 version)	1.19517	upregulated
double-strand break repair (GO:0006302)	2.05204	5.6378	0.359806	0.0640938	['POLA1', 'FEN1', 'PAXIP1', 'PARP1', 'EYA1', 'ATP23', 'RPA2']	Gene Ontology Biological Process (2018 version)	1.19318	downregulated
microtubule cytoskeleton (GO:0015630)	1.58594	4.35035	0.42841	0.0643725	['PXK', 'TMEM63A', 'DDHD2', 'TBCD', 'TAP1', 'CHD3', 'EML1', 'FER', 'CSPP1', 'KIF13A', 'TCP11L1', 'FLOT1', 'JTB', 'ITGB1BP1', 'CDK5RAP3']	Gene Ontology Cellular Component (2018 version)	1.1913	upregulated
regulation of peptidyl-threonine phosphorylation (GO:0010799)	3.45591	9.47104	0.442614	0.0645359	['PRKAG2', 'INPP5K', 'TNKS1BP1']	Gene Ontology Biological Process (2018 version)	1.1902	upregulated
positive regulation of smooth muscle cell proliferation (GO:0048661)	3.45591	9.47104	0.442614	0.0645359	['BMP4', 'MFN2', 'FOXP1']	Gene Ontology Biological Process (2018 version)	1.1902	upregulated
positive regulation of receptor activity (GO:2000273)	3.45591	9.47104	0.442614	0.0645359	['NCOA3', 'PARK7', 'EPHB2']	Gene Ontology Biological Process (2018 version)	1.1902	upregulated
actin filament bundle assembly (GO:0051017)	3.45591	9.47104	0.360579	0.0645359	['FSCN1', 'PDXP', 'RND3']	Gene Ontology Biological Process (2018 version)	1.1902	downregulated
negative regulation of G0 to G1 transition (GO:0070317)	3.45591	9.47104	0.360579	0.0645359	['CBX5', 'E2F1', 'RBBP7']	Gene Ontology Biological Process (2018 version)	1.1902	downregulated
post-translational protein modification (GO:0043687)	1.60889	4.37635	0.362416	0.0658673	['KLHL25', 'EPAS1', 'IGFBP4', 'LRR1', 'APLP2', 'FBXL19', 'DMP1', 'COPS7A', 'UCHL3', 'FBXL14', 'VCAN', 'WDR5', 'RBBP7', 'SKP2']	Gene Ontology Biological Process (2018 version)	1.18133	downregulated
regulation of cellular ketone metabolic process (GO:0010565)	2.75085	7.47226	0.442614	0.0661159	['PRKAG2', 'SIRT5', 'PSME2', 'PDK2']	Gene Ontology Biological Process (2018 version)	1.17969	upregulated
CoA hydrolase activity (GO:0016289)	5.21687	14.1609	0.561829	0.0662416	['NUDT7', 'HIBCH']	Gene Ontology Molecular Function (2018 version)	1.17887	upregulated
chemokine binding (GO:0019956)	5.21687	14.1609	0.561829	0.0662416	['PDPN', 'ACKR3']	Gene Ontology Molecular Function (2018 version)	1.17887	upregulated
viral entry into host cell (GO:0046718)	5.21687	14.1609	0.442614	0.0662416	['VAMP8', 'WWP1']	Gene Ontology Biological Process (2018 version)	1.17887	upregulated
regulation of cardiac muscle contraction by regulation of the release of sequestered calcium ion (GO:0010881)	5.21687	14.1609	0.442614	0.0662416	['CAMK2D', 'FKBP1B']	Gene Ontology Biological Process (2018 version)	1.17887	upregulated
macrophage activation (GO:0042116)	5.21687	14.1609	0.442614	0.0662416	['CLU', 'FOXP1']	Gene Ontology Biological Process (2018 version)	1.17887	upregulated
regulation of collagen biosynthetic process (GO:0032965)	5.21687	14.1609	0.442614	0.0662416	['BMP4', 'TGFB3']	Gene Ontology Biological Process (2018 version)	1.17887	upregulated
phospholipid catabolic process (GO:0009395)	5.21687	14.1609	0.442614	0.0662416	['ABHD12', 'PNPLA6']	Gene Ontology Biological Process (2018 version)	1.17887	upregulated
pharyngeal system development (GO:0060037)	5.21687	14.1609	0.442614	0.0662416	['BMP4', 'TGFB2']	Gene Ontology Biological Process (2018 version)	1.17887	upregulated
positive regulation of stem cell proliferation (GO:2000648)	5.21687	14.1609	0.442614	0.0662416	['SMARCD3', 'N4BP2L2']	Gene Ontology Biological Process (2018 version)	1.17887	upregulated
positive regulation of epidermal cell differentiation (GO:0045606)	5.21687	14.1609	0.442614	0.0662416	['BMP4', 'NCOA3']	Gene Ontology Biological Process (2018 version)	1.17887	upregulated
cardiac muscle cell contraction (GO:0086003)	5.21687	14.1609	0.442614	0.0662416	['CAMK2D', 'KCNJ2']	Gene Ontology Biological Process (2018 version)	1.17887	upregulated
cardiac atrium morphogenesis (GO:0003209)	5.21687	14.1609	0.442614	0.0662416	['NOTCH2', 'TGFB2']	Gene Ontology Biological Process (2018 version)	1.17887	upregulated
negative regulation of reactive oxygen species metabolic process (GO:2000378)	5.21687	14.1609	0.442614	0.0662416	['SIRT5', 'PARK7']	Gene Ontology Biological Process (2018 version)	1.17887	upregulated
positive regulation of signal transduction by p53 class mediator (GO:1901798)	5.21687	14.1609	0.442614	0.0662416	['HIC1', 'CDK5RAP3']	Gene Ontology Biological Process (2018 version)	1.17887	upregulated
chaperone-mediated protein complex assembly (GO:0051131)	5.21687	14.1609	0.362416	0.0662416	['HSP90AB1', 'HSPD1']	Gene Ontology Biological Process (2018 version)	1.17887	downregulated
negative regulation of stress fiber assembly (GO:0051497)	5.21687	14.1609	0.442614	0.0662416	['INPP5K', 'PHLDB2']	Gene Ontology Biological Process (2018 version)	1.17887	upregulated
peptidyl-lysine trimethylation (GO:0018023)	5.21687	14.1609	0.362416	0.0662416	['BEND3', 'VCPKMT']	Gene Ontology Biological Process (2018 version)	1.17887	downregulated
DNA packaging (GO:0006323)	5.21687	14.1609	0.362416	0.0662416	['CHAF1B', 'NOC2L']	Gene Ontology Biological Process (2018 version)	1.17887	downregulated
negative regulation of intracellular transport (GO:0032387)	5.21687	14.1609	0.362416	0.0662416	['INSIG1', 'SLC25A5']	Gene Ontology Biological Process (2018 version)	1.17887	downregulated
RNA stabilization (GO:0043489)	5.21687	14.1609	0.362416	0.0662416	['DKC1', 'E2F1']	Gene Ontology Biological Process (2018 version)	1.17887	downregulated
3'-UTR-mediated mRNA stabilization (GO:0070935)	5.21687	14.1609	0.362416	0.0662416	['ZFP36', 'HNRNPA0']	Gene Ontology Biological Process (2018 version)	1.17887	downregulated
antiporter activity (GO:0015297)	5.21687	14.1609	0.325017	0.0662416	['CLCN6', 'SLC25A15']	Gene Ontology Molecular Function (2018 version)	1.17887	downregulated
positive regulation of cell cycle G2/M phase transition (GO:1902751)	5.21687	14.1609	0.362416	0.0662416	['NPM1', 'CDK4']	Gene Ontology Biological Process (2018 version)	1.17887	downregulated
G-protein beta/gamma-subunit complex binding (GO:0031683)	5.21687	14.1609	0.325017	0.0662416	['GNA11', 'GNAS']	Gene Ontology Molecular Function (2018 version)	1.17887	downregulated
low-density lipoprotein particle binding (GO:0030169)	5.21687	14.1609	0.325017	0.0662416	['SCARB1', 'LDLR']	Gene Ontology Molecular Function (2018 version)	1.17887	downregulated
BAF-type complex (GO:0090544)	5.21687	14.1609	0.244266	0.0662416	['SMARCC1', 'ACTL6A']	Gene Ontology Cellular Component (2018 version)	1.17887	downregulated
clathrin adaptor complex (GO:0030131)	5.21687	14.1609	0.244266	0.0662416	['HIP1', 'AP2S1']	Gene Ontology Cellular Component (2018 version)	1.17887	downregulated
oxidoreductase activity, acting on the CH-CH group of donors, NAD or NADP as acceptor (GO:0016628)	5.21687	14.1609	0.325017	0.0662416	['BLVRB', 'DHCR7']	Gene Ontology Molecular Function (2018 version)	1.17887	downregulated
regulation of receptor recycling (GO:0001919)	5.21687	14.1609	0.362416	0.0662416	['AP1AR', 'TBC1D16']	Gene Ontology Biological Process (2018 version)	1.17887	downregulated
phosphatidylinositol bisphosphate binding (GO:1902936)	2.39197	6.46755	0.561829	0.0669466	['PLEKHA2', 'SNX14', 'TWF1', 'KCNJ2', 'PFN2']	Gene Ontology Molecular Function (2018 version)	1.17427	upregulated
positive regulation of protein kinase activity (GO:0045860)	1.91711	5.16256	0.450982	0.0676857	['TOM1L1', 'TGFB2', 'PAK1', 'CMC4', 'STRADB', 'JTB', 'PRKAG2', 'CLU']	Gene Ontology Biological Process (2018 version)	1.1695	upregulated
positive regulation of protein kinase activity (GO:0045860)	1.91711	5.16256	0.369464	0.0676857	['EGR1', 'TRAF4', 'EMP2', 'LCP2', 'CAMK1', 'DKK1', 'LRP8', 'CAMKK2']	Gene Ontology Biological Process (2018 version)	1.1695	downregulated
nucleoside-triphosphatase activity (GO:0017111)	1.54691	4.15514	0.561829	0.0681472	['RAB5B', 'MMAA', 'NCOA3', 'CHD3', 'RHOC', 'THTPA', 'MYL6', 'GNG10', 'RIT1', 'RNF213', 'KIF13A', 'RAB29', 'MFN2', 'GNG8', 'GNB5', 'PFN2']	Gene Ontology Molecular Function (2018 version)	1.16655	upregulated
epithelium development (GO:0060429)	2.16072	5.78348	0.453402	0.0687934	['ERRFI1', 'ACADVL', 'RARG', 'TAGLN', 'RARB', 'HNRNPH3']	Gene Ontology Biological Process (2018 version)	1.16245	upregulated
peptidyl-lysine modification (GO:0018205)	2.16072	5.78348	0.453402	0.0687934	['SIRT4', 'SIRT5', 'ETFBKMT', 'PLOD2', 'PARK7', 'LOXL2']	Gene Ontology Biological Process (2018 version)	1.16245	upregulated
cellular response to oxidative stress (GO:0034599)	2.16072	5.78348	0.453402	0.0687934	['FER', 'DAPK1', 'TPM1', 'GPX8', 'PARK7', 'PDK2']	Gene Ontology Biological Process (2018 version)	1.16245	upregulated
peptidyl-lysine modification (GO:0018205)	2.16072	5.78348	0.370503	0.0687934	['LIPT2', 'POM121', 'PCNA', 'NUP188', 'EYA1', 'VCPKMT']	Gene Ontology Biological Process (2018 version)	1.16245	downregulated
positive regulation of neuron death (GO:1901216)	3.357	8.98421	0.453402	0.06882	['EFNB2', 'TGFB2', 'CLU']	Gene Ontology Biological Process (2018 version)	1.16229	upregulated
positive regulation of neuron death (GO:1901216)	3.357	8.98421	0.370503	0.06882	['EGR1', 'FYN', 'DKK1']	Gene Ontology Biological Process (2018 version)	1.16229	downregulated
positive regulation of DNA repair (GO:0045739)	3.357	8.98421	0.370503	0.06882	['PCNA', 'EYA1', 'PARP1']	Gene Ontology Biological Process (2018 version)	1.16229	downregulated
regulation of ossification (GO:0030278)	3.357	8.98421	0.370503	0.06882	['MEF2C', 'LRP5', 'DKK1']	Gene Ontology Biological Process (2018 version)	1.16229	downregulated
phagocytic vesicle membrane (GO:0030670)	3.357	8.98421	0.43299	0.06882	['VAMP8', 'ANXA3', 'TAP1']	Gene Ontology Cellular Component (2018 version)	1.16229	upregulated
second-messenger-mediated signaling (GO:0019932)	2.70328	7.2141	0.370503	0.0693462	['DGKD', 'NDNF', 'NUDT4', 'CAMKK2']	Gene Ontology Biological Process (2018 version)	1.15898	downregulated
regulation of translational initiation (GO:0006446)	2.70328	7.2141	0.370503	0.0693462	['NPM1', 'KLHL25', 'NCK2', 'EIF4EBP2']	Gene Ontology Biological Process (2018 version)	1.15898	downregulated
regulation of T cell proliferation (GO:0042129)	2.70328	7.2141	0.370503	0.0693462	['TFRC', 'NCK2', 'TNFRSF21', 'CD276']	Gene Ontology Biological Process (2018 version)	1.15898	downregulated
cellular amide metabolic process (GO:0043603)	2.70328	7.2141	0.370503	0.0693462	['FASN', 'CPXM1', 'AEBP1', 'ACACA']	Gene Ontology Biological Process (2018 version)	1.15898	downregulated
regulation of actin filament-based process (GO:0032970)	2.70328	7.2141	0.370503	0.0693462	['SH3BP1', 'FSCN1', 'ARHGAP18', 'RND3']	Gene Ontology Biological Process (2018 version)	1.15898	downregulated
regulation of MAPK cascade (GO:0043408)	1.82411	4.86212	0.455963	0.0695666	['BMP4', 'NTRK2', 'PAK1', 'TGFB2', 'TGFB3', 'NBR1', 'IGF2', 'ROR1', 'EPHB2']	Gene Ontology Biological Process (2018 version)	1.1576	upregulated
transcription corepressor activity (GO:0003714)	1.82411	4.86212	0.331854	0.0695666	['ZEB1', 'TLE1', 'CTBP2', 'MYBBP1A', 'CITED2', 'APEX1', 'RUVBL2', 'SRSF2', 'NOC2L']	Gene Ontology Molecular Function (2018 version)	1.1576	downregulated
regulation of proteasomal ubiquitin-dependent protein catabolic process (GO:0032434)	2.36303	6.29757	0.455963	0.0695964	['NUB1', 'RNF19A', 'PARK7', 'RCHY1', 'CLU']	Gene Ontology Biological Process (2018 version)	1.15741	upregulated
positive regulation of protein complex assembly (GO:0031334)	2.36303	6.29757	0.370503	0.0695964	['CDT1', 'PARP1', 'FSCN1', 'RPA2', 'ASAP1']	Gene Ontology Biological Process (2018 version)	1.15741	downregulated
T cell activation (GO:0042110)	2.36303	6.29757	0.370503	0.0695964	['LFNG', 'NCK2', 'FYN', 'HSPD1', 'CD276']	Gene Ontology Biological Process (2018 version)	1.15741	downregulated
oxidoreductase activity, acting on the CH-OH group of donors, NAD or NADP as acceptor (GO:0016616)	2.36303	6.29757	0.331854	0.0695964	['NSDHL', 'CTBP2', 'HMGCR', 'PGD', 'HSD17B7']	Gene Ontology Molecular Function (2018 version)	1.15741	downregulated
ubiquitin-like protein ligase binding (GO:0044389)	1.65789	4.38801	0.561829	0.0708824	['RNF31', 'USP25', 'UBE2H', 'SMAD3', 'WFS1', 'DDX58', 'BTBD3', 'AKTIP', 'MFN2', 'CLU', 'CDK5RAP3', 'GABARAP']	Gene Ontology Molecular Function (2018 version)	1.14946	upregulated
regulation of neuron apoptotic process (GO:0043523)	2.33478	6.13319	0.467366	0.0723034	['NTRK2', 'TGFB2', 'TGFB3', 'WFS1', 'PARK7']	Gene Ontology Biological Process (2018 version)	1.14084	upregulated
kidney development (GO:0001822)	2.65733	6.96755	0.467366	0.0726563	['BMP4', 'TGFB2', 'WFS1', 'SULF1']	Gene Ontology Biological Process (2018 version)	1.13873	upregulated
negative regulation of neuron apoptotic process (GO:0043524)	2.65733	6.96755	0.467366	0.0726563	['NTRK2', 'TGFB3', 'WFS1', 'PARK7']	Gene Ontology Biological Process (2018 version)	1.13873	upregulated
small GTPase binding (GO:0031267)	2.65733	6.96755	0.331854	0.0726563	['APLP2', 'ASAP1', 'ASAP2', 'FGD1']	Gene Ontology Molecular Function (2018 version)	1.13873	downregulated
protein autophosphorylation (GO:0046777)	1.88238	4.92099	0.467366	0.0732239	['NTRK2', 'FER', 'CAMK2D', 'PAK1', 'DAPK1', 'MKNK1', 'EIF2AK2', 'MAP3K12']	Gene Ontology Biological Process (2018 version)	1.13535	upregulated
transcriptional activator activity, RNA polymerase II core promoter proximal region sequence-specific binding (GO:0001077)	1.88238	4.92099	0.331854	0.0732239	['NR4A1', 'MEF2C', 'MYC', 'TFE3', 'TCF21', 'PLAGL2', 'MEOX2', 'MEF2D']	Gene Ontology Molecular Function (2018 version)	1.13535	downregulated
mitotic DNA damage checkpoint (GO:0044773)	3.26358	8.53151	0.375984	0.0732295	['TIPIN', 'RPA2', 'TOPBP1']	Gene Ontology Biological Process (2018 version)	1.13531	downregulated
regulation of plasma membrane bounded cell projection assembly (GO:0120032)	3.26358	8.53151	0.375984	0.0732295	['MYO10', 'FSCN1', 'ARF6']	Gene Ontology Biological Process (2018 version)	1.13531	downregulated
carboxypeptidase activity (GO:0004180)	3.26358	8.53151	0.331854	0.0732295	['CPXM1', 'BLMH', 'AEBP1']	Gene Ontology Molecular Function (2018 version)	1.13531	downregulated
regulation of alternative mRNA splicing, via spliceosome (GO:0000381)	3.26358	8.53151	0.375984	0.0732295	['PTBP1', 'SF3A1', 'RNPS1']	Gene Ontology Biological Process (2018 version)	1.13531	downregulated
purine ribonucleoside monophosphate biosynthetic process (GO:0009168)	3.26358	8.53151	0.375984	0.0732295	['PPAT', 'PFAS', 'GART']	Gene Ontology Biological Process (2018 version)	1.13531	downregulated
purine ribonucleoside monophosphate metabolic process (GO:0009167)	3.26358	8.53151	0.375984	0.0732295	['PPAT', 'PFAS', 'GART']	Gene Ontology Biological Process (2018 version)	1.13531	downregulated
regulation of G0 to G1 transition (GO:0070316)	3.26358	8.53151	0.375984	0.0732295	['CBX5', 'E2F1', 'RBBP7']	Gene Ontology Biological Process (2018 version)	1.13531	downregulated
insulin secretion (GO:0030073)	4.89056	12.7784	0.467366	0.073324	['SNX19', 'PARK7']	Gene Ontology Biological Process (2018 version)	1.13475	upregulated
regulation of spindle organization (GO:0090224)	4.89056	12.7784	0.467366	0.073324	['GPSM2', 'PARP3']	Gene Ontology Biological Process (2018 version)	1.13475	upregulated
mRNA destabilization (GO:0061157)	4.89056	12.7784	0.375984	0.073324	['ZFP36', 'MEX3D']	Gene Ontology Biological Process (2018 version)	1.13475	downregulated
blood vessel endothelial cell migration (GO:0043534)	4.89056	12.7784	0.467366	0.073324	['EFNB2', 'NRP1']	Gene Ontology Biological Process (2018 version)	1.13475	upregulated
regulation of smooth muscle cell migration (GO:0014910)	4.89056	12.7784	0.467366	0.073324	['NRP1', 'LRP1']	Gene Ontology Biological Process (2018 version)	1.13475	upregulated
U2-type prespliceosome (GO:0071004)	4.89056	12.7784	0.262189	0.073324	['SF3A1', 'SF3A2']	Gene Ontology Cellular Component (2018 version)	1.13475	downregulated
regulation of microtubule polymerization or depolymerization (GO:0031110)	4.89056	12.7784	0.375984	0.073324	['MAP1B', 'FKBP4']	Gene Ontology Biological Process (2018 version)	1.13475	downregulated
establishment of epithelial cell polarity (GO:0090162)	4.89056	12.7784	0.375984	0.073324	['SH3BP1', 'MYO18A']	Gene Ontology Biological Process (2018 version)	1.13475	downregulated
voltage-gated anion channel activity (GO:0008308)	4.89056	12.7784	0.331854	0.073324	['ANO1', 'CLCN6']	Gene Ontology Molecular Function (2018 version)	1.13475	downregulated
glycogen catabolic process (GO:0005980)	4.89056	12.7784	0.467366	0.073324	['RB1CC1', 'PHKG2']	Gene Ontology Biological Process (2018 version)	1.13475	upregulated
long-chain fatty-acyl-CoA biosynthetic process (GO:0035338)	4.89056	12.7784	0.467366	0.073324	['HACD1', 'ELOVL5']	Gene Ontology Biological Process (2018 version)	1.13475	upregulated
microfilament motor activity (GO:0000146)	4.89056	12.7784	0.331854	0.073324	['MYO1E', 'MYO10']	Gene Ontology Molecular Function (2018 version)	1.13475	downregulated
fatty acid ligase activity (GO:0015645)	4.89056	12.7784	0.331854	0.073324	['ACSL4', 'ACSL3']	Gene Ontology Molecular Function (2018 version)	1.13475	downregulated
glyceraldehyde-3-phosphate metabolic process (GO:0019682)	4.89056	12.7784	0.375984	0.073324	['RPIA', 'PGD']	Gene Ontology Biological Process (2018 version)	1.13475	downregulated
mitotic recombination (GO:0006312)	4.89056	12.7784	0.375984	0.073324	['SNRNP40', 'CENPS']	Gene Ontology Biological Process (2018 version)	1.13475	downregulated
glucan biosynthetic process (GO:0009250)	4.89056	12.7784	0.375984	0.073324	['UBA52', 'PGM2L1']	Gene Ontology Biological Process (2018 version)	1.13475	downregulated
regulation of cardiac muscle cell proliferation (GO:0060043)	4.89056	12.7784	0.375984	0.073324	['MEF2C', 'TBX2']	Gene Ontology Biological Process (2018 version)	1.13475	downregulated
negative regulation of peptidyl-serine phosphorylation (GO:0033137)	4.89056	12.7784	0.375984	0.073324	['NCK2', 'DKK1']	Gene Ontology Biological Process (2018 version)	1.13475	downregulated
dolichol-linked oligosaccharide biosynthetic process (GO:0006488)	4.89056	12.7784	0.375984	0.073324	['ALG13', 'MVD']	Gene Ontology Biological Process (2018 version)	1.13475	downregulated
glycogen biosynthetic process (GO:0005978)	4.89056	12.7784	0.375984	0.073324	['UBA52', 'PGM2L1']	Gene Ontology Biological Process (2018 version)	1.13475	downregulated
blood vessel endothelial cell migration (GO:0043534)	4.89056	12.7784	0.375984	0.073324	['NR4A1', 'EMP2']	Gene Ontology Biological Process (2018 version)	1.13475	downregulated
hyaluronic acid binding (GO:0005540)	4.89056	12.7784	0.331854	0.073324	['VCAN', 'CD44']	Gene Ontology Molecular Function (2018 version)	1.13475	downregulated
nuclear euchromatin (GO:0005719)	4.89056	12.7784	0.262189	0.073324	['H2AFZ', 'RUVBL2']	Gene Ontology Cellular Component (2018 version)	1.13475	downregulated
transmembrane receptor protein tyrosine kinase signaling pathway (GO:0007169)	1.55199	4.04644	0.468725	0.0737365	['NTRK2', 'NRP1', 'FOXC2', 'IGF2', 'VEGFC', 'PLAT', 'SULF1', 'EFNB2', 'EFNB1', 'PAK1', 'FER', 'FLRT2', 'ABI1', 'EPHB2', 'PDK2']	Gene Ontology Biological Process (2018 version)	1.13232	upregulated
skeletal system development (GO:0001501)	1.97772	5.14405	0.470393	0.0741989	['EXT1', 'TGFB2', 'COL12A1', 'CREB3L2', 'NPR3', 'IGF2', 'SULF1']	Gene Ontology Biological Process (2018 version)	1.1296	upregulated
regulation of programmed cell death (GO:0043067)	1.68432	4.37066	0.471995	0.0746522	['BMP4', 'RARG', 'PAK1', 'TGFB2', 'DAPK1', 'AIFM2', 'TGFB3', 'WFS1', 'STRADB', 'TM7SF3', 'CLU']	Gene Ontology Biological Process (2018 version)	1.12696	upregulated
regulation of Ras protein signal transduction (GO:0046578)	2.30719	5.97416	0.384092	0.0750674	['SH3BP1', 'APLP2', 'ASAP1', 'ASAP2', 'ARF6']	Gene Ontology Biological Process (2018 version)	1.12455	downregulated
regulation of Ras protein signal transduction (GO:0046578)	2.30719	5.97416	0.473347	0.0750674	['NOTCH2', 'TGFB2', 'MFN2', 'STAMBP', 'EPHB2']	Gene Ontology Biological Process (2018 version)	1.12455	upregulated
lipid droplet (GO:0005811)	2.6129	6.73195	0.43299	0.0760454	['AIFM2', 'HSD17B11', 'DHRS3', 'PNPLA2']	Gene Ontology Cellular Component (2018 version)	1.11893	upregulated
cellular response to decreased oxygen levels (GO:0036294)	2.6129	6.73195	0.387422	0.0760454	['EPAS1', 'MYC', 'HMOX1', 'NDNF']	Gene Ontology Biological Process (2018 version)	1.11893	downregulated
positive regulation of cell adhesion (GO:0045785)	2.6129	6.73195	0.387422	0.0760454	['CITED2', 'TFE3', 'SIRPA', 'NDNF']	Gene Ontology Biological Process (2018 version)	1.11893	downregulated
regulation of protein kinase activity (GO:0045859)	1.96349	5.05154	0.479999	0.0763264	['FLRT2', 'JTB', 'INPP5K', 'PRKAG2', 'ITGB1BP1', 'PARK7', 'LRP6']	Gene Ontology Biological Process (2018 version)	1.11733	upregulated
regulation of angiogenesis (GO:0045765)	1.85991	4.76717	0.483347	0.0770643	['TGFB2', 'ECM1', 'SPARC', 'ANXA3', 'VEGFC', 'SULF1', 'HOXA5', 'SASH1']	Gene Ontology Biological Process (2018 version)	1.11315	upregulated
contractile actin filament bundle (GO:0097517)	3.17521	8.10983	0.43299	0.0777617	['FBLIM1', 'TPM1', 'PGM5']	Gene Ontology Cellular Component (2018 version)	1.10923	upregulated
stress fiber (GO:0001725)	3.17521	8.10983	0.43299	0.0777617	['FBLIM1', 'TPM1', 'PGM5']	Gene Ontology Cellular Component (2018 version)	1.10923	upregulated
neuron migration (GO:0001764)	3.17521	8.10983	0.48385	0.0777617	['NRP1', 'NTRK2', 'PEX13']	Gene Ontology Biological Process (2018 version)	1.10923	upregulated
positive regulation of cytokine biosynthetic process (GO:0042108)	3.17521	8.10983	0.393627	0.0777617	['EGR1', 'HMOX1', 'CD276']	Gene Ontology Biological Process (2018 version)	1.10923	downregulated
androgen receptor signaling pathway (GO:0030521)	3.17521	8.10983	0.48385	0.0777617	['TGFB1I1', 'NCOA3', 'FHL2']	Gene Ontology Biological Process (2018 version)	1.10923	upregulated
stress fiber (GO:0001725)	3.17521	8.10983	0.269879	0.0777617	['TLNRD1', 'FHOD1', 'FSCN1']	Gene Ontology Cellular Component (2018 version)	1.10923	downregulated
contractile actin filament bundle (GO:0097517)	3.17521	8.10983	0.269879	0.0777617	['TLNRD1', 'FHOD1', 'FSCN1']	Gene Ontology Cellular Component (2018 version)	1.10923	downregulated
JAK-STAT cascade (GO:0007259)	3.17521	8.10983	0.48385	0.0777617	['FER', 'NMI', 'STAMBP']	Gene Ontology Biological Process (2018 version)	1.10923	upregulated
sensory organ development (GO:0007423)	3.17521	8.10983	0.393627	0.0777617	['MAFB', 'SCO2', 'SH3PXD2B']	Gene Ontology Biological Process (2018 version)	1.10923	downregulated
regulation of cellular localization (GO:0060341)	3.17521	8.10983	0.393627	0.0777617	['MEF2C', 'PARP1', 'LRP5']	Gene Ontology Biological Process (2018 version)	1.10923	downregulated
cysteine-type peptidase activity (GO:0008234)	2.56994	6.50667	0.561829	0.0795127	['CTSO', 'USP15', 'TINAGL1', 'OTUD7B']	Gene Ontology Molecular Function (2018 version)	1.09956	upregulated
negative regulation of blood vessel morphogenesis (GO:2000181)	2.56994	6.50667	0.485748	0.0795127	['TGFB2', 'SPARC', 'SULF1', 'HOXA5']	Gene Ontology Biological Process (2018 version)	1.09956	upregulated
cellular response to reactive oxygen species (GO:0034614)	2.56994	6.50667	0.485748	0.0795127	['FER', 'TPM1', 'PARK7', 'PDK2']	Gene Ontology Biological Process (2018 version)	1.09956	upregulated
cation channel complex (GO:0034703)	2.56994	6.50667	0.43299	0.0795127	['CAMK2D', 'FKBP1B', 'MICU1', 'MCU']	Gene Ontology Cellular Component (2018 version)	1.09956	upregulated
lysophospholipase activity (GO:0004622)	4.60265	11.5886	0.561829	0.0806362	['ABHD12', 'PNPLA6']	Gene Ontology Molecular Function (2018 version)	1.09347	upregulated
dynein complex binding (GO:0070840)	4.60265	11.5886	0.561829	0.0806362	['GPSM2', 'RAB29']	Gene Ontology Molecular Function (2018 version)	1.09347	upregulated
insulin receptor binding (GO:0005158)	4.60265	11.5886	0.561829	0.0806362	['IGF2', 'ENPP1']	Gene Ontology Molecular Function (2018 version)	1.09347	upregulated
regulation of mitotic spindle assembly (GO:1901673)	4.60265	11.5886	0.485748	0.0806362	['CHMP2B', 'CHMP2A']	Gene Ontology Biological Process (2018 version)	1.09347	upregulated
protein ADP-ribosylation (GO:0006471)	4.60265	11.5886	0.485748	0.0806362	['PARP3', 'SIRT4']	Gene Ontology Biological Process (2018 version)	1.09347	upregulated
positive regulation of immunoglobulin production (GO:0002639)	4.60265	11.5886	0.396575	0.0806362	['PAXIP1', 'TFRC']	Gene Ontology Biological Process (2018 version)	1.09347	downregulated
interleukin-7-mediated signaling pathway (GO:0038111)	4.60265	11.5886	0.396575	0.0806362	['TSLP', 'IRS1']	Gene Ontology Biological Process (2018 version)	1.09347	downregulated
negative regulation of phosphate metabolic process (GO:0045936)	4.60265	11.5886	0.485748	0.0806362	['BMP4', 'INPP5K']	Gene Ontology Biological Process (2018 version)	1.09347	upregulated
drug transport (GO:0015893)	4.60265	11.5886	0.396575	0.0806362	['ABCC3', 'SLC19A1']	Gene Ontology Biological Process (2018 version)	1.09347	downregulated
regulation of cAMP biosynthetic process (GO:0030817)	4.60265	11.5886	0.396575	0.0806362	['RAMP2', 'CAP2']	Gene Ontology Biological Process (2018 version)	1.09347	downregulated
positive regulation of pri-miRNA transcription from RNA polymerase II promoter (GO:1902895)	4.60265	11.5886	0.485748	0.0806362	['TGFB2', 'SMAD3']	Gene Ontology Biological Process (2018 version)	1.09347	upregulated
nucleotide-sugar biosynthetic process (GO:0009226)	4.60265	11.5886	0.485748	0.0806362	['NAGK', 'GNPDA2']	Gene Ontology Biological Process (2018 version)	1.09347	upregulated
ephrin receptor binding (GO:0046875)	4.60265	11.5886	0.561829	0.0806362	['EFNB2', 'EFNB1']	Gene Ontology Molecular Function (2018 version)	1.09347	upregulated
regulation of transcription factor import into nucleus (GO:0042990)	4.60265	11.5886	0.485748	0.0806362	['SMAD3', 'DDX58']	Gene Ontology Biological Process (2018 version)	1.09347	upregulated
cellular response to interleukin-7 (GO:0098761)	4.60265	11.5886	0.396575	0.0806362	['TSLP', 'IRS1']	Gene Ontology Biological Process (2018 version)	1.09347	downregulated
positive regulation of cellular response to transforming growth factor beta stimulus (GO:1903846)	4.60265	11.5886	0.396575	0.0806362	['HSP90AB1', 'CITED2']	Gene Ontology Biological Process (2018 version)	1.09347	downregulated
negative regulation of protein localization to plasma membrane (GO:1903077)	4.60265	11.5886	0.485748	0.0806362	['TMEM59', 'PKDCC']	Gene Ontology Biological Process (2018 version)	1.09347	upregulated
negative regulation of cell junction assembly (GO:1901889)	4.60265	11.5886	0.485748	0.0806362	['ITGB1BP1', 'PHLDB2']	Gene Ontology Biological Process (2018 version)	1.09347	upregulated
positive regulation of transforming growth factor beta receptor signaling pathway (GO:0030511)	4.60265	11.5886	0.396575	0.0806362	['HSP90AB1', 'CITED2']	Gene Ontology Biological Process (2018 version)	1.09347	downregulated
NADP metabolic process (GO:0006739)	4.60265	11.5886	0.396575	0.0806362	['RPIA', 'PGD']	Gene Ontology Biological Process (2018 version)	1.09347	downregulated
endocardial cushion development (GO:0003197)	4.60265	11.5886	0.485748	0.0806362	['BMP4', 'TGFB2']	Gene Ontology Biological Process (2018 version)	1.09347	upregulated
maturation of 5.8S rRNA from tricistronic rRNA transcript (SSU-rRNA, 5.8S rRNA, LSU-rRNA) (GO:0000466)	4.60265	11.5886	0.396575	0.0806362	['RRS1', 'NOL9']	Gene Ontology Biological Process (2018 version)	1.09347	downregulated
chromatin disassembly (GO:0031498)	4.60265	11.5886	0.396575	0.0806362	['SMARCC1', 'GRWD1']	Gene Ontology Biological Process (2018 version)	1.09347	downregulated
small nuclear ribonucleoprotein complex (GO:0030532)	4.60265	11.5886	0.275799	0.0806362	['SF3A2', 'SNRPD3']	Gene Ontology Cellular Component (2018 version)	1.09347	downregulated
purine ribonucleotide catabolic process (GO:0009154)	4.60265	11.5886	0.396575	0.0806362	['PDE4A', 'NUDT4']	Gene Ontology Biological Process (2018 version)	1.09347	downregulated
striated muscle cell differentiation (GO:0051146)	4.60265	11.5886	0.396575	0.0806362	['MEF2C', 'SDC1']	Gene Ontology Biological Process (2018 version)	1.09347	downregulated
nucleosome disassembly (GO:0006337)	4.60265	11.5886	0.396575	0.0806362	['SMARCC1', 'GRWD1']	Gene Ontology Biological Process (2018 version)	1.09347	downregulated
transforming growth factor beta binding (GO:0050431)	4.60265	11.5886	0.561829	0.0806362	['TGFB3', 'LTBP1']	Gene Ontology Molecular Function (2018 version)	1.09347	upregulated
heart development (GO:0007507)	1.93563	4.87232	0.485748	0.0806877	['BMP4', 'FOXC2', 'TGFB2', 'RARG', 'SCUBE1', 'FLRT2', 'RARB']	Gene Ontology Biological Process (2018 version)	1.09319	upregulated
heart development (GO:0007507)	1.93563	4.87232	0.396575	0.0806877	['MEF2C', 'RAMP2', 'MTHFD1', 'CITED2', 'SH3PXD2B', 'MEF2D', 'TBX2']	Gene Ontology Biological Process (2018 version)	1.09319	downregulated
actin filament organization (GO:0007015)	2.06542	5.19737	0.485748	0.0807514	['TPM2', 'NCOA3', 'TPM1', 'ABI1', 'DSTN', 'RHOC']	Gene Ontology Biological Process (2018 version)	1.09285	upregulated
peroxisome (GO:0005777)	2.25392	5.67134	0.43299	0.0807649	['PHYH', 'NUDT7', 'ECH1', 'ACOX3', 'PEX13']	Gene Ontology Cellular Component (2018 version)	1.09278	upregulated
microbody (GO:0042579)	2.25392	5.67134	0.43299	0.0807649	['PHYH', 'NUDT7', 'ECH1', 'ACOX3', 'PEX13']	Gene Ontology Cellular Component (2018 version)	1.09278	upregulated
negative regulation of proteolysis (GO:0045861)	3.0915	7.71639	0.491971	0.0824136	['TMEM59', 'ECM1', 'PLAT']	Gene Ontology Biological Process (2018 version)	1.084	upregulated
regulation of stress-activated MAPK cascade (GO:0032872)	3.0915	7.71639	0.491971	0.0824136	['TGFB2', 'NBR1', 'EIF2AK2']	Gene Ontology Biological Process (2018 version)	1.084	upregulated
mesenchymal cell differentiation (GO:0048762)	3.0915	7.71639	0.491971	0.0824136	['TGFB2', 'LRP6', 'LOXL2']	Gene Ontology Biological Process (2018 version)	1.084	upregulated
oxidoreductase activity, acting on paired donors, with incorporation or reduction of molecular oxygen, NAD(P)H as one donor, and incorporation of one atom of oxygen (GO:0016709)	3.0915	7.71639	0.36667	0.0824136	['SQLE', 'POR', 'MTRR']	Gene Ontology Molecular Function (2018 version)	1.084	downregulated
protein methyltransferase activity (GO:0008276)	3.0915	7.71639	0.36667	0.0824136	['PRMT1', 'PRMT3', 'VCPKMT']	Gene Ontology Molecular Function (2018 version)	1.084	downregulated
DNA duplex unwinding (GO:0032508)	3.0915	7.71639	0.404219	0.0824136	['PARP1', 'CETN2', 'UBA52']	Gene Ontology Biological Process (2018 version)	1.084	downregulated
positive regulation of cellular protein localization (GO:1903829)	2.52836	6.29112	0.492112	0.0830573	['RAB29', 'PARK7', 'SNX33', 'CDK5RAP3']	Gene Ontology Biological Process (2018 version)	1.08062	upregulated
sphingolipid biosynthetic process (GO:0030148)	2.52836	6.29112	0.492112	0.0830573	['ALDH3A2', 'HACD1', 'ELOVL5', 'ACER3']	Gene Ontology Biological Process (2018 version)	1.08062	upregulated
negative regulation of cell migration (GO:0030336)	2.04735	5.08893	0.492112	0.0832741	['LRP1', 'TPM1', 'ITGB1BP1', 'SULF1', 'PHLDB2', 'PFN2']	Gene Ontology Biological Process (2018 version)	1.07949	upregulated
regulation of cell differentiation (GO:0045595)	2.04735	5.08893	0.492112	0.0832741	['BMP4', 'IGF2', 'EIF2AK2', 'NR1D2', 'PHLDB2', 'CTGF']	Gene Ontology Biological Process (2018 version)	1.07949	upregulated
cellular transition metal ion homeostasis (GO:0046916)	2.22819	5.52712	0.40967	0.0836978	['TFRC', 'CCDC115', 'MYC', 'HMOX1', 'UBA52']	Gene Ontology Biological Process (2018 version)	1.07729	downregulated
positive regulation of apoptotic process (GO:0043065)	1.60086	3.93474	0.415221	0.0856152	['TFAP4', 'MYBBP1A', 'MYC', 'E2F1', 'RNPS1', 'ITGA6', 'UBA52', 'GRAMD4', 'DUSP6', 'FGD1', 'VAV2', 'HSPD1']	Gene Ontology Biological Process (2018 version)	1.06745	downregulated
regulation of protein localization to plasma membrane (GO:1903076)	2.4881	6.08476	0.49726	0.0866784	['VAMP8', 'TMEM59', 'LRP1', 'EPHB2']	Gene Ontology Biological Process (2018 version)	1.06209	upregulated
insulin receptor signaling pathway (GO:0008286)	2.4881	6.08476	0.49726	0.0866784	['FOXC2', 'FER', 'IGF2', 'PDK2']	Gene Ontology Biological Process (2018 version)	1.06209	upregulated
extrinsic apoptotic signaling pathway (GO:0097191)	2.4881	6.08476	0.49726	0.0866784	['TGFB2', 'SMAD3', 'GABARAP', 'DEDD']	Gene Ontology Biological Process (2018 version)	1.06209	upregulated
positive regulation of endothelial cell proliferation (GO:0001938)	2.4881	6.08476	0.415221	0.0866784	['NR4A1', 'HMGB2', 'HMOX1', 'PGF']	Gene Ontology Biological Process (2018 version)	1.06209	downregulated
positive regulation of endothelial cell proliferation (GO:0001938)	2.4881	6.08476	0.49726	0.0866784	['BMP4', 'NRP1', 'ECM1', 'VEGFC']	Gene Ontology Biological Process (2018 version)	1.06209	upregulated
cellular response to fibroblast growth factor stimulus (GO:0044344)	2.20304	5.38745	0.415221	0.0866864	['PTBP1', 'NR4A1', 'ZFP36', 'UBA52', 'CD44']	Gene Ontology Biological Process (2018 version)	1.06205	downregulated
transferase activity, transferring pentosyl groups (GO:0016763)	3.01207	7.34872	0.561829	0.0871822	['PARP3', 'TIPARP', 'SIRT4']	Gene Ontology Molecular Function (2018 version)	1.05957	upregulated
peroxisomal matrix (GO:0005782)	3.01207	7.34872	0.442794	0.0871822	['PHYH', 'NUDT7', 'ACOX3']	Gene Ontology Cellular Component (2018 version)	1.05957	upregulated
microbody lumen (GO:0031907)	3.01207	7.34872	0.442794	0.0871822	['PHYH', 'NUDT7', 'ACOX3']	Gene Ontology Cellular Component (2018 version)	1.05957	upregulated
hydrolase activity, acting on acid anhydrides, catalyzing transmembrane movement of substances (GO:0016820)	3.01207	7.34872	0.561829	0.0871822	['ABCA3', 'TAP1', 'ABCG2']	Gene Ontology Molecular Function (2018 version)	1.05957	upregulated
regulation of telomerase activity (GO:0051972)	3.01207	7.34872	0.415221	0.0871822	['HSP90AB1', 'DKC1', 'MYC']	Gene Ontology Biological Process (2018 version)	1.05957	downregulated
ubiquitin-dependent protein catabolic process (GO:0006511)	1.5603	3.79336	0.49726	0.0879334	['UBE2H', 'TGFB1I1', 'OTUD7B', 'WWP1', 'KLHL24', 'RCHY1', 'TOM1L1', 'NUB1', 'RNF213', 'RNF128', 'RNF19A', 'BTBD3', 'PSME2']	Gene Ontology Biological Process (2018 version)	1.05585	upregulated
negative regulation of actin filament bundle assembly (GO:0032232)	4.34672	10.5563	0.49726	0.0881622	['INPP5K', 'PHLDB2']	Gene Ontology Biological Process (2018 version)	1.05472	upregulated
regulation of endoplasmic reticulum stress-induced intrinsic apoptotic signaling pathway (GO:1902235)	4.34672	10.5563	0.49726	0.0881622	['CREB3', 'PARK7']	Gene Ontology Biological Process (2018 version)	1.05472	upregulated
wound healing, spreading of cells (GO:0044319)	4.34672	10.5563	0.49726	0.0881622	['PDPN', 'RHOC']	Gene Ontology Biological Process (2018 version)	1.05472	upregulated
negative regulation of ion transport (GO:0043271)	4.34672	10.5563	0.49726	0.0881622	['PXK', 'INPP5K']	Gene Ontology Biological Process (2018 version)	1.05472	upregulated
response to progesterone (GO:0032570)	4.34672	10.5563	0.49726	0.0881622	['TGFB2', 'TGFB3']	Gene Ontology Biological Process (2018 version)	1.05472	upregulated
phosphatidylethanolamine metabolic process (GO:0046337)	4.34672	10.5563	0.49726	0.0881622	['NAPEPLD', 'LPIN2']	Gene Ontology Biological Process (2018 version)	1.05472	upregulated
mitochondrial respiratory chain complex IV assembly (GO:0033617)	4.34672	10.5563	0.49726	0.0881622	['SURF1', 'COX20']	Gene Ontology Biological Process (2018 version)	1.05472	upregulated
regulation of epidermal cell differentiation (GO:0045604)	4.34672	10.5563	0.49726	0.0881622	['BMP4', 'ERRFI1']	Gene Ontology Biological Process (2018 version)	1.05472	upregulated
viral budding via host ESCRT complex (GO:0039702)	4.34672	10.5563	0.49726	0.0881622	['CHMP2B', 'CHMP2A']	Gene Ontology Biological Process (2018 version)	1.05472	upregulated
glutamate receptor binding (GO:0035254)	4.34672	10.5563	0.38571	0.0881622	['HIP1', 'GNAS']	Gene Ontology Molecular Function (2018 version)	1.05472	downregulated
mitogen-activated protein kinase binding (GO:0051019)	4.34672	10.5563	0.561829	0.0881622	['NBR1', 'CDK5RAP3']	Gene Ontology Molecular Function (2018 version)	1.05472	upregulated
methyl-CpG binding (GO:0008327)	4.34672	10.5563	0.38571	0.0881622	['UHRF1', 'PRMT1']	Gene Ontology Molecular Function (2018 version)	1.05472	downregulated
entrainment of circadian clock by photoperiod (GO:0043153)	4.34672	10.5563	0.415221	0.0881622	['PER1', 'ID2']	Gene Ontology Biological Process (2018 version)	1.05472	downregulated
cellular response to estradiol stimulus (GO:0071392)	4.34672	10.5563	0.415221	0.0881622	['H2AFZ', 'RUVBL2']	Gene Ontology Biological Process (2018 version)	1.05472	downregulated
chondroitin sulfate biosynthetic process (GO:0030206)	4.34672	10.5563	0.415221	0.0881622	['VCAN', 'CHPF']	Gene Ontology Biological Process (2018 version)	1.05472	downregulated
regulation of glycogen biosynthetic process (GO:0005979)	4.34672	10.5563	0.415221	0.0881622	['DYRK2', 'IRS1']	Gene Ontology Biological Process (2018 version)	1.05472	downregulated
branching involved in ureteric bud morphogenesis (GO:0001658)	4.34672	10.5563	0.415221	0.0881622	['MYC', 'TCF21']	Gene Ontology Biological Process (2018 version)	1.05472	downregulated
striated muscle cell development (GO:0055002)	4.34672	10.5563	0.415221	0.0881622	['TMOD3', 'SDC1']	Gene Ontology Biological Process (2018 version)	1.05472	downregulated
regulation of cell development (GO:0060284)	4.34672	10.5563	0.415221	0.0881622	['RPS19', 'HMGB2']	Gene Ontology Biological Process (2018 version)	1.05472	downregulated
regulation of anoikis (GO:2000209)	4.34672	10.5563	0.415221	0.0881622	['TLE1', 'MYBBP1A']	Gene Ontology Biological Process (2018 version)	1.05472	downregulated
Arp2/3 complex-mediated actin nucleation (GO:0034314)	4.34672	10.5563	0.415221	0.0881622	['ARPC4', 'IQGAP2']	Gene Ontology Biological Process (2018 version)	1.05472	downregulated
purine nucleotide metabolic process (GO:0006163)	4.34672	10.5563	0.415221	0.0881622	['MTHFD1', 'PPAT']	Gene Ontology Biological Process (2018 version)	1.05472	downregulated
embryonic digestive tract development (GO:0048566)	4.34672	10.5563	0.415221	0.0881622	['ID2', 'TCF21']	Gene Ontology Biological Process (2018 version)	1.05472	downregulated
negative regulation of ion transport (GO:0043271)	4.34672	10.5563	0.415221	0.0881622	['PPIF', 'STC1']	Gene Ontology Biological Process (2018 version)	1.05472	downregulated
positive regulation of dendritic spine development (GO:0060999)	4.34672	10.5563	0.415221	0.0881622	['CAMK1', 'LRP8']	Gene Ontology Biological Process (2018 version)	1.05472	downregulated
ureteric bud morphogenesis (GO:0060675)	4.34672	10.5563	0.415221	0.0881622	['MYC', 'TCF21']	Gene Ontology Biological Process (2018 version)	1.05472	downregulated
regulation of epidermal cell differentiation (GO:0045604)	4.34672	10.5563	0.415221	0.0881622	['ZFP36', 'CBFB']	Gene Ontology Biological Process (2018 version)	1.05472	downregulated
positive regulation of gene silencing by miRNA (GO:2000637)	4.34672	10.5563	0.49726	0.0881622	['BMP4', 'AJUBA']	Gene Ontology Biological Process (2018 version)	1.05472	upregulated
axon extension (GO:0048675)	4.34672	10.5563	0.49726	0.0881622	['NRP1', 'SLIT3']	Gene Ontology Biological Process (2018 version)	1.05472	upregulated
dopamine metabolic process (GO:0042417)	4.34672	10.5563	0.49726	0.0881622	['MOXD1', 'TGFB2']	Gene Ontology Biological Process (2018 version)	1.05472	upregulated
telomere maintenance via telomerase (GO:0007004)	4.34672	10.5563	0.49726	0.0881622	['TNKS1BP1', 'SMG6']	Gene Ontology Biological Process (2018 version)	1.05472	upregulated
eye morphogenesis (GO:0048592)	4.34672	10.5563	0.49726	0.0881622	['RARG', 'AGTPBP1']	Gene Ontology Biological Process (2018 version)	1.05472	upregulated
cellular calcium ion homeostasis (GO:0006874)	2.01215	4.88011	0.497685	0.0884492	['CAMK2D', 'CXCL12', 'WFS1', 'FKBP1B', 'MICU1', 'MCU']	Gene Ontology Biological Process (2018 version)	1.05331	upregulated
negative regulation of programmed cell death (GO:0043069)	1.50366	3.63091	0.420181	0.0893926	['NPM1', 'TSLP', 'CITED2', 'PLK2', 'DKK1', 'MMP9', 'HSPD1', 'GCLC', 'MYC', 'CASP3', 'PPIF', 'MYO18A', 'PIM3', 'UBA52', 'CD44']	Gene Ontology Biological Process (2018 version)	1.0487	downregulated
regulation of heart contraction (GO:0008016)	2.17845	5.25213	0.503688	0.0897301	['CAMK2D', 'TGFB2', 'NPR2', 'TPM1', 'FKBP1B']	Gene Ontology Biological Process (2018 version)	1.04706	upregulated
protein sumoylation (GO:0016925)	2.44909	5.8871	0.423118	0.0903748	['POM121', 'PCNA', 'NUP188', 'EYA1']	Gene Ontology Biological Process (2018 version)	1.04395	downregulated
regulation of actin filament polymerization (GO:0030833)	2.44909	5.8871	0.423118	0.0903748	['VASP', 'NCK2', 'ARHGAP18', 'ARF6']	Gene Ontology Biological Process (2018 version)	1.04395	downregulated
MAPK cascade (GO:0000165)	1.62039	3.88666	0.424483	0.0908456	['MAPK11', 'MEF2C', 'PLVAP', 'ZFP36', 'IRS1', 'MYC', 'FYN', 'UBA52', 'DUSP6', 'DUSP7', 'CAMKK2']	Gene Ontology Biological Process (2018 version)	1.0417	downregulated
regulation of ATP metabolic process (GO:1903578)	2.93662	7.00461	0.426812	0.0920647	['POM121', 'NUP188', 'BEND3']	Gene Ontology Biological Process (2018 version)	1.03591	downregulated
lipase activity (GO:0016298)	2.93662	7.00461	0.561829	0.0920647	['ABHD12', 'DDHD2', 'PNPLA2']	Gene Ontology Molecular Function (2018 version)	1.03591	upregulated
regulation of B cell proliferation (GO:0030888)	2.93662	7.00461	0.426812	0.0920647	['MEF2C', 'TFRC', 'TNFRSF21']	Gene Ontology Biological Process (2018 version)	1.03591	downregulated
protein transmembrane import into intracellular organelle (GO:0044743)	2.93662	7.00461	0.426812	0.0920647	['TOMM40', 'TIMM10', 'HSPD1']	Gene Ontology Biological Process (2018 version)	1.03591	downregulated
cardiac ventricle morphogenesis (GO:0003208)	2.93662	7.00461	0.515562	0.0920647	['TGFB2', 'TPM1', 'CPE']	Gene Ontology Biological Process (2018 version)	1.03591	upregulated
branching morphogenesis of an epithelial tube (GO:0048754)	2.93662	7.00461	0.426812	0.0920647	['MYC', 'LRP5', 'TCF21']	Gene Ontology Biological Process (2018 version)	1.03591	downregulated
Rac GTPase binding (GO:0048365)	2.93662	7.00461	0.399454	0.0920647	['SH3BP1', 'MTSS1L', 'IQGAP2']	Gene Ontology Molecular Function (2018 version)	1.03591	downregulated
positive regulation of protein metabolic process (GO:0051247)	2.1544	5.12101	0.518605	0.0928286	['LRP1', 'WFS1', 'TIPARP', 'WWP1', 'CLU']	Gene Ontology Biological Process (2018 version)	1.03232	upregulated
negative regulation of nucleic acid-templated transcription (GO:1903507)	1.47308	3.50047	0.429819	0.0928946	['CEBPA', 'TLE1', 'CBX5', 'CTBP2', 'THRA', 'CITED2', 'HMGB2', 'GATAD2A', 'TBX2', 'PER1', 'GCLC', 'ZEB1', 'TFAP4', 'MYBBP1A', 'ID2', 'E2F1']	Gene Ontology Biological Process (2018 version)	1.03201	downregulated
protein dephosphorylation (GO:0006470)	1.97812	4.68149	0.432231	0.0937962	['DUSP4', 'EYA1', 'PDXP', 'DUSP6', 'DUSP7', 'PPM1G']	Gene Ontology Biological Process (2018 version)	1.02781	downregulated
regulation of endocytosis (GO:0030100)	2.41129	5.69767	0.432231	0.0941456	['SCARB1', 'HIP1', 'AP2S1', 'LDLR']	Gene Ontology Biological Process (2018 version)	1.0262	downregulated
regulation of endothelial cell migration (GO:0010594)	2.41129	5.69767	0.432231	0.0941456	['SCARB1', 'SH3BP1', 'STC1', 'EMP2']	Gene Ontology Biological Process (2018 version)	1.0262	downregulated
positive regulation of neurogenesis (GO:0050769)	2.41129	5.69767	0.432231	0.0941456	['MEF2C', 'PCP4', 'SEMA6A', 'ZEB1']	Gene Ontology Biological Process (2018 version)	1.0262	downregulated
phospholipase activity (GO:0004620)	2.41129	5.69767	0.561829	0.0941456	['ABHD12', 'DDHD2', 'NAPEPLD', 'PNPLA6']	Gene Ontology Molecular Function (2018 version)	1.0262	upregulated
negative regulation of angiogenesis (GO:0016525)	2.41129	5.69767	0.519645	0.0941456	['TGFB2', 'SPARC', 'SULF1', 'HOXA5']	Gene Ontology Biological Process (2018 version)	1.0262	upregulated
protein oligomerization (GO:0051259)	1.7001	3.9919	0.432281	0.0955567	['ALAD', 'NPM1', 'DGKD', 'RPS19', 'MAT2A', 'SHMT1', 'BEND3', 'HMOX1', 'HMGCR']	Gene Ontology Biological Process (2018 version)	1.01974	downregulated
zinc II ion transport (GO:0006829)	4.11773	9.65438	0.519645	0.0958868	['SLC39A13', 'SLC39A1']	Gene Ontology Biological Process (2018 version)	1.01824	upregulated
negative regulation of protein tyrosine kinase activity (GO:0061099)	4.11773	9.65438	0.519645	0.0958868	['ERRFI1', 'SH3BP5']	Gene Ontology Biological Process (2018 version)	1.01824	upregulated
positive regulation of BMP signaling pathway (GO:0030513)	4.11773	9.65438	0.519645	0.0958868	['BMP4', 'SULF1']	Gene Ontology Biological Process (2018 version)	1.01824	upregulated
positive regulation of defense response to virus by host (GO:0002230)	4.11773	9.65438	0.519645	0.0958868	['TRAF3IP2', 'DDX58']	Gene Ontology Biological Process (2018 version)	1.01824	upregulated
limb morphogenesis (GO:0035108)	4.11773	9.65438	0.519645	0.0958868	['TGFB2', 'LRP6']	Gene Ontology Biological Process (2018 version)	1.01824	upregulated
mitochondrial respiratory chain complex IV biogenesis (GO:0097034)	4.11773	9.65438	0.519645	0.0958868	['SURF1', 'COX20']	Gene Ontology Biological Process (2018 version)	1.01824	upregulated
scavenger receptor activity (GO:0005044)	4.11773	9.65438	0.561829	0.0958868	['LRP1', 'ACKR3']	Gene Ontology Molecular Function (2018 version)	1.01824	upregulated
positive regulation of transcription from RNA polymerase II promoter involved in cellular response to chemical stimulus (GO:1901522)	4.11773	9.65438	0.519645	0.0958868	['SMAD1', 'CREB3']	Gene Ontology Biological Process (2018 version)	1.01824	upregulated
regulation of cardiac muscle hypertrophy (GO:0010611)	4.11773	9.65438	0.432281	0.0958868	['RGS2', 'PARP1']	Gene Ontology Biological Process (2018 version)	1.01824	downregulated
positive regulation of histone acetylation (GO:0035066)	4.11773	9.65438	0.432281	0.0958868	['PAXIP1', 'RUVBL2']	Gene Ontology Biological Process (2018 version)	1.01824	downregulated
negative regulation of cytokine biosynthetic process (GO:0042036)	4.11773	9.65438	0.432281	0.0958868	['ZFP36', 'TRIB2']	Gene Ontology Biological Process (2018 version)	1.01824	downregulated
regulation of macrophage activation (GO:0043030)	4.11773	9.65438	0.432281	0.0958868	['MYO18A', 'HSPD1']	Gene Ontology Biological Process (2018 version)	1.01824	downregulated
nucleotide-excision repair, preincision complex stabilization (GO:0006293)	4.11773	9.65438	0.432281	0.0958868	['PARP1', 'RPA2']	Gene Ontology Biological Process (2018 version)	1.01824	downregulated
negative regulation of cyclin-dependent protein kinase activity (GO:1904030)	4.11773	9.65438	0.432281	0.0958868	['CEBPA', 'TFAP4']	Gene Ontology Biological Process (2018 version)	1.01824	downregulated
photoperiodism (GO:0009648)	4.11773	9.65438	0.432281	0.0958868	['PER1', 'ID2']	Gene Ontology Biological Process (2018 version)	1.01824	downregulated
hepaticobiliary system development (GO:0061008)	4.11773	9.65438	0.432281	0.0958868	['CEBPA', 'CITED2']	Gene Ontology Biological Process (2018 version)	1.01824	downregulated
regulation of cardiac muscle contraction by calcium ion signaling (GO:0010882)	4.11773	9.65438	0.519645	0.0958868	['CAMK2D', 'FKBP1B']	Gene Ontology Biological Process (2018 version)	1.01824	upregulated
energy reserve metabolic process (GO:0006112)	4.11773	9.65438	0.519645	0.0958868	['PHKG2', 'PRKAG2']	Gene Ontology Biological Process (2018 version)	1.01824	upregulated
RNA-dependent DNA biosynthetic process (GO:0006278)	4.11773	9.65438	0.519645	0.0958868	['TNKS1BP1', 'SMG6']	Gene Ontology Biological Process (2018 version)	1.01824	upregulated
U1 snRNP (GO:0005685)	4.11773	9.65438	0.323276	0.0958868	['SNRPB2', 'SNRPD3']	Gene Ontology Cellular Component (2018 version)	1.01824	downregulated
phosphatidylinositol-3,5-bisphosphate binding (GO:0080025)	4.11773	9.65438	0.404279	0.0958868	['HIP1', 'SH3PXD2B']	Gene Ontology Molecular Function (2018 version)	1.01824	downregulated
sialyltransferase activity (GO:0008373)	4.11773	9.65438	0.404279	0.0958868	['ST3GAL4', 'ST6GALNAC4']	Gene Ontology Molecular Function (2018 version)	1.01824	downregulated
mitochondrial calcium ion transmembrane transport (GO:0006851)	4.11773	9.65438	0.519645	0.0958868	['MICU1', 'MCU']	Gene Ontology Biological Process (2018 version)	1.01824	upregulated
hepaticobiliary system development (GO:0061008)	4.11773	9.65438	0.519645	0.0958868	['RARG', 'RARB']	Gene Ontology Biological Process (2018 version)	1.01824	upregulated
positive regulation of neuron projection development (GO:0010976)	2.13087	4.99392	0.432281	0.0959814	['FZD1', 'NDNF', 'VLDLR', 'CAMK1', 'LRP8']	Gene Ontology Biological Process (2018 version)	1.01781	downregulated
core promoter binding (GO:0001047)	2.13087	4.99392	0.404279	0.0959814	['NPM1', 'NFYA', 'MYBBP1A', 'E2F1', 'E2F3']	Gene Ontology Molecular Function (2018 version)	1.01781	downregulated
GTPase activator activity (GO:0005096)	1.64469	3.84979	0.561829	0.0962569	['ERRFI1', 'NRP1', 'RGS5', 'ARHGAP10', 'CDC42EP3', 'TBCD', 'RGS10', 'ARHGAP29', 'GNB5', 'ARHGAP5']	Gene Ontology Molecular Function (2018 version)	1.01657	upregulated
GTPase activator activity (GO:0005096)	1.64469	3.84979	0.404279	0.0962569	['RGS2', 'RGS3', 'SH3BP1', 'CHN2', 'APLP2', 'MTSS1L', 'ARHGAP18', 'ASAP1', 'ASAP2', 'TBC1D16']	Gene Ontology Molecular Function (2018 version)	1.01657	downregulated
cytoskeleton organization (GO:0007010)	1.96154	4.58581	0.52143	0.0965335	['ARHGAP10', 'PALLD', 'TPM1', 'ZMYM6', 'MICAL3', 'AJUBA']	Gene Ontology Biological Process (2018 version)	1.01532	upregulated
regulation of focal adhesion assembly (GO:0051893)	2.86485	6.68211	0.52143	0.0970577	['NRP1', 'ITGB1BP1', 'PHLDB2']	Gene Ontology Biological Process (2018 version)	1.01297	upregulated
positive regulation of transport (GO:0051050)	2.86485	6.68211	0.52143	0.0970577	['LRP1', 'FLOT1', 'INPP5K']	Gene Ontology Biological Process (2018 version)	1.01297	upregulated
cholesterol transport (GO:0030301)	2.86485	6.68211	0.435473	0.0970577	['SCARB1', 'STARD4', 'LDLR']	Gene Ontology Biological Process (2018 version)	1.01297	downregulated
myeloid cell differentiation (GO:0030099)	2.86485	6.68211	0.435473	0.0970577	['CEBPA', 'RPS19', 'CASP3']	Gene Ontology Biological Process (2018 version)	1.01297	downregulated
vascular endothelial growth factor receptor signaling pathway (GO:0048010)	2.37463	5.51602	0.52143	0.0979898	['NRP1', 'ABI1', 'VEGFC', 'SULF1']	Gene Ontology Biological Process (2018 version)	1.00882	upregulated
positive regulation of proteasomal ubiquitin-dependent protein catabolic process (GO:0032436)	2.37463	5.51602	0.52143	0.0979898	['NUB1', 'RNF19A', 'RCHY1', 'CLU']	Gene Ontology Biological Process (2018 version)	1.00882	upregulated
cytoskeleton-dependent cytokinesis (GO:0061640)	2.37463	5.51602	0.52143	0.0979898	['JTB', 'STAMBP', 'SNX33', 'RHOC']	Gene Ontology Biological Process (2018 version)	1.00882	upregulated
protein ubiquitination involved in ubiquitin-dependent protein catabolic process (GO:0042787)	2.37463	5.51602	0.52143	0.0979898	['RNF19A', 'BTBD3', 'WWP1', 'KLHL24']	Gene Ontology Biological Process (2018 version)	1.00882	upregulated
interferon-gamma-mediated signaling pathway (GO:0060333)	2.37463	5.51602	0.52143	0.0979898	['CAMK2D', 'TRIM26', 'NCAM1', 'IRF9']	Gene Ontology Biological Process (2018 version)	1.00882	upregulated
actin-based cell projection (GO:0098858)	2.37463	5.51602	0.325712	0.0979898	['FSCN1', 'CD302', 'IQGAP2', 'CD44']	Gene Ontology Cellular Component (2018 version)	1.00882	downregulated
response to molecule of bacterial origin (GO:0002237)	2.10785	4.8707	0.443352	0.099188	['PALM3', 'HMGB2', 'TNFRSF21', 'HNRNPA0', 'PF4']	Gene Ontology Biological Process (2018 version)	1.00354	downregulated
histone modification (GO:0016570)	2.10785	4.8707	0.443352	0.099188	['EYA1', 'PRMT1', 'UHRF1', 'RUVBL2', 'RUVBL1']	Gene Ontology Biological Process (2018 version)	1.00354	downregulated
actin filament binding (GO:0051015)	1.94523	4.49246	0.561829	0.0993132	['CFL2', 'TPM2', 'TPM1', 'TWF1', 'DSTN', 'NEXN']	Gene Ontology Molecular Function (2018 version)	1.00299	upregulated
magnesium ion binding (GO:0000287)	1.94523	4.49246	0.413805	0.0993132	['GCLC', 'DYRK2', 'IDH1', 'IDH2', 'PDXP', 'DCTPP1']	Gene Ontology Molecular Function (2018 version)	1.00299	downregulated
negative regulation of signal transduction (GO:0009968)	1.59019	3.66657	0.522159	0.0996844	['NTRK2', 'LRP1', 'NXN', 'CBY1', 'INPP5K', 'ENPP1', 'DACT3', 'ROR1', 'EPHB2', 'SULF1', 'HIC1']	Gene Ontology Biological Process (2018 version)	1.00137	upregulated
cellular protein metabolic process (GO:0044267)	1.43447	3.28358	0.522159	0.101363	['USP25', 'ITIH2', 'WFS1', 'ABCA3', 'IGF2', 'PLOD2', 'PLAT', 'PRSS23', 'FSTL1', 'LTBP1', 'LOXL2', 'BMP4', 'LOX', 'SPARCL1', 'CPE', 'IGFBP7', 'PNPLA2']	Gene Ontology Biological Process (2018 version)	0.994122	upregulated
cellular protein metabolic process (GO:0044267)	1.43447	3.28358	0.448707	0.101363	['RPL5', 'RPS7', 'IGFBP4', 'APLP2', 'DMP1', 'SNU13', 'RPL10A', 'MSRA', 'SPCS3', 'VCAN', 'RPS19', 'NHP2', 'EIF4EBP2', 'L2HGDH', 'RPL15', 'UBA52', 'LGMN']	Gene Ontology Biological Process (2018 version)	0.994122	downregulated
ubiquitin protein ligase binding (GO:0031625)	1.58428	3.62418	0.561829	0.101511	['RNF31', 'USP25', 'UBE2H', 'SMAD3', 'WFS1', 'DDX58', 'BTBD3', 'AKTIP', 'MFN2', 'CLU', 'GABARAP']	Gene Ontology Molecular Function (2018 version)	0.993485	upregulated
positive regulation of lymphocyte proliferation (GO:0050671)	2.33907	5.34174	0.448707	0.101906	['MEF2C', 'TFRC', 'NCK2', 'CD276']	Gene Ontology Biological Process (2018 version)	0.9918	downregulated
response to insulin (GO:0032868)	2.33907	5.34174	0.522159	0.101906	['FER', 'IGF2', 'ENPP1', 'INPP5K']	Gene Ontology Biological Process (2018 version)	0.9918	upregulated
organelle membrane fusion (GO:0090174)	2.33907	5.34174	0.522159	0.101906	['VAMP8', 'SNAP47', 'CHMP2B', 'STX1A']	Gene Ontology Biological Process (2018 version)	0.9918	upregulated
nuclear transcription factor complex (GO:0044798)	2.33907	5.34174	0.4928	0.101906	['RARG', 'RARB', 'NR1D2', 'PBX1']	Gene Ontology Cellular Component (2018 version)	0.9918	upregulated
integral component of endoplasmic reticulum membrane (GO:0030176)	1.92918	4.40136	0.4928	0.102135	['EXT1', 'HACD1', 'WFS1', 'ELOVL5', 'ACER3', 'TAP1']	Gene Ontology Cellular Component (2018 version)	0.990826	upregulated
regulation of mRNA stability (GO:0043488)	1.92918	4.40136	0.448707	0.102135	['ZFP36', 'NPM1', 'APEX1', 'E2F1', 'MEX3D', 'UBA52']	Gene Ontology Biological Process (2018 version)	0.990826	downregulated
ATPase activity, coupled to transmembrane movement of substances (GO:0042626)	2.79649	6.37945	0.561829	0.102158	['ABCA3', 'TAP1', 'ABCG2']	Gene Ontology Molecular Function (2018 version)	0.990726	upregulated
hydro-lyase activity (GO:0016836)	2.79649	6.37945	0.561829	0.102158	['HACD1', 'UROS', 'PARK7']	Gene Ontology Molecular Function (2018 version)	0.990726	upregulated
metal ion homeostasis (GO:0055065)	2.79649	6.37945	0.522159	0.102158	['WFS1', 'SLC12A6', 'LETMD1']	Gene Ontology Biological Process (2018 version)	0.990726	upregulated
P-P-bond-hydrolysis-driven transmembrane transporter activity (GO:0015405)	2.79649	6.37945	0.561829	0.102158	['ABCA3', 'TAP1', 'ABCG2']	Gene Ontology Molecular Function (2018 version)	0.990726	upregulated
negative regulation of ossification (GO:0030279)	2.79649	6.37945	0.448707	0.102158	['MEF2C', 'LRP5', 'DKK1']	Gene Ontology Biological Process (2018 version)	0.990726	downregulated
glycosaminoglycan biosynthetic process (GO:0006024)	2.08532	4.7512	0.448707	0.102448	['VCAN', 'CHPF', 'ST3GAL4', 'SDC1', 'CHST2']	Gene Ontology Biological Process (2018 version)	0.989497	downregulated
regulation of calcium ion import (GO:0090279)	3.91165	8.86118	0.448707	0.103796	['STC1', 'FYN']	Gene Ontology Biological Process (2018 version)	0.983821	downregulated
urogenital system development (GO:0001655)	3.91165	8.86118	0.522159	0.103796	['BMP4', 'EPHB2']	Gene Ontology Biological Process (2018 version)	0.983821	upregulated
nucleotide-excision repair, DNA incision, 3'-to lesion (GO:0006295)	3.91165	8.86118	0.448707	0.103796	['PARP1', 'RPA2']	Gene Ontology Biological Process (2018 version)	0.983821	downregulated
DNA catabolic process, endonucleolytic (GO:0000737)	3.91165	8.86118	0.448707	0.103796	['CASP3', 'HMGB2']	Gene Ontology Biological Process (2018 version)	0.983821	downregulated
positive regulation of interleukin-10 production (GO:0032733)	3.91165	8.86118	0.448707	0.103796	['TSLP', 'HSPD1']	Gene Ontology Biological Process (2018 version)	0.983821	downregulated
histone lysine methylation (GO:0034968)	3.91165	8.86118	0.448707	0.103796	['PAXIP1', 'WDR5']	Gene Ontology Biological Process (2018 version)	0.983821	downregulated
positive regulation of erythrocyte differentiation (GO:0045648)	3.91165	8.86118	0.448707	0.103796	['PRMT1', 'HMGB2']	Gene Ontology Biological Process (2018 version)	0.983821	downregulated
negative regulation of sprouting angiogenesis (GO:1903671)	3.91165	8.86118	0.448707	0.103796	['SEMA6A', 'MEOX2']	Gene Ontology Biological Process (2018 version)	0.983821	downregulated
regulation of interferon-gamma-mediated signaling pathway (GO:0060334)	3.91165	8.86118	0.448707	0.103796	['HSP90AB1', 'IFNGR2']	Gene Ontology Biological Process (2018 version)	0.983821	downregulated
protein localization to cell surface (GO:0034394)	3.91165	8.86118	0.448707	0.103796	['EMP2', 'ARF6']	Gene Ontology Biological Process (2018 version)	0.983821	downregulated
beta-catenin destruction complex disassembly (GO:1904886)	3.91165	8.86118	0.448707	0.103796	['FZD1', 'LRP5']	Gene Ontology Biological Process (2018 version)	0.983821	downregulated
regulation of ERBB signaling pathway (GO:1901184)	3.91165	8.86118	0.448707	0.103796	['RHBDF1', 'LGMN']	Gene Ontology Biological Process (2018 version)	0.983821	downregulated
viral genome replication (GO:0019079)	3.91165	8.86118	0.448707	0.103796	['CTBP2', 'PCBP1']	Gene Ontology Biological Process (2018 version)	0.983821	downregulated
positive regulation of phosphatase activity (GO:0010922)	3.91165	8.86118	0.448707	0.103796	['MEF2C', 'HSP90AB1']	Gene Ontology Biological Process (2018 version)	0.983821	downregulated
NAD binding (GO:0051287)	3.91165	8.86118	0.561829	0.103796	['HPGD', 'SIRT5']	Gene Ontology Molecular Function (2018 version)	0.983821	upregulated
STAT cascade (GO:0097696)	3.91165	8.86118	0.522159	0.103796	['NMI', 'STAMBP']	Gene Ontology Biological Process (2018 version)	0.983821	upregulated
cytosolic calcium ion transport (GO:0060401)	3.91165	8.86118	0.522159	0.103796	['MICU1', 'MCU']	Gene Ontology Biological Process (2018 version)	0.983821	upregulated
Wnt-activated receptor activity (GO:0042813)	3.91165	8.86118	0.561829	0.103796	['ROR1', 'LRP6']	Gene Ontology Molecular Function (2018 version)	0.983821	upregulated
negative regulation of cell cycle G1/S phase transition (GO:1902807)	3.91165	8.86118	0.522159	0.103796	['FHL1', 'JADE1']	Gene Ontology Biological Process (2018 version)	0.983821	upregulated
positive regulation of protein autophosphorylation (GO:0031954)	3.91165	8.86118	0.522159	0.103796	['TOM1L1', 'TNKS1BP1']	Gene Ontology Biological Process (2018 version)	0.983821	upregulated
zinc ion transmembrane transporter activity (GO:0005385)	3.91165	8.86118	0.561829	0.103796	['SLC39A13', 'SLC39A1']	Gene Ontology Molecular Function (2018 version)	0.983821	upregulated
negative regulation of myeloid cell differentiation (GO:0045638)	3.91165	8.86118	0.522159	0.103796	['MEIS2', 'HOXA5']	Gene Ontology Biological Process (2018 version)	0.983821	upregulated
Wnt-activated receptor activity (GO:0042813)	3.91165	8.86118	0.425699	0.103796	['FZD1', 'LRP5']	Gene Ontology Molecular Function (2018 version)	0.983821	downregulated
kinase binding (GO:0019900)	1.46558	3.31801	0.425699	0.103938	['CEBPA', 'NPM1', 'HSP90AB1', 'CTBP2', 'RPS7', 'PARP1', 'EMP2', 'ACSL3', 'RND3', 'CDC25A', 'POLA1', 'PER1', 'ZFP36', 'RPS19', 'HNRNPA0']	Gene Ontology Molecular Function (2018 version)	0.983224	downregulated
cytosolic part (GO:0044445)	1.80736	4.0803	0.342856	0.1046	['RPL5', 'RPS19', 'RPS7', 'NHP2', 'SNU13', 'RPL15', 'RPL10A']	Gene Ontology Cellular Component (2018 version)	0.980467	downregulated
transcriptional repressor activity, RNA polymerase II transcription regulatory region sequence-specific binding (GO:0001227)	1.80736	4.0803	0.425699	0.1046	['ZEB1', 'CNBP', 'E2F1', 'TCF21', 'AEBP1', 'ETS2', 'TBX2']	Gene Ontology Molecular Function (2018 version)	0.980467	downregulated
protein homooligomerization (GO:0051260)	1.7259	3.89133	0.452256	0.104908	['ALAD', 'DGKD', 'RXRA', 'SHMT1', 'BEND3', 'HMOX1', 'TK1', 'ACACA']	Gene Ontology Biological Process (2018 version)	0.97919	downregulated
regulation of macromolecule metabolic process (GO:0060255)	1.9134	4.31244	0.452256	0.104998	['MAPK11', 'CDK4', 'MYC', 'DKK1', 'LDLR', 'TBC1D16']	Gene Ontology Biological Process (2018 version)	0.978818	downregulated
regulation of transcription, DNA-templated (GO:0006355)	1.2298	2.7639	0.452818	0.10567	['CEBPA', 'PCNA', 'CTBP2', 'CBFB', 'THRA', 'EPAS1', 'CITED2', 'TCF7', 'LRP5', 'HMGB2', 'MRPL12', 'ETS2', 'ELAVL2', 'CAMKK2', 'HSPD1', 'ORC1', 'MYC', 'RUVBL2', 'RUVBL1', 'E2F1', 'FZD1', 'TCF19', 'IVNS1ABP', 'EGR1', 'CDT1', 'MEF2C', 'SMARCC1', 'NPM1', 'TLE1', 'CBX5', 'NFYA', 'PRMT1', 'CNBP', 'ACTL6A', 'PRRX2', 'PRMT3', 'HNRNPAB', 'GATAD2A', 'TBX2', 'DHFR', 'PER1', 'POLA1', 'GCLC', 'ZEB1', 'MAFB', '…	Gene Ontology Biological Process (2018 version)	0.976049	downregulated
cellular response to metal ion (GO:0071248)	2.06326	4.63528	0.452818	0.105761	['ITPKB', 'MEF2C', 'PPIF', 'RASGRP2', 'MMP9']	Gene Ontology Biological Process (2018 version)	0.975676	downregulated
phosphatidylinositol binding (GO:0035091)	2.06326	4.63528	0.42711	0.105761	['SCARB1', 'MYO1E', 'HIP1', 'SH3PXD2B', 'SNX8']	Gene Ontology Molecular Function (2018 version)	0.975676	downregulated
regulation of neuron death (GO:1901214)	2.30455	5.17447	0.452818	0.105893	['EGR1', 'MEF2C', 'FYN', 'DKK1']	Gene Ontology Biological Process (2018 version)	0.975131	downregulated
regulation of fat cell differentiation (GO:0045598)	2.30455	5.17447	0.452818	0.105893	['ZFP36', 'LRP5', 'E2F1', 'TRIB2']	Gene Ontology Biological Process (2018 version)	0.975131	downregulated
regulation of fat cell differentiation (GO:0045598)	2.30455	5.17447	0.522159	0.105893	['SMAD3', 'RARRES2', 'ENPP1', 'AAMDC']	Gene Ontology Biological Process (2018 version)	0.975131	upregulated
cell-cell junction organization (GO:0045216)	2.30455	5.17447	0.522159	0.105893	['TGFB2', 'SMAD3', 'TGFB3', 'NECTIN2']	Gene Ontology Biological Process (2018 version)	0.975131	upregulated
early endosome (GO:0005769)	1.65976	3.72436	0.499178	0.106043	['VAMP8', 'NRP1', 'NTRK2', 'RAB5B', 'PARM1', 'LRP1', 'FLOT1', 'RAB29', 'LRP6']	Gene Ontology Cellular Component (2018 version)	0.974518	upregulated
protein localization to membrane (GO:0072657)	1.79545	4.00965	0.522159	0.107182	['TMEM150A', 'FLOT1', 'RAB29', 'INPP5K', 'CPE', 'ITGB1BP1', 'LRP6']	Gene Ontology Biological Process (2018 version)	0.969879	upregulated
transcription initiation from RNA polymerase II promoter (GO:0006367)	1.79545	4.00965	0.522159	0.107182	['NOTCH2', 'TAF6L', 'RARG', 'RARB', 'NR1D2', 'CTGF', 'TEAD3']	Gene Ontology Biological Process (2018 version)	0.969879	upregulated
transcription initiation from RNA polymerase II promoter (GO:0006367)	1.79545	4.00965	0.454997	0.107182	['NR4A1', 'RXRA', 'CBFB', 'THRA', 'CDK4', 'E2F3', 'NR2F6']	Gene Ontology Biological Process (2018 version)	0.969879	downregulated
regulation of fibroblast proliferation (GO:0048145)	2.73132	6.09504	0.454997	0.107363	['CDK4', 'MYC', 'E2F1']	Gene Ontology Biological Process (2018 version)	0.969145	downregulated
cartilage development (GO:0051216)	2.73132	6.09504	0.454997	0.107363	['MEF2C', 'WNT5B', 'CD44']	Gene Ontology Biological Process (2018 version)	0.969145	downregulated
regulation of G1/S transition of mitotic cell cycle (GO:2000045)	2.73132	6.09504	0.454997	0.107363	['ID2', 'E2F1', 'DACT1']	Gene Ontology Biological Process (2018 version)	0.969145	downregulated
positive regulation of protein localization to cell periphery (GO:1904377)	2.73132	6.09504	0.522159	0.107363	['GPSM2', 'LRP1', 'EPHB2']	Gene Ontology Biological Process (2018 version)	0.969145	upregulated
regulation of G1/S transition of mitotic cell cycle (GO:2000045)	2.73132	6.09504	0.522159	0.107363	['FHL1', 'JADE1', 'PSME2']	Gene Ontology Biological Process (2018 version)	0.969145	upregulated
regulation of DNA metabolic process (GO:0051052)	2.73132	6.09504	0.454997	0.107363	['UHRF1', 'MYC', 'ALYREF']	Gene Ontology Biological Process (2018 version)	0.969145	downregulated
protein processing (GO:0016485)	2.04167	4.52281	0.460281	0.109126	['RHBDF1', 'SPCS3', 'CPXM1', 'AEBP1', 'LGMN']	Gene Ontology Biological Process (2018 version)	0.962074	downregulated
endonuclease activity (GO:0004519)	2.27104	5.01383	0.440641	0.10995	['FEN1', 'NOB1', 'APEX1', 'LRPPRC']	Gene Ontology Molecular Function (2018 version)	0.958803	downregulated
positive regulation of proteasomal protein catabolic process (GO:1901800)	2.27104	5.01383	0.522159	0.10995	['NUB1', 'RNF19A', 'RCHY1', 'CLU']	Gene Ontology Biological Process (2018 version)	0.958803	upregulated
protein N-linked glycosylation (GO:0006487)	2.27104	5.01383	0.460281	0.10995	['MGAT5', 'ST3GAL4', 'MOGS', 'ST6GALNAC4']	Gene Ontology Biological Process (2018 version)	0.958803	downregulated
canonical Wnt signaling pathway (GO:0060070)	2.27104	5.01383	0.460281	0.10995	['FZD1', 'MYC', 'TCF7', 'LRP5']	Gene Ontology Biological Process (2018 version)	0.958803	downregulated
disordered domain specific binding (GO:0097718)	3.72519	8.15957	0.441427	0.111874	['HSP90AB1', 'FYN']	Gene Ontology Molecular Function (2018 version)	0.951269	downregulated
ADP binding (GO:0043531)	3.72519	8.15957	0.441427	0.111874	['GCLC', 'MYO18A']	Gene Ontology Molecular Function (2018 version)	0.951269	downregulated
U5 snRNP (GO:0005682)	3.72519	8.15957	0.361676	0.111874	['SNRNP40', 'SNRPD3']	Gene Ontology Cellular Component (2018 version)	0.951269	downregulated
regulation of chondrocyte differentiation (GO:0032330)	3.72519	8.15957	0.522159	0.111874	['PKDCC', 'LOXL2']	Gene Ontology Biological Process (2018 version)	0.951269	upregulated
protein K48-linked deubiquitination (GO:0071108)	3.72519	8.15957	0.522159	0.111874	['USP25', 'OTUD7B']	Gene Ontology Biological Process (2018 version)	0.951269	upregulated
cellular response to interleukin-6 (GO:0071354)	3.72519	8.15957	0.522159	0.111874	['FER', 'IL6ST']	Gene Ontology Biological Process (2018 version)	0.951269	upregulated
regulation of release of sequestered calcium ion into cytosol by sarcoplasmic reticulum (GO:0010880)	3.72519	8.15957	0.522159	0.111874	['CAMK2D', 'FKBP1B']	Gene Ontology Biological Process (2018 version)	0.951269	upregulated
ADP binding (GO:0043531)	3.72519	8.15957	0.561829	0.111874	['PRKAG2', 'TAP1']	Gene Ontology Molecular Function (2018 version)	0.951269	upregulated
positive regulation of monooxygenase activity (GO:0032770)	3.72519	8.15957	0.522159	0.111874	['NPR3', 'PARK7']	Gene Ontology Biological Process (2018 version)	0.951269	upregulated
viral budding (GO:0046755)	3.72519	8.15957	0.522159	0.111874	['CHMP2B', 'CHMP2A']	Gene Ontology Biological Process (2018 version)	0.951269	upregulated
regulation of androgen receptor signaling pathway (GO:0060765)	3.72519	8.15957	0.522159	0.111874	['PARK7', 'FOXP1']	Gene Ontology Biological Process (2018 version)	0.951269	upregulated
positive regulation of cell junction assembly (GO:1901890)	3.72519	8.15957	0.522159	0.111874	['NRP1', 'FLOT1']	Gene Ontology Biological Process (2018 version)	0.951269	upregulated
zinc II ion transmembrane transport (GO:0071577)	3.72519	8.15957	0.522159	0.111874	['SLC39A13', 'SLC39A1']	Gene Ontology Biological Process (2018 version)	0.951269	upregulated
positive regulation of protein oligomerization (GO:0032461)	3.72519	8.15957	0.522159	0.111874	['RHOC', 'CLU']	Gene Ontology Biological Process (2018 version)	0.951269	upregulated
rRNA methylation (GO:0031167)	3.72519	8.15957	0.460281	0.111874	['FBL', 'EMG1']	Gene Ontology Biological Process (2018 version)	0.951269	downregulated
negative regulation of extrinsic apoptotic signaling pathway in absence of ligand (GO:2001240)	3.72519	8.15957	0.460281	0.111874	['EYA1', 'PF4']	Gene Ontology Biological Process (2018 version)	0.951269	downregulated
apoptotic nuclear changes (GO:0030262)	3.72519	8.15957	0.460281	0.111874	['CASP3', 'HMGB2']	Gene Ontology Biological Process (2018 version)	0.951269	downregulated
negative regulation of signal transduction in absence of ligand (GO:1901099)	3.72519	8.15957	0.460281	0.111874	['EYA1', 'PF4']	Gene Ontology Biological Process (2018 version)	0.951269	downregulated
vitamin transport (GO:0051180)	3.72519	8.15957	0.460281	0.111874	['SCARB1', 'SLC19A1']	Gene Ontology Biological Process (2018 version)	0.951269	downregulated
negative regulation of viral transcription (GO:0032897)	3.72519	8.15957	0.460281	0.111874	['ZFP36', 'TFAP4']	Gene Ontology Biological Process (2018 version)	0.951269	downregulated
regulation of ion homeostasis (GO:2000021)	3.72519	8.15957	0.522159	0.111874	['CAMK2D', 'FHL1']	Gene Ontology Biological Process (2018 version)	0.951269	upregulated
RNA polymerase II activating transcription factor binding (GO:0001102)	2.66911	5.82746	0.561829	0.112669	['TAF6L', 'SMAD3', 'IFI27']	Gene Ontology Molecular Function (2018 version)	0.948195	upregulated
regulation of intrinsic apoptotic signaling pathway (GO:2001242)	2.66911	5.82746	0.460281	0.112669	['PPIF', 'NOC2L', 'MMP9']	Gene Ontology Biological Process (2018 version)	0.948195	downregulated
fatty acid biosynthetic process (GO:0006633)	2.66911	5.82746	0.460281	0.112669	['ACLY', 'ELOVL6', 'ACACA']	Gene Ontology Biological Process (2018 version)	0.948195	downregulated
cellular response to heat (GO:0034605)	2.66911	5.82746	0.460281	0.112669	['ANO1', 'HMOX1', 'RBBP7']	Gene Ontology Biological Process (2018 version)	0.948195	downregulated
transcriptional repressor activity, RNA polymerase II transcription factor binding (GO:0001191)	2.66911	5.82746	0.441427	0.112669	['TLE1', 'CITED2', 'ID2']	Gene Ontology Molecular Function (2018 version)	0.948195	downregulated
fatty acid biosynthetic process (GO:0006633)	2.66911	5.82746	0.522159	0.112669	['HACD1', 'ELOVL5', 'CBR4']	Gene Ontology Biological Process (2018 version)	0.948195	upregulated
positive regulation of cell differentiation (GO:0045597)	1.68843	3.65963	0.460281	0.114467	['MAPK11', 'MEF2C', 'ZFP36', 'HSP90AB1', 'TMEM119', 'LRP5', 'CAMK1', 'PF4']	Gene Ontology Biological Process (2018 version)	0.941321	downregulated
cellular response to organic substance (GO:0071310)	1.85275	3.97741	0.522159	0.116862	['SMAD3', 'TIPARP', 'NCOA3', 'INPP5K', 'SLIT3', 'PARK7']	Gene Ontology Biological Process (2018 version)	0.932326	upregulated
G-protein coupled receptor binding (GO:0001664)	1.85275	3.97741	0.445769	0.116862	['FZD1', 'REEP1', 'WNT5B', 'GNA11', 'NPY', 'GNAS']	Gene Ontology Molecular Function (2018 version)	0.932326	downregulated
endosome to lysosome transport (GO:0008333)	2.60966	5.57542	0.522159	0.118073	['SNAPIN', 'AKTIP', 'KIF13A']	Gene Ontology Biological Process (2018 version)	0.92785	upregulated
actomyosin (GO:0042641)	2.60966	5.57542	0.542572	0.118073	['FBLIM1', 'TPM1', 'PGM5']	Gene Ontology Cellular Component (2018 version)	0.92785	upregulated
retinoid metabolic process (GO:0001523)	2.20684	4.71114	0.522159	0.118269	['LRP1', 'RARRES2', 'NAPEPLD', 'DHRS3']	Gene Ontology Biological Process (2018 version)	0.927129	upregulated
regulation of defense response (GO:0031347)	2.20684	4.71114	0.522159	0.118269	['OTUD7B', 'NR1D2', 'PARK7', 'FOXP1']	Gene Ontology Biological Process (2018 version)	0.927129	upregulated
purine ribonucleotide biosynthetic process (GO:0009152)	2.20684	4.71114	0.522159	0.118269	['SURF1', 'NPR2', 'PRKAG2', 'PPCDC']	Gene Ontology Biological Process (2018 version)	0.927129	upregulated
gland development (GO:0048732)	2.20684	4.71114	0.460281	0.118269	['CEBPA', 'THRA', 'CITED2', 'TCF21']	Gene Ontology Biological Process (2018 version)	0.927129	downregulated
regulation of actin cytoskeleton organization (GO:0032956)	2.20684	4.71114	0.460281	0.118269	['SH3BP1', 'FSCN1', 'ARHGAP18', 'RND3']	Gene Ontology Biological Process (2018 version)	0.927129	downregulated
positive regulation of vascular endothelial growth factor production (GO:0010575)	3.55568	7.53572	0.522159	0.12011	['SULF1', 'IL6ST']	Gene Ontology Biological Process (2018 version)	0.920421	upregulated
actin nucleation (GO:0045010)	3.55568	7.53572	0.460281	0.12011	['ARPC4', 'IQGAP2']	Gene Ontology Biological Process (2018 version)	0.920421	downregulated
cellular lipid catabolic process (GO:0044242)	3.55568	7.53572	0.522159	0.12011	['NUDT7', 'LPIN2']	Gene Ontology Biological Process (2018 version)	0.920421	upregulated
negative regulation of G1/S transition of mitotic cell cycle (GO:2000134)	3.55568	7.53572	0.522159	0.12011	['FHL1', 'JADE1']	Gene Ontology Biological Process (2018 version)	0.920421	upregulated
regulation of chemotaxis (GO:0050920)	3.55568	7.53572	0.522159	0.12011	['EFNB2', 'RARRES2']	Gene Ontology Biological Process (2018 version)	0.920421	upregulated
fatty acid derivative biosynthetic process (GO:1901570)	3.55568	7.53572	0.522159	0.12011	['HMGCS2', 'CBR4']	Gene Ontology Biological Process (2018 version)	0.920421	upregulated
positive regulation of histone methylation (GO:0031062)	3.55568	7.53572	0.460281	0.12011	['DNMT1', 'PAXIP1']	Gene Ontology Biological Process (2018 version)	0.920421	downregulated
retinoid binding (GO:0005501)	3.55568	7.53572	0.445769	0.12011	['RXRA', 'E2F1']	Gene Ontology Molecular Function (2018 version)	0.920421	downregulated
positive regulation of immune effector process (GO:0002699)	3.55568	7.53572	0.460281	0.12011	['RPS19', 'MYO18A']	Gene Ontology Biological Process (2018 version)	0.920421	downregulated
regulation of chromosome organization (GO:0033044)	3.55568	7.53572	0.460281	0.12011	['CDT1', 'MYC']	Gene Ontology Biological Process (2018 version)	0.920421	downregulated
histone mRNA metabolic process (GO:0008334)	3.55568	7.53572	0.460281	0.12011	['SLBP', 'SNRPD3']	Gene Ontology Biological Process (2018 version)	0.920421	downregulated
cellular modified amino acid biosynthetic process (GO:0042398)	3.55568	7.53572	0.460281	0.12011	['GATM', 'GCLC']	Gene Ontology Biological Process (2018 version)	0.920421	downregulated
proteasomal ubiquitin-independent protein catabolic process (GO:0010499)	3.55568	7.53572	0.460281	0.12011	['KLHL25', 'ENC1']	Gene Ontology Biological Process (2018 version)	0.920421	downregulated
cellular senescence (GO:0090398)	3.55568	7.53572	0.460281	0.12011	['ID2', 'TBX2']	Gene Ontology Biological Process (2018 version)	0.920421	downregulated
negative regulation of endothelial cell apoptotic process (GO:2000352)	3.55568	7.53572	0.460281	0.12011	['RAMP2', 'NDNF']	Gene Ontology Biological Process (2018 version)	0.920421	downregulated
regulation of cell cycle G1/S phase transition (GO:1902806)	3.55568	7.53572	0.460281	0.12011	['ID2', 'E2F1']	Gene Ontology Biological Process (2018 version)	0.920421	downregulated
extracellular matrix organization (GO:0030198)	1.60637	3.38241	0.522159	0.12177	['TGFB2', 'SPARC', 'SCUBE1', 'FLRT2', 'LOX', 'COL12A1', 'FLOT1', 'FBLN5', 'LOXL2']	Gene Ontology Biological Process (2018 version)	0.91446	upregulated
thiol-dependent ubiquitin-specific protease activity (GO:0004843)	2.17608	4.56849	0.561829	0.122528	['USP25', 'USP15', 'OTUD7B', 'STAMBP']	Gene Ontology Molecular Function (2018 version)	0.911765	upregulated
GTPase binding (GO:0051020)	2.17608	4.56849	0.445769	0.122528	['APLP2', 'ASAP1', 'ASAP2', 'FGD1']	Gene Ontology Molecular Function (2018 version)	0.911765	downregulated
negative regulation of extrinsic apoptotic signaling pathway (GO:2001237)	2.17608	4.56849	0.460281	0.122528	['EYA1', 'HMOX1', 'ITGA6', 'PF4']	Gene Ontology Biological Process (2018 version)	0.911765	downregulated
double-strand break repair via homologous recombination (GO:0000724)	2.17608	4.56849	0.460281	0.122528	['GINS2', 'FEN1', 'PARP1', 'RPA2']	Gene Ontology Biological Process (2018 version)	0.911765	downregulated
non-recombinational repair (GO:0000726)	2.5528	5.33774	0.460281	0.123571	['POLA1', 'PAXIP1', 'ATP23']	Gene Ontology Biological Process (2018 version)	0.908084	downregulated
positive regulation of response to DNA damage stimulus (GO:2001022)	2.5528	5.33774	0.460281	0.123571	['PCNA', 'EYA1', 'MYC']	Gene Ontology Biological Process (2018 version)	0.908084	downregulated
glutathione metabolic process (GO:0006749)	2.5528	5.33774	0.460281	0.123571	['GGT5', 'GCLC', 'GSTM1']	Gene Ontology Biological Process (2018 version)	0.908084	downregulated
L-amino acid transmembrane transporter activity (GO:0015179)	2.5528	5.33774	0.445769	0.123571	['SLC25A15', 'SLC43A1', 'SLC7A2']	Gene Ontology Molecular Function (2018 version)	0.908084	downregulated
amyloid-beta binding (GO:0001540)	2.5528	5.33774	0.561829	0.123571	['TGFB2', 'EPHB2', 'CLU']	Gene Ontology Molecular Function (2018 version)	0.908084	upregulated
nuclear speck (GO:0016607)	1.51663	3.15419	0.386787	0.124963	['MEF2C', 'SF3A1', 'SNRNP40', 'PCBP1', 'APEX1', 'NAMPT', 'SRSF2', 'EP400', 'ARHGAP18', 'SNRPB2', 'GCAT']	Gene Ontology Cellular Component (2018 version)	0.903219	downregulated
negative regulation of cell proliferation (GO:0008285)	1.46055	3.03746	0.522159	0.124971	['RARG', 'TGFB2', 'TGFB3', 'TGFB1I1', 'EIF2AK2', 'BMP4', 'ADAMTS1', 'PDPN', 'ABI1', 'OGN', 'MFN2', 'IGFBP7', 'ITGB1BP1']	Gene Ontology Biological Process (2018 version)	0.903192	upregulated
mitochondrion organization (GO:0007005)	1.71628	3.55264	0.522159	0.12619	['AGTPBP1', 'AIFM2', 'SIRT4', 'RAB29', 'SIRT5', 'MFN2', 'PARK7']	Gene Ontology Biological Process (2018 version)	0.898975	upregulated
positive regulation of cellular catabolic process (GO:0031331)	1.94009	4.00793	0.522159	0.126711	['TMEM59', 'DAPK1', 'PHKG2', 'SNX33', 'PNPLA2']	Gene Ontology Biological Process (2018 version)	0.897184	upregulated
fatty acid metabolic process (GO:0006631)	1.94009	4.00793	0.522159	0.126711	['PHYH', 'NUDT7', 'HPGD', 'LPIN2', 'CBR4']	Gene Ontology Biological Process (2018 version)	0.897184	upregulated
water-soluble vitamin metabolic process (GO:0006767)	2.14616	4.43125	0.522159	0.126852	['THTPA', 'PCCA', 'MMAA', 'ENPP1']	Gene Ontology Biological Process (2018 version)	0.896704	upregulated
syntaxin binding (GO:0019905)	2.14616	4.43125	0.561829	0.126852	['SNAP47', 'PRRT2', 'DAPK1', 'CPLX2']	Gene Ontology Molecular Function (2018 version)	0.896704	upregulated
response to ionizing radiation (GO:0010212)	2.14616	4.43125	0.460281	0.126852	['PAXIP1', 'EYA1', 'MYC', 'TOPBP1']	Gene Ontology Biological Process (2018 version)	0.896704	downregulated
positive regulation of cytoskeleton organization (GO:0051495)	2.14616	4.43125	0.460281	0.126852	['VASP', 'NCK2', 'PDXP', 'ARF6']	Gene Ontology Biological Process (2018 version)	0.896704	downregulated
respiratory tube development (GO:0030323)	3.40091	6.97836	0.460281	0.128489	['CEBPA', 'TCF21']	Gene Ontology Biological Process (2018 version)	0.891134	downregulated
long-chain fatty acid transport (GO:0015909)	3.40091	6.97836	0.460281	0.128489	['ACSL3', 'ACACA']	Gene Ontology Biological Process (2018 version)	0.891134	downregulated
cellular response to vascular endothelial growth factor stimulus (GO:0035924)	3.40091	6.97836	0.460281	0.128489	['NR4A1', 'RAMP2']	Gene Ontology Biological Process (2018 version)	0.891134	downregulated
regulation of interleukin-10 production (GO:0032653)	3.40091	6.97836	0.460281	0.128489	['TSLP', 'HSPD1']	Gene Ontology Biological Process (2018 version)	0.891134	downregulated
chondroitin sulfate proteoglycan biosynthetic process (GO:0050650)	3.40091	6.97836	0.460281	0.128489	['VCAN', 'CHPF']	Gene Ontology Biological Process (2018 version)	0.891134	downregulated
positive regulation of filopodium assembly (GO:0051491)	3.40091	6.97836	0.522159	0.128489	['NRP1', 'TGFB3']	Gene Ontology Biological Process (2018 version)	0.891134	upregulated
regulation of centrosome duplication (GO:0010824)	3.40091	6.97836	0.460281	0.128489	['NPM1', 'PLK2']	Gene Ontology Biological Process (2018 version)	0.891134	downregulated
regulation of protein ubiquitination involved in ubiquitin-dependent protein catabolic process (GO:2000058)	3.40091	6.97836	0.460281	0.128489	['RPL5', 'RPS7']	Gene Ontology Biological Process (2018 version)	0.891134	downregulated
negative regulation of gene expression, epigenetic (GO:0045814)	3.40091	6.97836	0.460281	0.128489	['DNMT1', 'RBBP7']	Gene Ontology Biological Process (2018 version)	0.891134	downregulated
organophosphate ester transport (GO:0015748)	3.40091	6.97836	0.460281	0.128489	['SCARB1', 'LDLR']	Gene Ontology Biological Process (2018 version)	0.891134	downregulated
regulation of nervous system development (GO:0051960)	3.40091	6.97836	0.460281	0.128489	['MEF2C', 'HMGB2']	Gene Ontology Biological Process (2018 version)	0.891134	downregulated
peptide hormone secretion (GO:0030072)	3.40091	6.97836	0.522159	0.128489	['SNX19', 'PARK7']	Gene Ontology Biological Process (2018 version)	0.891134	upregulated
positive regulation of nitric oxide biosynthetic process (GO:0045429)	3.40091	6.97836	0.522159	0.128489	['SMAD3', 'CLU']	Gene Ontology Biological Process (2018 version)	0.891134	upregulated
positive regulation of peptidyl-threonine phosphorylation (GO:0010800)	3.40091	6.97836	0.522159	0.128489	['PRKAG2', 'TNKS1BP1']	Gene Ontology Biological Process (2018 version)	0.891134	upregulated
positive regulation of nitric oxide metabolic process (GO:1904407)	3.40091	6.97836	0.522159	0.128489	['SMAD3', 'CLU']	Gene Ontology Biological Process (2018 version)	0.891134	upregulated
positive regulation of interleukin-12 production (GO:0032735)	3.40091	6.97836	0.460281	0.128489	['MAPK11', 'HSPD1']	Gene Ontology Biological Process (2018 version)	0.891134	downregulated
long-chain fatty-acyl-CoA metabolic process (GO:0035336)	3.40091	6.97836	0.522159	0.128489	['HACD1', 'ELOVL5']	Gene Ontology Biological Process (2018 version)	0.891134	upregulated
respiratory tube development (GO:0030323)	3.40091	6.97836	0.522159	0.128489	['BMP4', 'PDPN']	Gene Ontology Biological Process (2018 version)	0.891134	upregulated
cellular response to vascular endothelial growth factor stimulus (GO:0035924)	3.40091	6.97836	0.522159	0.128489	['NRP1', 'ITGB1BP1']	Gene Ontology Biological Process (2018 version)	0.891134	upregulated
potassium ion homeostasis (GO:0055075)	3.40091	6.97836	0.522159	0.128489	['SLC12A6', 'KCNJ2']	Gene Ontology Biological Process (2018 version)	0.891134	upregulated
cyclic nucleotide metabolic process (GO:0009187)	3.40091	6.97836	0.522159	0.128489	['NPR2', 'PDE9A']	Gene Ontology Biological Process (2018 version)	0.891134	upregulated
respiratory chain complex IV assembly (GO:0008535)	3.40091	6.97836	0.522159	0.128489	['SURF1', 'COX20']	Gene Ontology Biological Process (2018 version)	0.891134	upregulated
regulation of centrosome duplication (GO:0010824)	3.40091	6.97836	0.522159	0.128489	['CHMP2B', 'CHMP2A']	Gene Ontology Biological Process (2018 version)	0.891134	upregulated
mitotic spindle pole (GO:0097431)	3.40091	6.97836	0.559169	0.128489	['GPSM2', 'EML1']	Gene Ontology Cellular Component (2018 version)	0.891134	upregulated
monocarboxylic acid catabolic process (GO:0072329)	3.40091	6.97836	0.522159	0.128489	['NUDT7', 'LPIN2']	Gene Ontology Biological Process (2018 version)	0.891134	upregulated
regulation of lamellipodium assembly (GO:0010591)	3.40091	6.97836	0.522159	0.128489	['FER', 'TWF1']	Gene Ontology Biological Process (2018 version)	0.891134	upregulated
negative regulation of cellular protein localization (GO:1903828)	3.40091	6.97836	0.522159	0.128489	['OTUD7B', 'SNX33']	Gene Ontology Biological Process (2018 version)	0.891134	upregulated
negative regulation of insulin receptor signaling pathway (GO:0046627)	3.40091	6.97836	0.522159	0.128489	['ENPP1', 'INPP5K']	Gene Ontology Biological Process (2018 version)	0.891134	upregulated
actin monomer binding (GO:0003785)	3.40091	6.97836	0.561829	0.128489	['TWF1', 'PFN2']	Gene Ontology Molecular Function (2018 version)	0.891134	upregulated
lipoprotein particle receptor binding (GO:0070325)	3.40091	6.97836	0.561829	0.128489	['LRP1', 'CLU']	Gene Ontology Molecular Function (2018 version)	0.891134	upregulated
triglyceride lipase activity (GO:0004806)	3.40091	6.97836	0.561829	0.128489	['DDHD2', 'PNPLA2']	Gene Ontology Molecular Function (2018 version)	0.891134	upregulated
regulation of ryanodine-sensitive calcium-release channel activity (GO:0060314)	3.40091	6.97836	0.522159	0.128489	['CAMK2D', 'FKBP1B']	Gene Ontology Biological Process (2018 version)	0.891134	upregulated
translation (GO:0006412)	1.58451	3.24651	0.460281	0.128876	['EEF1B2', 'RPL5', 'RPS19', 'RPS7', 'NHP2', 'EIF4EBP2', 'SNU13', 'RPL15', 'RPL10A']	Gene Ontology Biological Process (2018 version)	0.889827	downregulated
Golgi cisterna (GO:0031985)	2.49835	5.11338	0.559169	0.12916	['TMEM59', 'GOLGA5', 'YIPF1']	Gene Ontology Cellular Component (2018 version)	0.888871	upregulated
double-strand break repair via nonhomologous end joining (GO:0006303)	2.49835	5.11338	0.460281	0.12916	['POLA1', 'PAXIP1', 'ATP23']	Gene Ontology Biological Process (2018 version)	0.888871	downregulated
acetylglucosaminyltransferase activity (GO:0008375)	2.49835	5.11338	0.445769	0.12916	['LFNG', 'MGAT5', 'ALG13']	Gene Ontology Molecular Function (2018 version)	0.888871	downregulated
negative regulation of protein ubiquitination (GO:0031397)	2.49835	5.11338	0.460281	0.12916	['RPL5', 'RPS7', 'PRMT3']	Gene Ontology Biological Process (2018 version)	0.888871	downregulated
myeloid leukocyte differentiation (GO:0002573)	2.49835	5.11338	0.460281	0.12916	['CEBPA', 'PARP1', 'MMP9']	Gene Ontology Biological Process (2018 version)	0.888871	downregulated
clathrin-coated endocytic vesicle (GO:0045334)	2.49835	5.11338	0.386787	0.12916	['MYO1E', 'AP2S1', 'LDLR']	Gene Ontology Cellular Component (2018 version)	0.888871	downregulated
receptor internalization (GO:0031623)	2.49835	5.11338	0.522159	0.12916	['CALCRL', 'LRP1', 'ACKR3']	Gene Ontology Biological Process (2018 version)	0.888871	upregulated
blood circulation (GO:0008015)	2.49835	5.11338	0.522159	0.12916	['CXCL12', 'SERPING1', 'ITGB1BP1']	Gene Ontology Biological Process (2018 version)	0.888871	upregulated
regulation of transcription from RNA polymerase II promoter (GO:0006357)	1.21563	2.48463	0.522159	0.129521	['FOXC2', 'RARG', 'CAMK2D', 'USP15', 'SMARCD3', 'FHL2', 'OTUD7B', 'PARK7', 'CHD3', 'FSTL1', 'N4BP2L2', 'DCAF6', 'LRP6', 'LOXL2', 'FOXS1', 'CUX1', 'CREG1', 'ZMYM6', 'HIVEP1', 'BRD8', 'HOXA5', 'AAMDC', 'TEAD3', 'SMAD1', 'TGFB2', 'SMAD3', 'WFS1', 'TGFB3', 'DDX58', 'NCOA3', 'IGF2', 'KCTD1', 'NR1D2', 'MEIS2', 'HIC1', 'FOXP1', 'BMP4', 'TAF6L', 'CREB3', 'IFI27', 'HOXB3', 'RARB', 'ITGB1BP1', 'LPIN2']	Gene Ontology Biological Process (2018 version)	0.887659	upregulated
regulation of response to external stimulus (GO:0032101)	1.92097	3.91366	0.522159	0.130376	['EFNB2', 'OTUD7B', 'NR1D2', 'PARK7', 'FOXP1']	Gene Ontology Biological Process (2018 version)	0.884802	upregulated
spindle pole (GO:0000922)	1.92097	3.91366	0.559169	0.130376	['GPSM2', 'CSPP1', 'CEP95', 'EML1', 'CEP44']	Gene Ontology Cellular Component (2018 version)	0.884802	upregulated
viral life cycle (GO:0019058)	1.92097	3.91366	0.460281	0.130376	['POM121', 'HSP90AB1', 'NUP188', 'CTBP2', 'UBA52']	Gene Ontology Biological Process (2018 version)	0.884802	downregulated
nuclear periphery (GO:0034399)	2.11704	4.29917	0.386787	0.131238	['POLA1', 'SNRNP40', 'UHRF1', 'SMC1A']	Gene Ontology Cellular Component (2018 version)	0.881939	downregulated
regulation of signal transduction (GO:0009966)	1.57736	3.20254	0.460281	0.131293	['LFNG', 'RGS2', 'RGS3', 'CBFB', 'IGFBP4', 'TMEM108', 'NCK2', 'DUSP6', 'DACT1']	Gene Ontology Biological Process (2018 version)	0.881758	downregulated
activation of protein kinase activity (GO:0032147)	1.57736	3.20254	0.522159	0.131293	['TOM1L1', 'BMP4', 'PAK1', 'TGFB2', 'STRADB', 'IGF2', 'EIF2AK2', 'ITGB1BP1', 'PARK7']	Gene Ontology Biological Process (2018 version)	0.881758	upregulated
regulation of cell growth (GO:0001558)	1.62661	3.29036	0.522159	0.132279	['TGFB2', 'CAMK2D', 'SMAD3', 'FHL1', 'JADE1', 'ENPP1', 'DACT3', 'SLIT3']	Gene Ontology Biological Process (2018 version)	0.878508	upregulated
regulation of cytokine production (GO:0001817)	1.90223	3.82206	0.460281	0.134089	['PER1', 'TRIL', 'UBA52', 'CD276', 'HSPD1']	Gene Ontology Biological Process (2018 version)	0.872608	downregulated
guanyl ribonucleotide binding (GO:0032561)	1.68443	3.37521	0.561829	0.134826	['RAB5B', 'RIT1', 'MMAA', 'NCOA3', 'RAB29', 'PDE5A', 'RHOC']	Gene Ontology Molecular Function (2018 version)	0.870227	upregulated
carboxylic acid transport (GO:0046942)	2.44618	4.90137	0.460281	0.134837	['SLC16A1', 'SLC43A1', 'SLC7A2']	Gene Ontology Biological Process (2018 version)	0.870189	downregulated
coenzyme metabolic process (GO:0006732)	2.44618	4.90137	0.460281	0.134837	['ACLY', 'FASN', 'DBI']	Gene Ontology Biological Process (2018 version)	0.870189	downregulated
regulation of transforming growth factor beta receptor signaling pathway (GO:0017015)	2.08871	4.17199	0.460281	0.135687	['HSP90AB1', 'CITED2', 'PEG10', 'UBA52']	Gene Ontology Biological Process (2018 version)	0.867461	downregulated
response to calcium ion (GO:0051592)	2.08871	4.17199	0.460281	0.135687	['ITPKB', 'MEF2C', 'PPIF', 'RASGRP2']	Gene Ontology Biological Process (2018 version)	0.867461	downregulated
peptidyl-tyrosine phosphorylation (GO:0018108)	2.08871	4.17199	0.522159	0.135687	['FER', 'PKDCC', 'ABI1', 'EPHB2']	Gene Ontology Biological Process (2018 version)	0.867461	upregulated
neuron differentiation (GO:0030182)	1.76862	3.53052	0.460281	0.135851	['FZD1', 'MEF2C', 'WNT5B', 'ID2', 'CASP3', 'IER2']	Gene Ontology Biological Process (2018 version)	0.866937	downregulated
cellular response to growth factor stimulus (GO:0071363)	1.76862	3.53052	0.460281	0.135851	['NR4A1', 'ZFP36', 'MEF2C', 'RAMP2', 'MTSS1L', 'CD44']	Gene Ontology Biological Process (2018 version)	0.866937	downregulated
cellular response to growth factor stimulus (GO:0071363)	1.76862	3.53052	0.522159	0.135851	['BMP4', 'NRP1', 'NTRK2', 'SMAD3', 'INPP5K', 'ITGB1BP1']	Gene Ontology Biological Process (2018 version)	0.866937	upregulated
monovalent inorganic cation homeostasis (GO:0055067)	3.25904	6.47823	0.522159	0.137	['SLC12A6', 'PDK2']	Gene Ontology Biological Process (2018 version)	0.86328	upregulated
nucleotide biosynthetic process (GO:0009165)	3.25904	6.47823	0.460281	0.137	['MTHFD1', 'PPAT']	Gene Ontology Biological Process (2018 version)	0.86328	downregulated
regulation of p38MAPK cascade (GO:1900744)	3.25904	6.47823	0.460281	0.137	['PER1', 'PRMT1']	Gene Ontology Biological Process (2018 version)	0.86328	downregulated
regulation of T cell receptor signaling pathway (GO:0050856)	3.25904	6.47823	0.522159	0.137	['RAB29', 'NECTIN2']	Gene Ontology Biological Process (2018 version)	0.86328	upregulated
regulation of viral entry into host cell (GO:0046596)	3.25904	6.47823	0.522159	0.137	['TRIM26', 'NECTIN2']	Gene Ontology Biological Process (2018 version)	0.86328	upregulated
negative regulation of cellular response to insulin stimulus (GO:1900077)	3.25904	6.47823	0.522159	0.137	['ENPP1', 'INPP5K']	Gene Ontology Biological Process (2018 version)	0.86328	upregulated
positive regulation of cAMP metabolic process (GO:0030816)	3.25904	6.47823	0.460281	0.137	['RAMP2', 'PF4']	Gene Ontology Biological Process (2018 version)	0.86328	downregulated
regulation of supramolecular fiber organization (GO:1902903)	3.25904	6.47823	0.522159	0.137	['CXCL12', 'PARK7']	Gene Ontology Biological Process (2018 version)	0.86328	upregulated
carboxy-lyase activity (GO:0016831)	3.25904	6.47823	0.445769	0.137	['MVD', 'UMPS']	Gene Ontology Molecular Function (2018 version)	0.86328	downregulated
SH2 domain binding (GO:0042169)	3.25904	6.47823	0.445769	0.137	['IRS1', 'SH3PXD2B']	Gene Ontology Molecular Function (2018 version)	0.86328	downregulated
RNA polymerase II transcription corepressor activity (GO:0001106)	3.25904	6.47823	0.445769	0.137	['TLE1', 'CITED2']	Gene Ontology Molecular Function (2018 version)	0.86328	downregulated
internal peptidyl-lysine acetylation (GO:0018393)	3.25904	6.47823	0.460281	0.137	['RUVBL2', 'RUVBL1']	Gene Ontology Biological Process (2018 version)	0.86328	downregulated
positive regulation of release of cytochrome c from mitochondria (GO:0090200)	3.25904	6.47823	0.460281	0.137	['PPIF', 'MMP9']	Gene Ontology Biological Process (2018 version)	0.86328	downregulated
regulation of pri-miRNA transcription from RNA polymerase II promoter (GO:1902893)	3.25904	6.47823	0.522159	0.137	['TGFB2', 'SMAD3']	Gene Ontology Biological Process (2018 version)	0.86328	upregulated
regulation of centrosome cycle (GO:0046605)	3.25904	6.47823	0.522159	0.137	['CHMP2B', 'CHMP2A']	Gene Ontology Biological Process (2018 version)	0.86328	upregulated
positive regulation of interferon-beta production (GO:0032728)	3.25904	6.47823	0.522159	0.137	['DDX58', 'FLOT1']	Gene Ontology Biological Process (2018 version)	0.86328	upregulated
enhancer binding (GO:0035326)	3.25904	6.47823	0.561829	0.137	['SMAD3', 'TIPARP']	Gene Ontology Molecular Function (2018 version)	0.86328	upregulated
contractile fiber (GO:0043292)	3.25904	6.47823	0.386787	0.137	['SCO2', 'TMOD3']	Gene Ontology Cellular Component (2018 version)	0.86328	downregulated
replication fork (GO:0005657)	3.25904	6.47823	0.386787	0.137	['PCNA', 'UHRF1']	Gene Ontology Cellular Component (2018 version)	0.86328	downregulated
regulation of Wnt signaling pathway (GO:0030111)	1.88384	3.73302	0.460281	0.137848	['TLE1', 'CBFB', 'LRP5', 'DKK1', 'DACT1']	Gene Ontology Biological Process (2018 version)	0.8606	downregulated
positive regulation of cysteine-type endopeptidase activity involved in apoptotic process (GO:0043280)	1.88384	3.73302	0.460281	0.137848	['HIP1', 'MYC', 'CASP3', 'GRAMD4', 'HSPD1']	Gene Ontology Biological Process (2018 version)	0.8606	downregulated
circulatory system development (GO:0072359)	1.88384	3.73302	0.522159	0.137848	['FOXC2', 'TGFB2', 'RARG', 'NXN', 'RARB']	Gene Ontology Biological Process (2018 version)	0.8606	upregulated
response to lipid (GO:0033993)	1.75533	3.46188	0.460281	0.13915	['RXRA', 'PALM3', 'HMGB2', 'TNFRSF21', 'HNRNPA0', 'PF4']	Gene Ontology Biological Process (2018 version)	0.856518	downregulated
protein transporter activity (GO:0008565)	2.06112	4.04951	0.445769	0.140196	['RAMP2', 'TOMM40', 'AP2S1', 'TIMM10']	Gene Ontology Molecular Function (2018 version)	0.853263	downregulated
regulation of protein serine/threonine kinase activity (GO:0071900)	2.06112	4.04951	0.460281	0.140196	['LRP5', 'CAMK1', 'TRIB2', 'CDC25A']	Gene Ontology Biological Process (2018 version)	0.853263	downregulated
regulation of phosphatidylinositol 3-kinase signaling (GO:0014066)	2.06112	4.04951	0.522159	0.140196	['NTRK2', 'TGFB2', 'IGF2', 'STAMBP']	Gene Ontology Biological Process (2018 version)	0.853263	upregulated
positive regulation of stress-activated MAPK cascade (GO:0032874)	2.06112	4.04951	0.522159	0.140196	['TGFB2', 'EIF2AK2', 'SASH1', 'CTGF']	Gene Ontology Biological Process (2018 version)	0.853263	upregulated
positive regulation of cell-substrate adhesion (GO:0010811)	2.39613	4.70083	0.522159	0.140599	['NRP1', 'PLEKHA2', 'NCOA3']	Gene Ontology Biological Process (2018 version)	0.852017	upregulated
nuclear chromosome (GO:0000228)	2.39613	4.70083	0.386787	0.140599	['RRS1', 'SMC1A', 'LRPPRC']	Gene Ontology Cellular Component (2018 version)	0.852017	downregulated
nuclear DNA-directed RNA polymerase complex (GO:0055029)	2.39613	4.70083	0.386787	0.140599	['PRIM2', 'POLA1', 'MCM3']	Gene Ontology Cellular Component (2018 version)	0.852017	downregulated
methylation-dependent protein binding (GO:0140034)	2.39613	4.70083	0.445769	0.140599	['CBX5', 'UHRF1', 'WDR5']	Gene Ontology Molecular Function (2018 version)	0.852017	downregulated
positive regulation of secretion by cell (GO:1903532)	2.39613	4.70083	0.522159	0.140599	['TGFB2', 'TGFB3', 'STX1A']	Gene Ontology Biological Process (2018 version)	0.852017	upregulated
positive regulation of kidney development (GO:0090184)	7.81363	15.3097	0.522159	0.140948	['BMP4']	Gene Ontology Biological Process (2018 version)	0.850942	upregulated
mesenchymal to epithelial transition involved in metanephros morphogenesis (GO:0003337)	7.81363	15.3097	0.522159	0.140948	['BMP4']	Gene Ontology Biological Process (2018 version)	0.850942	upregulated
hormone transport (GO:0009914)	7.81363	15.3097	0.522159	0.140948	['SLC16A2']	Gene Ontology Biological Process (2018 version)	0.850942	upregulated
positive regulation of axon guidance (GO:1902669)	7.81363	15.3097	0.522159	0.140948	['NRP1']	Gene Ontology Biological Process (2018 version)	0.850942	upregulated
positive regulation of mitophagy in response to mitochondrial depolarization (GO:0098779)	7.81363	15.3097	0.522159	0.140948	['MFN2']	Gene Ontology Biological Process (2018 version)	0.850942	upregulated
monoubiquitinated protein deubiquitination (GO:0035520)	7.81363	15.3097	0.522159	0.140948	['USP15']	Gene Ontology Biological Process (2018 version)	0.850942	upregulated
negative regulation of T cell differentiation in thymus (GO:0033085)	7.81363	15.3097	0.522159	0.140948	['BMP4']	Gene Ontology Biological Process (2018 version)	0.850942	upregulated
positive regulation of intracellular estrogen receptor signaling pathway (GO:0033148)	7.81363	15.3097	0.522159	0.140948	['PAK1']	Gene Ontology Biological Process (2018 version)	0.850942	upregulated
positive regulation of toll-like receptor 3 signaling pathway (GO:0034141)	7.81363	15.3097	0.522159	0.140948	['FLOT1']	Gene Ontology Biological Process (2018 version)	0.850942	upregulated
retrograde transport, vesicle recycling within Golgi (GO:0000301)	7.81363	15.3097	0.522159	0.140948	['GOLGA5']	Gene Ontology Biological Process (2018 version)	0.850942	upregulated
plus-end-directed organelle transport along microtubule (GO:0072386)	7.81363	15.3097	0.522159	0.140948	['KIF13A']	Gene Ontology Biological Process (2018 version)	0.850942	upregulated
negative regulation of erythrocyte differentiation (GO:0045647)	7.81363	15.3097	0.522159	0.140948	['HOXA5']	Gene Ontology Biological Process (2018 version)	0.850942	upregulated
heparan sulfate proteoglycan biosynthetic process, enzymatic modification (GO:0015015)	7.81363	15.3097	0.522159	0.140948	['HS6ST1']	Gene Ontology Biological Process (2018 version)	0.850942	upregulated
telencephalon cell migration (GO:0022029)	7.81363	15.3097	0.522159	0.140948	['PEX13']	Gene Ontology Biological Process (2018 version)	0.850942	upregulated
SREBP signaling pathway (GO:0032933)	7.81363	15.3097	0.522159	0.140948	['INSIG2']	Gene Ontology Biological Process (2018 version)	0.850942	upregulated
coronary vasculature development (GO:0060976)	7.81363	15.3097	0.522159	0.140948	['BMP4']	Gene Ontology Biological Process (2018 version)	0.850942	upregulated
positive regulation of interferon-alpha secretion (GO:1902741)	7.81363	15.3097	0.522159	0.140948	['DDX58']	Gene Ontology Biological Process (2018 version)	0.850942	upregulated
regulation of lysosomal protein catabolic process (GO:1905165)	7.81363	15.3097	0.522159	0.140948	['LRP1']	Gene Ontology Biological Process (2018 version)	0.850942	upregulated
maintenance of protein location in extracellular region (GO:0071694)	7.81363	15.3097	0.522159	0.140948	['LTBP1']	Gene Ontology Biological Process (2018 version)	0.850942	upregulated
endosome to lysosome transport via multivesicular body sorting pathway (GO:0032510)	7.81363	15.3097	0.522159	0.140948	['CHMP2B']	Gene Ontology Biological Process (2018 version)	0.850942	upregulated
negative regulation of stress-activated protein kinase signaling cascade (GO:0070303)	7.81363	15.3097	0.460281	0.140948	['MYC']	Gene Ontology Biological Process (2018 version)	0.850942	downregulated
pyrimidine-containing compound biosynthetic process (GO:0072528)	7.81363	15.3097	0.460281	0.140948	['UMPS']	Gene Ontology Biological Process (2018 version)	0.850942	downregulated
positive regulation of cardiac muscle contraction (GO:0060452)	7.81363	15.3097	0.460281	0.140948	['RGS2']	Gene Ontology Biological Process (2018 version)	0.850942	downregulated
positive regulation of cholesterol storage (GO:0010886)	7.81363	15.3097	0.460281	0.140948	['SCARB1']	Gene Ontology Biological Process (2018 version)	0.850942	downregulated
folic acid-containing compound biosynthetic process (GO:0009396)	7.81363	15.3097	0.460281	0.140948	['DHFR']	Gene Ontology Biological Process (2018 version)	0.850942	downregulated
bile acid secretion (GO:0032782)	7.81363	15.3097	0.460281	0.140948	['ABCC3']	Gene Ontology Biological Process (2018 version)	0.850942	downregulated
regulation of keratinocyte apoptotic process (GO:1902172)	7.81363	15.3097	0.460281	0.140948	['ZFP36']	Gene Ontology Biological Process (2018 version)	0.850942	downregulated
ribosomal small subunit export from nucleus (GO:0000056)	7.81363	15.3097	0.460281	0.140948	['NPM1']	Gene Ontology Biological Process (2018 version)	0.850942	downregulated
response to heparin (GO:0071503)	7.81363	15.3097	0.460281	0.140948	['EGR1']	Gene Ontology Biological Process (2018 version)	0.850942	downregulated
white fat cell differentiation (GO:0050872)	7.81363	15.3097	0.460281	0.140948	['CTBP2']	Gene Ontology Biological Process (2018 version)	0.850942	downregulated
regulation of cell cycle checkpoint (GO:1901976)	7.81363	15.3097	0.460281	0.140948	['RPA2']	Gene Ontology Biological Process (2018 version)	0.850942	downregulated
purine ribonucleoside monophosphate catabolic process (GO:0009169)	7.81363	15.3097	0.460281	0.140948	['NUDT4']	Gene Ontology Biological Process (2018 version)	0.850942	downregulated
gastrulation with mouth forming second (GO:0001702)	7.81363	15.3097	0.460281	0.140948	['LRP5']	Gene Ontology Biological Process (2018 version)	0.850942	downregulated
acetyl-CoA biosynthetic process (GO:0006085)	7.81363	15.3097	0.460281	0.140948	['ACLY']	Gene Ontology Biological Process (2018 version)	0.850942	downregulated
regulation of interleukin-12 secretion (GO:2001182)	7.81363	15.3097	0.460281	0.140948	['MAPK11']	Gene Ontology Biological Process (2018 version)	0.850942	downregulated
signal complex assembly (GO:0007172)	7.81363	15.3097	0.460281	0.140948	['NCK2']	Gene Ontology Biological Process (2018 version)	0.850942	downregulated
lens fiber cell development (GO:0070307)	7.81363	15.3097	0.460281	0.140948	['WNT5B']	Gene Ontology Biological Process (2018 version)	0.850942	downregulated
aromatic compound catabolic process (GO:0019439)	7.81363	15.3097	0.460281	0.140948	['PDXP']	Gene Ontology Biological Process (2018 version)	0.850942	downregulated
regulation of cellular response to oxidative stress (GO:1900407)	7.81363	15.3097	0.460281	0.140948	['DHFR']	Gene Ontology Biological Process (2018 version)	0.850942	downregulated
citrate metabolic process (GO:0006101)	7.81363	15.3097	0.460281	0.140948	['ACLY']	Gene Ontology Biological Process (2018 version)	0.850942	downregulated
regulation of glial cell differentiation (GO:0045685)	7.81363	15.3097	0.460281	0.140948	['TNFRSF21']	Gene Ontology Biological Process (2018 version)	0.850942	downregulated
membrane raft assembly (GO:0001765)	7.81363	15.3097	0.460281	0.140948	['EMP2']	Gene Ontology Biological Process (2018 version)	0.850942	downregulated
regulation of male gonad development (GO:2000018)	7.81363	15.3097	0.460281	0.140948	['CITED2']	Gene Ontology Biological Process (2018 version)	0.850942	downregulated
SREBP signaling pathway (GO:0032933)	7.81363	15.3097	0.460281	0.140948	['INSIG1']	Gene Ontology Biological Process (2018 version)	0.850942	downregulated
dendritic spine maintenance (GO:0097062)	7.81363	15.3097	0.460281	0.140948	['FYN']	Gene Ontology Biological Process (2018 version)	0.850942	downregulated
regulation of DNA-directed DNA polymerase activity (GO:1900262)	7.81363	15.3097	0.460281	0.140948	['RFC5']	Gene Ontology Biological Process (2018 version)	0.850942	downregulated
regulation of NFAT protein import into nucleus (GO:0051532)	7.81363	15.3097	0.460281	0.140948	['DYRK2']	Gene Ontology Biological Process (2018 version)	0.850942	downregulated
regulation of interleukin-13 secretion (GO:2000665)	7.81363	15.3097	0.460281	0.140948	['TNFRSF21']	Gene Ontology Biological Process (2018 version)	0.850942	downregulated
long term synaptic depression (GO:0060292)	7.81363	15.3097	0.460281	0.140948	['PLK2']	Gene Ontology Biological Process (2018 version)	0.850942	downregulated
nucleoside phosphate catabolic process (GO:1901292)	7.81363	15.3097	0.460281	0.140948	['DCTPP1']	Gene Ontology Biological Process (2018 version)	0.850942	downregulated
cellular response to granulocyte macrophage colony-stimulating factor stimulus (GO:0097011)	7.81363	15.3097	0.460281	0.140948	['ZFP36']	Gene Ontology Biological Process (2018 version)	0.850942	downregulated
regulation of cytokine production involved in immune response (GO:0002718)	7.81363	15.3097	0.460281	0.140948	['TRIL']	Gene Ontology Biological Process (2018 version)	0.850942	downregulated
regulation of interleukin-10 secretion (GO:2001179)	7.81363	15.3097	0.460281	0.140948	['TNFRSF21']	Gene Ontology Biological Process (2018 version)	0.850942	downregulated
organic hydroxy compound catabolic process (GO:1901616)	7.81363	15.3097	0.460281	0.140948	['PDXP']	Gene Ontology Biological Process (2018 version)	0.850942	downregulated
regulation of extracellular exosome assembly (GO:1903551)	7.81363	15.3097	0.460281	0.140948	['SDC1']	Gene Ontology Biological Process (2018 version)	0.850942	downregulated
regulation of lysosomal protein catabolic process (GO:1905165)	7.81363	15.3097	0.460281	0.140948	['LDLR']	Gene Ontology Biological Process (2018 version)	0.850942	downregulated
response to catecholamine (GO:0071869)	7.81363	15.3097	0.460281	0.140948	['GNG2']	Gene Ontology Biological Process (2018 version)	0.850942	downregulated
mesenchymal cell differentiation involved in kidney development (GO:0072161)	7.81363	15.3097	0.460281	0.140948	['TCF21']	Gene Ontology Biological Process (2018 version)	0.850942	downregulated
positive regulation of megakaryocyte differentiation (GO:0045654)	7.81363	15.3097	0.460281	0.140948	['HMGB2']	Gene Ontology Biological Process (2018 version)	0.850942	downregulated
positive regulation of keratinocyte migration (GO:0051549)	7.81363	15.3097	0.460281	0.140948	['MMP9']	Gene Ontology Biological Process (2018 version)	0.850942	downregulated
cellular nitrogen compound catabolic process (GO:0044270)	7.81363	15.3097	0.460281	0.140948	['TST']	Gene Ontology Biological Process (2018 version)	0.850942	downregulated
negative regulation of phospholipase activity (GO:0010519)	7.81363	15.3097	0.460281	0.140948	['RGS2']	Gene Ontology Biological Process (2018 version)	0.850942	downregulated
protein localization to nucleolus (GO:1902570)	7.81363	15.3097	0.460281	0.140948	['RRS1']	Gene Ontology Biological Process (2018 version)	0.850942	downregulated
positive regulation of DNA-directed DNA polymerase activity (GO:1900264)	7.81363	15.3097	0.460281	0.140948	['RFC5']	Gene Ontology Biological Process (2018 version)	0.850942	downregulated
positive regulation of osteoblast proliferation (GO:0033690)	7.81363	15.3097	0.460281	0.140948	['TMEM119']	Gene Ontology Biological Process (2018 version)	0.850942	downregulated
dendrite extension (GO:0097484)	7.81363	15.3097	0.460281	0.140948	['TMEM108']	Gene Ontology Biological Process (2018 version)	0.850942	downregulated
establishment of mitochondrion localization, microtubule-mediated (GO:0034643)	7.81363	15.3097	0.460281	0.140948	['LRPPRC']	Gene Ontology Biological Process (2018 version)	0.850942	downregulated
regulation of superoxide metabolic process (GO:0090322)	7.81363	15.3097	0.460281	0.140948	['DHFR']	Gene Ontology Biological Process (2018 version)	0.850942	downregulated
cellular hyperosmotic response (GO:0071474)	7.81363	15.3097	0.460281	0.140948	['RCSD1']	Gene Ontology Biological Process (2018 version)	0.850942	downregulated
vascular smooth muscle cell differentiation (GO:0035886)	7.81363	15.3097	0.460281	0.140948	['RAMP2']	Gene Ontology Biological Process (2018 version)	0.850942	downregulated
regulation of intrinsic apoptotic signaling pathway by p53 class mediator (GO:1902253)	7.81363	15.3097	0.460281	0.140948	['RPS7']	Gene Ontology Biological Process (2018 version)	0.850942	downregulated
positive regulation of hormone metabolic process (GO:0032352)	7.81363	15.3097	0.460281	0.140948	['EGR1']	Gene Ontology Biological Process (2018 version)	0.850942	downregulated
amylin receptor signaling pathway (GO:0097647)	7.81363	15.3097	0.460281	0.140948	['RAMP2']	Gene Ontology Biological Process (2018 version)	0.850942	downregulated
tRNA transcription from RNA polymerase III promoter (GO:0042797)	7.81363	15.3097	0.460281	0.140948	['GTF3C6']	Gene Ontology Biological Process (2018 version)	0.850942	downregulated
aldehyde catabolic process (GO:0046185)	7.81363	15.3097	0.460281	0.140948	['PDXP']	Gene Ontology Biological Process (2018 version)	0.850942	downregulated
negative regulation of transforming growth factor beta production (GO:0071635)	7.81363	15.3097	0.460281	0.140948	['HSP90AB1']	Gene Ontology Biological Process (2018 version)	0.850942	downregulated
succinyl-CoA metabolic process (GO:0006104)	7.81363	15.3097	0.460281	0.140948	['SUCLG2']	Gene Ontology Biological Process (2018 version)	0.850942	downregulated
embryonic camera-type eye development (GO:0031076)	7.81363	15.3097	0.460281	0.140948	['TBX2']	Gene Ontology Biological Process (2018 version)	0.850942	downregulated
regulation of macrophage apoptotic process (GO:2000109)	7.81363	15.3097	0.460281	0.140948	['MEF2C']	Gene Ontology Biological Process (2018 version)	0.850942	downregulated
positive regulation of cellular extravasation (GO:0002693)	7.81363	15.3097	0.460281	0.140948	['PLVAP']	Gene Ontology Biological Process (2018 version)	0.850942	downregulated
embryonic camera-type eye morphogenesis (GO:0048596)	7.81363	15.3097	0.460281	0.140948	['TBX2']	Gene Ontology Biological Process (2018 version)	0.850942	downregulated
polyamine biosynthetic process (GO:0006596)	7.81363	15.3097	0.460281	0.140948	['SMS']	Gene Ontology Biological Process (2018 version)	0.850942	downregulated
protein repair (GO:0030091)	7.81363	15.3097	0.460281	0.140948	['MSRA']	Gene Ontology Biological Process (2018 version)	0.850942	downregulated
regulation of glomerular filtration (GO:0003093)	7.81363	15.3097	0.460281	0.140948	['EMP2']	Gene Ontology Biological Process (2018 version)	0.850942	downregulated
response to granulocyte macrophage colony-stimulating factor (GO:0097012)	7.81363	15.3097	0.460281	0.140948	['ZFP36']	Gene Ontology Biological Process (2018 version)	0.850942	downregulated
spermine metabolic process (GO:0008215)	7.81363	15.3097	0.460281	0.140948	['SMS']	Gene Ontology Biological Process (2018 version)	0.850942	downregulated
cerebral cortex cell migration (GO:0021795)	7.81363	15.3097	0.522159	0.140948	['PEX13']	Gene Ontology Biological Process (2018 version)	0.850942	upregulated
regulation of nuclease activity (GO:0032069)	7.81363	15.3097	0.460281	0.140948	['HMGB2']	Gene Ontology Biological Process (2018 version)	0.850942	downregulated
choline catabolic process (GO:0042426)	7.81363	15.3097	0.460281	0.140948	['ALDH7A1']	Gene Ontology Biological Process (2018 version)	0.850942	downregulated
negative regulation of neural precursor cell proliferation (GO:2000178)	7.81363	15.3097	0.460281	0.140948	['ID2']	Gene Ontology Biological Process (2018 version)	0.850942	downregulated
positive regulation of protein acetylation (GO:1901985)	7.81363	15.3097	0.460281	0.140948	['CAMK1']	Gene Ontology Biological Process (2018 version)	0.850942	downregulated
negative regulation of neurological system process (GO:0031645)	7.81363	15.3097	0.460281	0.140948	['TNFRSF21']	Gene Ontology Biological Process (2018 version)	0.850942	downregulated
iron ion import (GO:0097286)	7.81363	15.3097	0.460281	0.140948	['TFRC']	Gene Ontology Biological Process (2018 version)	0.850942	downregulated
amino sugar catabolic process (GO:0046348)	7.81363	15.3097	0.460281	0.140948	['NPL']	Gene Ontology Biological Process (2018 version)	0.850942	downregulated
vascular smooth muscle cell development (GO:0097084)	7.81363	15.3097	0.460281	0.140948	['RAMP2']	Gene Ontology Biological Process (2018 version)	0.850942	downregulated
positive regulation of cardiac muscle tissue development (GO:0055025)	7.81363	15.3097	0.460281	0.140948	['MEF2C']	Gene Ontology Biological Process (2018 version)	0.850942	downregulated
regulation of nuclear cell cycle DNA replication (GO:0033262)	7.81363	15.3097	0.460281	0.140948	['TIPIN']	Gene Ontology Biological Process (2018 version)	0.850942	downregulated
nucleobase metabolic process (GO:0009112)	7.81363	15.3097	0.460281	0.140948	['UCK2']	Gene Ontology Biological Process (2018 version)	0.850942	downregulated
negative regulation of glucocorticoid receptor signaling pathway (GO:2000323)	7.81363	15.3097	0.460281	0.140948	['PER1']	Gene Ontology Biological Process (2018 version)	0.850942	downregulated
response to DNA damage checkpoint signaling (GO:0072423)	7.81363	15.3097	0.460281	0.140948	['SMC1A']	Gene Ontology Biological Process (2018 version)	0.850942	downregulated
cardiac ventricle formation (GO:0003211)	7.81363	15.3097	0.460281	0.140948	['MEF2C']	Gene Ontology Biological Process (2018 version)	0.850942	downregulated
5S class rRNA transcription from RNA polymerase III type 1 promoter (GO:0042791)	7.81363	15.3097	0.460281	0.140948	['GTF3C6']	Gene Ontology Biological Process (2018 version)	0.850942	downregulated
positive regulation of receptor binding (GO:1900122)	7.81363	15.3097	0.460281	0.140948	['MMP9']	Gene Ontology Biological Process (2018 version)	0.850942	downregulated
cellular response to monoamine stimulus (GO:0071868)	7.81363	15.3097	0.460281	0.140948	['GNG2']	Gene Ontology Biological Process (2018 version)	0.850942	downregulated
N-acetylneuraminate catabolic process (GO:0019262)	7.81363	15.3097	0.460281	0.140948	['NPL']	Gene Ontology Biological Process (2018 version)	0.850942	downregulated
positive regulation of amyloid-beta clearance (GO:1900223)	7.81363	15.3097	0.460281	0.140948	['LDLR']	Gene Ontology Biological Process (2018 version)	0.850942	downregulated
renal system process involved in regulation of blood volume (GO:0001977)	7.81363	15.3097	0.460281	0.140948	['EMP2']	Gene Ontology Biological Process (2018 version)	0.850942	downregulated
positive regulation of catecholamine secretion (GO:0033605)	7.81363	15.3097	0.522159	0.140948	['STX1A']	Gene Ontology Biological Process (2018 version)	0.850942	upregulated
positive regulation of blood pressure (GO:0045777)	7.81363	15.3097	0.460281	0.140948	['ID2']	Gene Ontology Biological Process (2018 version)	0.850942	downregulated
gastrulation with mouth forming second (GO:0001702)	7.81363	15.3097	0.522159	0.140948	['LRP6']	Gene Ontology Biological Process (2018 version)	0.850942	upregulated
inorganic cation transmembrane transporter activity (GO:0022890)	7.81363	15.3097	0.561829	0.140948	['SLC39A1']	Gene Ontology Molecular Function (2018 version)	0.850942	upregulated
vasopressin receptor activity (GO:0005000)	7.81363	15.3097	0.561829	0.140948	['INPP5K']	Gene Ontology Molecular Function (2018 version)	0.850942	upregulated
prostaglandin E receptor activity (GO:0004957)	7.81363	15.3097	0.561829	0.140948	['HPGD']	Gene Ontology Molecular Function (2018 version)	0.850942	upregulated
very long-chain fatty acid-CoA ligase activity (GO:0031957)	7.81363	15.3097	0.445769	0.140948	['ACSL4']	Gene Ontology Molecular Function (2018 version)	0.850942	downregulated
aldehyde dehydrogenase [NAD(P)+] activity (GO:0004030)	7.81363	15.3097	0.445769	0.140948	['ALDH2']	Gene Ontology Molecular Function (2018 version)	0.850942	downregulated
acetyl-CoA C-acyltransferase activity (GO:0003988)	7.81363	15.3097	0.445769	0.140948	['ACAT2']	Gene Ontology Molecular Function (2018 version)	0.850942	downregulated
U3 snoRNA binding (GO:0034511)	7.81363	15.3097	0.445769	0.140948	['SNU13']	Gene Ontology Molecular Function (2018 version)	0.850942	downregulated
exoribonuclease activity (GO:0004532)	7.81363	15.3097	0.445769	0.140948	['CNOT6']	Gene Ontology Molecular Function (2018 version)	0.850942	downregulated
inositol trisphosphate kinase activity (GO:0051766)	7.81363	15.3097	0.445769	0.140948	['ITPKB']	Gene Ontology Molecular Function (2018 version)	0.850942	downregulated
DNA insertion or deletion binding (GO:0032135)	7.81363	15.3097	0.445769	0.140948	['PCNA']	Gene Ontology Molecular Function (2018 version)	0.850942	downregulated
G-protein coupled glutamate receptor binding (GO:0035256)	7.81363	15.3097	0.445769	0.140948	['FYN']	Gene Ontology Molecular Function (2018 version)	0.850942	downregulated
carnitine transmembrane transporter activity (GO:0015226)	7.81363	15.3097	0.561829	0.140948	['SLC25A20']	Gene Ontology Molecular Function (2018 version)	0.850942	upregulated
retinol binding (GO:0019841)	7.81363	15.3097	0.445769	0.140948	['E2F1']	Gene Ontology Molecular Function (2018 version)	0.850942	downregulated
olfactory receptor binding (GO:0031849)	7.81363	15.3097	0.445769	0.140948	['REEP1']	Gene Ontology Molecular Function (2018 version)	0.850942	downregulated
histone methyltransferase binding (GO:1990226)	7.81363	15.3097	0.445769	0.140948	['HSP90AB1']	Gene Ontology Molecular Function (2018 version)	0.850942	downregulated
RNA polymerase I core binding (GO:0001042)	7.81363	15.3097	0.445769	0.140948	['TCOF1']	Gene Ontology Molecular Function (2018 version)	0.850942	downregulated
amino-acid betaine transmembrane transporter activity (GO:0015199)	7.81363	15.3097	0.445769	0.140948	['SLC25A15']	Gene Ontology Molecular Function (2018 version)	0.850942	downregulated
clathrin heavy chain binding (GO:0032050)	7.81363	15.3097	0.445769	0.140948	['LDLR']	Gene Ontology Molecular Function (2018 version)	0.850942	downregulated
cytochrome-b5 reductase activity, acting on NAD(P)H (GO:0004128)	7.81363	15.3097	0.445769	0.140948	['NQO1']	Gene Ontology Molecular Function (2018 version)	0.850942	downregulated
carnitine transmembrane transporter activity (GO:0015226)	7.81363	15.3097	0.445769	0.140948	['SLC25A15']	Gene Ontology Molecular Function (2018 version)	0.850942	downregulated
alpha-N-acetylgalactosaminide alpha-2,6-sialyltransferase activity (GO:0001665)	7.81363	15.3097	0.445769	0.140948	['ST6GALNAC4']	Gene Ontology Molecular Function (2018 version)	0.850942	downregulated
L-lysine transmembrane transporter activity (GO:0015189)	7.81363	15.3097	0.445769	0.140948	['SLC7A2']	Gene Ontology Molecular Function (2018 version)	0.850942	downregulated
clathrin light chain binding (GO:0032051)	7.81363	15.3097	0.445769	0.140948	['HIP1']	Gene Ontology Molecular Function (2018 version)	0.850942	downregulated
arginine transmembrane transporter activity (GO:0015181)	7.81363	15.3097	0.445769	0.140948	['SLC7A2']	Gene Ontology Molecular Function (2018 version)	0.850942	downregulated
U4 snRNA binding (GO:0030621)	7.81363	15.3097	0.445769	0.140948	['SNU13']	Gene Ontology Molecular Function (2018 version)	0.850942	downregulated
purine nucleobase transmembrane transporter activity (GO:0005345)	7.81363	15.3097	0.445769	0.140948	['SLC25A5']	Gene Ontology Molecular Function (2018 version)	0.850942	downregulated
type B pancreatic cell development (GO:0003323)	7.81363	15.3097	0.522159	0.140948	['BMP4']	Gene Ontology Biological Process (2018 version)	0.850942	upregulated
acyl-CoA oxidase activity (GO:0003997)	7.81363	15.3097	0.561829	0.140948	['ACOX3']	Gene Ontology Molecular Function (2018 version)	0.850942	upregulated
zonula adherens (GO:0005915)	7.81363	15.3097	0.570835	0.140948	['NECTIN2']	Gene Ontology Cellular Component (2018 version)	0.850942	upregulated
FACIT collagen trimer (GO:0005593)	7.81363	15.3097	0.570835	0.140948	['COL12A1']	Gene Ontology Cellular Component (2018 version)	0.850942	upregulated
regulation of osteoclast development (GO:2001204)	7.81363	15.3097	0.522159	0.140948	['NOTCH2']	Gene Ontology Biological Process (2018 version)	0.850942	upregulated
astrocyte activation (GO:0048143)	7.81363	15.3097	0.522159	0.140948	['LRP1']	Gene Ontology Biological Process (2018 version)	0.850942	upregulated
nucleoside phosphate catabolic process (GO:1901292)	7.81363	15.3097	0.522159	0.140948	['ENPP1']	Gene Ontology Biological Process (2018 version)	0.850942	upregulated
cellular response to granulocyte macrophage colony-stimulating factor stimulus (GO:0097011)	7.81363	15.3097	0.522159	0.140948	['NPR2']	Gene Ontology Biological Process (2018 version)	0.850942	upregulated
chondrocyte development (GO:0002063)	7.81363	15.3097	0.522159	0.140948	['SULF1']	Gene Ontology Biological Process (2018 version)	0.850942	upregulated
meiotic cohesin complex (GO:0030893)	7.81363	15.3097	0.386787	0.140948	['SMC1A']	Gene Ontology Cellular Component (2018 version)	0.850942	downregulated
spanning component of plasma membrane (GO:0044214)	7.81363	15.3097	0.386787	0.140948	['AJAP1']	Gene Ontology Cellular Component (2018 version)	0.850942	downregulated
nucleolar ribonuclease P complex (GO:0005655)	7.81363	15.3097	0.386787	0.140948	['POP7']	Gene Ontology Cellular Component (2018 version)	0.850942	downregulated
transcription factor TFIIIC complex (GO:0000127)	7.81363	15.3097	0.386787	0.140948	['GTF3C6']	Gene Ontology Cellular Component (2018 version)	0.850942	downregulated
clathrin heavy chain binding (GO:0032050)	7.81363	15.3097	0.561829	0.140948	['LRP1']	Gene Ontology Molecular Function (2018 version)	0.850942	upregulated
protein kinase complex (GO:1902911)	7.81363	15.3097	0.386787	0.140948	['IRS1']	Gene Ontology Cellular Component (2018 version)	0.850942	downregulated
collecting duct development (GO:0072044)	7.81363	15.3097	0.522159	0.140948	['BMP4']	Gene Ontology Biological Process (2018 version)	0.850942	upregulated
DNA ligase (ATP) activity (GO:0003910)	7.81363	15.3097	0.561829	0.140948	['PARP3']	Gene Ontology Molecular Function (2018 version)	0.850942	upregulated
phosphatidylinositol phosphate phosphatase activity (GO:0052866)	7.81363	15.3097	0.561829	0.140948	['INPP5K']	Gene Ontology Molecular Function (2018 version)	0.850942	upregulated
sodium channel inhibitor activity (GO:0019871)	7.81363	15.3097	0.561829	0.140948	['CAMK2D']	Gene Ontology Molecular Function (2018 version)	0.850942	upregulated
L-ornithine transmembrane transporter activity (GO:0000064)	7.81363	15.3097	0.561829	0.140948	['SLC25A20']	Gene Ontology Molecular Function (2018 version)	0.850942	upregulated
transforming growth factor beta-activated receptor activity (GO:0005024)	7.81363	15.3097	0.561829	0.140948	['LTBP1']	Gene Ontology Molecular Function (2018 version)	0.850942	upregulated
cuprous ion binding (GO:1903136)	7.81363	15.3097	0.561829	0.140948	['PARK7']	Gene Ontology Molecular Function (2018 version)	0.850942	upregulated
ceramidase activity (GO:0017040)	7.81363	15.3097	0.561829	0.140948	['ACER3']	Gene Ontology Molecular Function (2018 version)	0.850942	upregulated
coreceptor activity involved in Wnt signaling pathway, planar cell polarity pathway (GO:1904929)	7.81363	15.3097	0.561829	0.140948	['ROR1']	Gene Ontology Molecular Function (2018 version)	0.850942	upregulated
amino-acid betaine transmembrane transporter activity (GO:0015199)	7.81363	15.3097	0.561829	0.140948	['SLC25A20']	Gene Ontology Molecular Function (2018 version)	0.850942	upregulated
phospholipid scramblase activity (GO:0017128)	7.81363	15.3097	0.561829	0.140948	['PLSCR2']	Gene Ontology Molecular Function (2018 version)	0.850942	upregulated
MICOS complex (GO:0061617)	7.81363	15.3097	0.386787	0.140948	['CHCHD6']	Gene Ontology Cellular Component (2018 version)	0.850942	downregulated
protein sulfation (GO:0006477)	7.81363	15.3097	0.522159	0.140948	['UST']	Gene Ontology Biological Process (2018 version)	0.850942	upregulated
ubiquitin-dependent protein binding (GO:0140036)	7.81363	15.3097	0.561829	0.140948	['USP15']	Gene Ontology Molecular Function (2018 version)	0.850942	upregulated
negative regulation of vasculature development (GO:1901343)	7.81363	15.3097	0.522159	0.140948	['BMP4']	Gene Ontology Biological Process (2018 version)	0.850942	upregulated
histone H4-K12 acetylation (GO:0043983)	7.81363	15.3097	0.522159	0.140948	['JADE1']	Gene Ontology Biological Process (2018 version)	0.850942	upregulated
nucleobase metabolic process (GO:0009112)	7.81363	15.3097	0.522159	0.140948	['UCKL1']	Gene Ontology Biological Process (2018 version)	0.850942	upregulated
positive regulation of cardiac muscle tissue development (GO:0055025)	7.81363	15.3097	0.522159	0.140948	['EFNB2']	Gene Ontology Biological Process (2018 version)	0.850942	upregulated
regulation of skeletal muscle contraction (GO:0014819)	7.81363	15.3097	0.522159	0.140948	['KCNJ2']	Gene Ontology Biological Process (2018 version)	0.850942	upregulated
retinal ganglion cell axon guidance (GO:0031290)	7.81363	15.3097	0.522159	0.140948	['NRP1']	Gene Ontology Biological Process (2018 version)	0.850942	upregulated
regulation of wound healing, spreading of epidermal cells (GO:1903689)	7.81363	15.3097	0.522159	0.140948	['PHLDB2']	Gene Ontology Biological Process (2018 version)	0.850942	upregulated
regulation of epithelial to mesenchymal transition involved in endocardial cushion formation (GO:1905005)	7.81363	15.3097	0.522159	0.140948	['TGFB2']	Gene Ontology Biological Process (2018 version)	0.850942	upregulated
spermine metabolic process (GO:0008215)	7.81363	15.3097	0.522159	0.140948	['SAT2']	Gene Ontology Biological Process (2018 version)	0.850942	upregulated
regulation of histone deacetylase activity (GO:1901725)	7.81363	15.3097	0.522159	0.140948	['CAMK2D']	Gene Ontology Biological Process (2018 version)	0.850942	upregulated
aortic valve development (GO:0003176)	7.81363	15.3097	0.522159	0.140948	['BMP4']	Gene Ontology Biological Process (2018 version)	0.850942	upregulated
membrane raft assembly (GO:0001765)	7.81363	15.3097	0.522159	0.140948	['FLOT1']	Gene Ontology Biological Process (2018 version)	0.850942	upregulated
negative regulation of muscle cell apoptotic process (GO:0010656)	7.81363	15.3097	0.522159	0.140948	['LRP6']	Gene Ontology Biological Process (2018 version)	0.850942	upregulated
regulation of relaxation of cardiac muscle (GO:1901897)	7.81363	15.3097	0.522159	0.140948	['CAMK2D']	Gene Ontology Biological Process (2018 version)	0.850942	upregulated
regulation of cellular response to oxidative stress (GO:1900407)	7.81363	15.3097	0.522159	0.140948	['FBLN5']	Gene Ontology Biological Process (2018 version)	0.850942	upregulated
macropinocytosis (GO:0044351)	7.81363	15.3097	0.522159	0.140948	['SNX33']	Gene Ontology Biological Process (2018 version)	0.850942	upregulated
regulation of interleukin-12 secretion (GO:2001182)	7.81363	15.3097	0.522159	0.140948	['FOXP1']	Gene Ontology Biological Process (2018 version)	0.850942	upregulated
negative regulation of complement activation (GO:0045916)	7.81363	15.3097	0.522159	0.140948	['SERPING1']	Gene Ontology Biological Process (2018 version)	0.850942	upregulated
antigen processing and presentation of endogenous peptide antigen (GO:0002483)	7.81363	15.3097	0.522159	0.140948	['TAP1']	Gene Ontology Biological Process (2018 version)	0.850942	upregulated
regulation of protein K63-linked ubiquitination (GO:1900044)	7.81363	15.3097	0.522159	0.140948	['SASH1']	Gene Ontology Biological Process (2018 version)	0.850942	upregulated
photoreceptor cell differentiation (GO:0046530)	7.81363	15.3097	0.522159	0.140948	['AGTPBP1']	Gene Ontology Biological Process (2018 version)	0.850942	upregulated
forebrain regionalization (GO:0021871)	7.81363	15.3097	0.522159	0.140948	['WNT2B']	Gene Ontology Biological Process (2018 version)	0.850942	upregulated
regulation of chemokine-mediated signaling pathway (GO:0070099)	7.81363	15.3097	0.522159	0.140948	['SLIT3']	Gene Ontology Biological Process (2018 version)	0.850942	upregulated
regulation of protein localization to cell cortex (GO:1904776)	7.81363	15.3097	0.522159	0.140948	['GPSM2']	Gene Ontology Biological Process (2018 version)	0.850942	upregulated
carbohydrate transport (GO:0008643)	7.81363	15.3097	0.522159	0.140948	['SLC50A1']	Gene Ontology Biological Process (2018 version)	0.850942	upregulated
glandular epithelial cell development (GO:0002068)	7.81363	15.3097	0.522159	0.140948	['BMP4']	Gene Ontology Biological Process (2018 version)	0.850942	upregulated
vesicle fusion with endoplasmic reticulum-Golgi intermediate compartment (ERGIC) membrane (GO:1990668)	7.81363	15.3097	0.522159	0.140948	['TAP1']	Gene Ontology Biological Process (2018 version)	0.850942	upregulated
muscle tissue development (GO:0060537)	7.81363	15.3097	0.522159	0.140948	['BMP4']	Gene Ontology Biological Process (2018 version)	0.850942	upregulated
regulation of interferon-alpha secretion (GO:1902739)	7.81363	15.3097	0.522159	0.140948	['DDX58']	Gene Ontology Biological Process (2018 version)	0.850942	upregulated
hindlimb morphogenesis (GO:0035137)	7.81363	15.3097	0.522159	0.140948	['RARG']	Gene Ontology Biological Process (2018 version)	0.850942	upregulated
smooth muscle tissue development (GO:0048745)	7.81363	15.3097	0.522159	0.140948	['BMP4']	Gene Ontology Biological Process (2018 version)	0.850942	upregulated
regulation of immunoglobulin mediated immune response (GO:0002889)	7.81363	15.3097	0.522159	0.140948	['NECTIN2']	Gene Ontology Biological Process (2018 version)	0.850942	upregulated
regulation of oxidative stress-induced neuron intrinsic apoptotic signaling pathway (GO:1903376)	7.81363	15.3097	0.522159	0.140948	['PARK7']	Gene Ontology Biological Process (2018 version)	0.850942	upregulated
embryonic camera-type eye morphogenesis (GO:0048596)	7.81363	15.3097	0.522159	0.140948	['LRP6']	Gene Ontology Biological Process (2018 version)	0.850942	upregulated
positive regulation of adaptive immune response (GO:0002821)	7.81363	15.3097	0.522159	0.140948	['IL6ST']	Gene Ontology Biological Process (2018 version)	0.850942	upregulated
embryonic camera-type eye development (GO:0031076)	7.81363	15.3097	0.522159	0.140948	['LRP6']	Gene Ontology Biological Process (2018 version)	0.850942	upregulated
response to granulocyte macrophage colony-stimulating factor (GO:0097012)	7.81363	15.3097	0.522159	0.140948	['NPR2']	Gene Ontology Biological Process (2018 version)	0.850942	upregulated
dopamine catabolic process (GO:0042420)	7.81363	15.3097	0.522159	0.140948	['MOXD1']	Gene Ontology Biological Process (2018 version)	0.850942	upregulated
lipoxin biosynthetic process (GO:2001301)	7.81363	15.3097	0.522159	0.140948	['HPGD']	Gene Ontology Biological Process (2018 version)	0.850942	upregulated
regulation of superoxide metabolic process (GO:0090322)	7.81363	15.3097	0.522159	0.140948	['FBLN5']	Gene Ontology Biological Process (2018 version)	0.850942	upregulated
regulation of phagocytosis, engulfment (GO:0060099)	7.81363	15.3097	0.522159	0.140948	['ANO6']	Gene Ontology Biological Process (2018 version)	0.850942	upregulated
regulation of nuclease activity (GO:0032069)	7.81363	15.3097	0.522159	0.140948	['NEIL1']	Gene Ontology Biological Process (2018 version)	0.850942	upregulated
positive regulation of amyloid-beta clearance (GO:1900223)	7.81363	15.3097	0.522159	0.140948	['LRP1']	Gene Ontology Biological Process (2018 version)	0.850942	upregulated
negative regulation of oligodendrocyte differentiation (GO:0048715)	7.81363	15.3097	0.522159	0.140948	['DAAM2']	Gene Ontology Biological Process (2018 version)	0.850942	upregulated
heparan sulfate proteoglycan biosynthetic process, polysaccharide chain biosynthetic process (GO:0015014)	7.81363	15.3097	0.522159	0.140948	['EXT1']	Gene Ontology Biological Process (2018 version)	0.850942	upregulated
regulation of thymocyte apoptotic process (GO:0070243)	7.81363	15.3097	0.522159	0.140948	['BMP4']	Gene Ontology Biological Process (2018 version)	0.850942	upregulated
positive regulation of receptor binding (GO:1900122)	7.81363	15.3097	0.522159	0.140948	['NRP1']	Gene Ontology Biological Process (2018 version)	0.850942	upregulated
regulation of NAD(P)H oxidase activity (GO:0033860)	7.81363	15.3097	0.522159	0.140948	['PARK7']	Gene Ontology Biological Process (2018 version)	0.850942	upregulated
negative regulation of endoplasmic reticulum calcium ion concentration (GO:0032471)	7.81363	15.3097	0.522159	0.140948	['TGM2']	Gene Ontology Biological Process (2018 version)	0.850942	upregulated
regulation of cardiac muscle cell apoptotic process (GO:0010665)	7.81363	15.3097	0.522159	0.140948	['CAMK2D']	Gene Ontology Biological Process (2018 version)	0.850942	upregulated
protein deubiquitination involved in ubiquitin-dependent protein catabolic process (GO:0071947)	7.81363	15.3097	0.522159	0.140948	['OTUD7B']	Gene Ontology Biological Process (2018 version)	0.850942	upregulated
aortic valve morphogenesis (GO:0003180)	7.81363	15.3097	0.522159	0.140948	['BMP4']	Gene Ontology Biological Process (2018 version)	0.850942	upregulated
lymphoid progenitor cell differentiation (GO:0002320)	7.81363	15.3097	0.522159	0.140948	['BMP4']	Gene Ontology Biological Process (2018 version)	0.850942	upregulated
negative regulation of cellular extravasation (GO:0002692)	7.81363	15.3097	0.522159	0.140948	['CXCL12']	Gene Ontology Biological Process (2018 version)	0.850942	upregulated
cellular response to peptide hormone stimulus (GO:0071375)	1.8658	3.64647	0.460281	0.141653	['NR4A1', 'GNG2', 'PARP1', 'IRS1', 'GNG11']	Gene Ontology Biological Process (2018 version)	0.848773	downregulated
positive regulation of establishment of protein localization to mitochondrion (GO:1903749)	1.8658	3.64647	0.460281	0.141653	['HHAT', 'RUVBL1', 'E2F1', 'PLAGL2', 'WDR46']	Gene Ontology Biological Process (2018 version)	0.848773	downregulated
cellular response to peptide hormone stimulus (GO:0071375)	1.8658	3.64647	0.522159	0.141653	['GNG10', 'FER', 'ENPP1', 'INPP5K', 'GNG8']	Gene Ontology Biological Process (2018 version)	0.848773	upregulated
positive regulation of binding (GO:0051099)	2.03425	3.93148	0.522159	0.144765	['BMP4', 'LRP1', 'AKTIP', 'FLOT1']	Gene Ontology Biological Process (2018 version)	0.839337	upregulated
positive regulation of protein catabolic process (GO:0045732)	2.03425	3.93148	0.522159	0.144765	['LRP1', 'TIPARP', 'WWP1', 'SNX33']	Gene Ontology Biological Process (2018 version)	0.839337	upregulated
phosphatidylinositol phosphate binding (GO:1901981)	2.03425	3.93148	0.448821	0.144765	['HIP1', 'MYO10', 'SH3PXD2B', 'IQGAP2']	Gene Ontology Molecular Function (2018 version)	0.839337	downregulated
positive regulation of protein targeting to mitochondrion (GO:1903955)	2.03425	3.93148	0.460281	0.144765	['HHAT', 'RUVBL1', 'PLAGL2', 'WDR46']	Gene Ontology Biological Process (2018 version)	0.839337	downregulated
positive regulation of binding (GO:0051099)	2.03425	3.93148	0.460281	0.144765	['CDT1', 'HMGB2', 'MMP9', 'DACT1']	Gene Ontology Biological Process (2018 version)	0.839337	downregulated
negative regulation of programmed cell death (GO:0043069)	1.3969	2.69217	0.522159	0.145549	['NOTCH2', 'NTRK2', 'WFS1', 'FHL2', 'IGF2', 'PARK7', 'TM7SF3', 'BMP4', 'ARHGAP10', 'PDPN', 'ROR1', 'IL6ST', 'EPHB2', 'AAMDC']	Gene Ontology Biological Process (2018 version)	0.836991	upregulated
regulation of autophagy of mitochondrion (GO:1903146)	3.12851	6.02765	0.460281	0.145631	['RUVBL1', 'CAMKK2']	Gene Ontology Biological Process (2018 version)	0.836748	downregulated
myofibril (GO:0030016)	3.12851	6.02765	0.395044	0.145631	['SCO2', 'TMOD3']	Gene Ontology Cellular Component (2018 version)	0.836748	downregulated
calmodulin-dependent protein kinase activity (GO:0004683)	3.12851	6.02765	0.448821	0.145631	['CAMK1', 'CAMKK2']	Gene Ontology Molecular Function (2018 version)	0.836748	downregulated
phosphatidylcholine acyl-chain remodeling (GO:0036151)	3.12851	6.02765	0.460281	0.145631	['LPCAT1', 'DBI']	Gene Ontology Biological Process (2018 version)	0.836748	downregulated
negative regulation of smooth muscle cell proliferation (GO:0048662)	3.12851	6.02765	0.460281	0.145631	['MEF2C', 'HMOX1']	Gene Ontology Biological Process (2018 version)	0.836748	downregulated
regulation of extrinsic apoptotic signaling pathway in absence of ligand (GO:2001239)	3.12851	6.02765	0.460281	0.145631	['EYA1', 'PF4']	Gene Ontology Biological Process (2018 version)	0.836748	downregulated
transcription from RNA polymerase III promoter (GO:0006383)	3.12851	6.02765	0.460281	0.145631	['IVNS1ABP', 'GTF3C6']	Gene Ontology Biological Process (2018 version)	0.836748	downregulated
regulation of vascular endothelial growth factor production (GO:0010574)	3.12851	6.02765	0.522159	0.145631	['SULF1', 'IL6ST']	Gene Ontology Biological Process (2018 version)	0.836748	upregulated
positive regulation of substrate adhesion-dependent cell spreading (GO:1900026)	3.12851	6.02765	0.522159	0.145631	['NRP1', 'NCOA3']	Gene Ontology Biological Process (2018 version)	0.836748	upregulated
RNA polymerase II core promoter sequence-specific DNA binding (GO:0000979)	3.12851	6.02765	0.448821	0.145631	['H2AFZ', 'RUVBL2']	Gene Ontology Molecular Function (2018 version)	0.836748	downregulated
purine ribonucleoside triphosphate biosynthetic process (GO:0009206)	3.12851	6.02765	0.522159	0.145631	['SURF1', 'PRKAG2']	Gene Ontology Biological Process (2018 version)	0.836748	upregulated
extrinsic apoptotic signaling pathway via death domain receptors (GO:0008625)	3.12851	6.02765	0.522159	0.145631	['GABARAP', 'DEDD']	Gene Ontology Biological Process (2018 version)	0.836748	upregulated
negative regulation of cell-matrix adhesion (GO:0001953)	3.12851	6.02765	0.522159	0.145631	['ITGB1BP1', 'PHLDB2']	Gene Ontology Biological Process (2018 version)	0.836748	upregulated
cardiac muscle cell development (GO:0055013)	3.12851	6.02765	0.522159	0.145631	['NEXN', 'PDLIM5']	Gene Ontology Biological Process (2018 version)	0.836748	upregulated
telomere maintenance via telomere lengthening (GO:0010833)	3.12851	6.02765	0.522159	0.145631	['TNKS1BP1', 'SMG6']	Gene Ontology Biological Process (2018 version)	0.836748	upregulated
regulation of calcium ion transmembrane transporter activity (GO:1901019)	3.12851	6.02765	0.522159	0.145631	['CAMK2D', 'FKBP1B']	Gene Ontology Biological Process (2018 version)	0.836748	upregulated
beta-tubulin binding (GO:0048487)	3.12851	6.02765	0.561829	0.145631	['TBCD', 'GABARAP']	Gene Ontology Molecular Function (2018 version)	0.836748	upregulated
negative regulation of myeloid leukocyte differentiation (GO:0002762)	3.12851	6.02765	0.460281	0.145631	['MAFB', 'MYC']	Gene Ontology Biological Process (2018 version)	0.836748	downregulated
regulation of protein targeting to membrane (GO:0090313)	3.12851	6.02765	0.522159	0.145631	['INPP5K', 'ITGB1BP1']	Gene Ontology Biological Process (2018 version)	0.836748	upregulated
repressing transcription factor binding (GO:0070491)	2.34809	4.51097	0.448821	0.146442	['CBX5', 'MYC', 'NOC2L']	Gene Ontology Molecular Function (2018 version)	0.834334	downregulated
monocarboxylic acid transport (GO:0015718)	2.34809	4.51097	0.460281	0.146442	['ABCC3', 'RXRA', 'SLC16A1']	Gene Ontology Biological Process (2018 version)	0.834334	downregulated
positive regulation of phosphatidylinositol 3-kinase signaling (GO:0014068)	2.34809	4.51097	0.522159	0.146442	['NTRK2', 'TGFB2', 'IGF2']	Gene Ontology Biological Process (2018 version)	0.834334	upregulated
positive regulation of DNA metabolic process (GO:0051054)	2.00806	3.81772	0.460281	0.149391	['DNMT1', 'PCNA', 'EYA1', 'MYC']	Gene Ontology Biological Process (2018 version)	0.825677	downregulated
positive regulation of cell cycle (GO:0045787)	2.00806	3.81772	0.460281	0.149391	['HSP90AB1', 'TFAP4', 'CITED2', 'CDK4']	Gene Ontology Biological Process (2018 version)	0.825677	downregulated
modulation of chemical synaptic transmission (GO:0050804)	2.00806	3.81772	0.460281	0.149391	['MEF2C', 'TMEM108', 'EIF4EBP2', 'LRP8']	Gene Ontology Biological Process (2018 version)	0.825677	downregulated
regulation of anatomical structure morphogenesis (GO:0022603)	2.00806	3.81772	0.460281	0.149391	['LFNG', 'MEF2C', 'HMOX1', 'EMP2']	Gene Ontology Biological Process (2018 version)	0.825677	downregulated
ephrin receptor signaling pathway (GO:0048013)	2.00806	3.81772	0.522159	0.149391	['EFNB2', 'EFNB1', 'PAK1', 'EPHB2']	Gene Ontology Biological Process (2018 version)	0.825677	upregulated
vesicle-mediated transport (GO:0016192)	1.3897	2.64158	0.522159	0.149445	['SNAP47', 'RAB5B', 'SNAPIN', 'LRP1', 'NCOA3', 'AKTIP', 'SNX11', 'SNX33', 'VAMP8', 'GOLGA5', 'CUX1', 'KIF13A', 'RAB29', 'STX1A']	Gene Ontology Biological Process (2018 version)	0.825519	upregulated
transport of virus (GO:0046794)	2.30193	4.33106	0.460281	0.152363	['POM121', 'NUP188', 'UBA52']	Gene Ontology Biological Process (2018 version)	0.817121	downregulated
cytoplasmic translation (GO:0002181)	2.30193	4.33106	0.460281	0.152363	['RPS7', 'RPL15', 'RPL10A']	Gene Ontology Biological Process (2018 version)	0.817121	downregulated
intracellular transport of virus (GO:0075733)	2.30193	4.33106	0.460281	0.152363	['POM121', 'NUP188', 'UBA52']	Gene Ontology Biological Process (2018 version)	0.817121	downregulated
positive regulation of response to stimulus (GO:0048584)	2.30193	4.33106	0.522159	0.152363	['BMP4', 'TGFB2', 'DDX58']	Gene Ontology Biological Process (2018 version)	0.817121	upregulated
cell morphogenesis involved in differentiation (GO:0000904)	2.30193	4.33106	0.522159	0.152363	['NRP1', 'FER', 'TBCD']	Gene Ontology Biological Process (2018 version)	0.817121	upregulated
positive regulation of developmental process (GO:0051094)	1.81369	3.40087	0.460281	0.153338	['PAXIP1', 'HSP90AB1', 'TFRC', 'TMEM119', 'CAMK1']	Gene Ontology Biological Process (2018 version)	0.81435	downregulated
positive regulation of kinase activity (GO:0033674)	1.81369	3.40087	0.522159	0.153338	['NTRK2', 'JTB', 'PRKAG2', 'ROR1', 'EPHB2']	Gene Ontology Biological Process (2018 version)	0.81435	upregulated
regulation of defense response to virus by virus (GO:0050690)	3.00803	5.62022	0.460281	0.15437	['AP2S1', 'FYN']	Gene Ontology Biological Process (2018 version)	0.811438	downregulated
chondrocyte differentiation (GO:0002062)	3.00803	5.62022	0.460281	0.15437	['MEF2C', 'WNT5B']	Gene Ontology Biological Process (2018 version)	0.811438	downregulated
negative regulation of intracellular steroid hormone receptor signaling pathway (GO:0033144)	3.00803	5.62022	0.460281	0.15437	['PER1', 'TCF21']	Gene Ontology Biological Process (2018 version)	0.811438	downregulated
regulation of vasculature development (GO:1901342)	3.00803	5.62022	0.460281	0.15437	['HMOX1', 'EMP2']	Gene Ontology Biological Process (2018 version)	0.811438	downregulated
negative regulation of JNK cascade (GO:0046329)	3.00803	5.62022	0.460281	0.15437	['PER1', 'DACT1']	Gene Ontology Biological Process (2018 version)	0.811438	downregulated
carboxylic acid catabolic process (GO:0046395)	3.00803	5.62022	0.460281	0.15437	['NPL', 'CD44']	Gene Ontology Biological Process (2018 version)	0.811438	downregulated
positive regulation of lipid biosynthetic process (GO:0046889)	3.00803	5.62022	0.460281	0.15437	['SCARB1', 'LDLR']	Gene Ontology Biological Process (2018 version)	0.811438	downregulated
primary neural tube formation (GO:0014020)	3.00803	5.62022	0.522159	0.15437	['TGFB2', 'LRP6']	Gene Ontology Biological Process (2018 version)	0.811438	upregulated
regulation of actin polymerization or depolymerization (GO:0008064)	3.00803	5.62022	0.522159	0.15437	['CXCL12', 'PFN2']	Gene Ontology Biological Process (2018 version)	0.811438	upregulated
calcium ion import (GO:0070509)	3.00803	5.62022	0.522159	0.15437	['MICU1', 'MCU']	Gene Ontology Biological Process (2018 version)	0.811438	upregulated
positive regulation of lipid biosynthetic process (GO:0046889)	3.00803	5.62022	0.522159	0.15437	['ELOVL5', 'SIRT4']	Gene Ontology Biological Process (2018 version)	0.811438	upregulated
production of miRNAs involved in gene silencing by miRNA (GO:0035196)	3.00803	5.62022	0.522159	0.15437	['SMAD1', 'SMAD3']	Gene Ontology Biological Process (2018 version)	0.811438	upregulated
regulation of NIK/NF-kappaB signaling (GO:1901222)	3.00803	5.62022	0.522159	0.15437	['EIF2AK2', 'SASH1']	Gene Ontology Biological Process (2018 version)	0.811438	upregulated
regulation of transmembrane receptor protein serine/threonine kinase signaling pathway (GO:0090092)	3.00803	5.62022	0.522159	0.15437	['BMP4', 'SMAD3']	Gene Ontology Biological Process (2018 version)	0.811438	upregulated
positive regulation of sprouting angiogenesis (GO:1903672)	3.00803	5.62022	0.522159	0.15437	['FOXC2', 'SMAD1']	Gene Ontology Biological Process (2018 version)	0.811438	upregulated
positive regulation of phosphate metabolic process (GO:0045937)	3.00803	5.62022	0.522159	0.15437	['NRP1', 'BTBD10']	Gene Ontology Biological Process (2018 version)	0.811438	upregulated
aerobic respiration (GO:0009060)	3.00803	5.62022	0.522159	0.15437	['SURF1', 'COX20']	Gene Ontology Biological Process (2018 version)	0.811438	upregulated
negative regulation of proteasomal protein catabolic process (GO:1901799)	3.00803	5.62022	0.522159	0.15437	['USP25', 'PARK7']	Gene Ontology Biological Process (2018 version)	0.811438	upregulated
negative regulation of endocytosis (GO:0045806)	3.00803	5.62022	0.522159	0.15437	['SCAMP5', 'SNX33']	Gene Ontology Biological Process (2018 version)	0.811438	upregulated
metallocarboxypeptidase activity (GO:0004181)	3.00803	5.62022	0.561829	0.15437	['AGTPBP1', 'CPE']	Gene Ontology Molecular Function (2018 version)	0.811438	upregulated
Golgi stack (GO:0005795)	3.00803	5.62022	0.570835	0.15437	['GOLGA5', 'GOLGB1']	Gene Ontology Cellular Component (2018 version)	0.811438	upregulated
regulation of actin polymerization or depolymerization (GO:0008064)	3.00803	5.62022	0.460281	0.15437	['SH3BP1', 'ARHGAP18']	Gene Ontology Biological Process (2018 version)	0.811438	downregulated
negative regulation of proteasomal protein catabolic process (GO:1901799)	3.00803	5.62022	0.460281	0.15437	['ALAD', 'HSP90AB1']	Gene Ontology Biological Process (2018 version)	0.811438	downregulated
metallocarboxypeptidase activity (GO:0004181)	3.00803	5.62022	0.448821	0.15437	['CPXM1', 'AEBP1']	Gene Ontology Molecular Function (2018 version)	0.811438	downregulated
regulation of angiogenesis (GO:0045765)	1.61449	2.99889	0.460281	0.156064	['RAMP2', 'SEMA6A', 'ADAM12', 'HMOX1', 'EMP2', 'PGF', 'PF4']	Gene Ontology Biological Process (2018 version)	0.806698	downregulated
positive regulation of cysteine-type endopeptidase activity (GO:2001056)	2.25755	4.16042	0.460281	0.158358	['MYC', 'FYN', 'GRAMD4']	Gene Ontology Biological Process (2018 version)	0.80036	downregulated
protein kinase activator activity (GO:0030295)	2.25755	4.16042	0.561829	0.158358	['CMC4', 'IGF2', 'PRKAG2']	Gene Ontology Molecular Function (2018 version)	0.80036	upregulated
negative regulation of transforming growth factor beta receptor signaling pathway (GO:0030512)	2.25755	4.16042	0.522159	0.158358	['SMAD3', 'TGFB1I1', 'LTBP1']	Gene Ontology Biological Process (2018 version)	0.80036	upregulated
methylated histone binding (GO:0035064)	2.25755	4.16042	0.448821	0.158358	['CBX5', 'UHRF1', 'WDR5']	Gene Ontology Molecular Function (2018 version)	0.80036	downregulated
positive regulation of supramolecular fiber organization (GO:1902905)	1.95766	3.6022	0.460281	0.158809	['VASP', 'NCK2', 'PDXP', 'ARF6']	Gene Ontology Biological Process (2018 version)	0.799125	downregulated
cellular response to lipid (GO:0071396)	1.60496	2.94909	0.460281	0.159217	['ZFP36', 'MEF2C', 'WNT5B', 'H2AFZ', 'RUVBL2', 'INSIG1', 'HMGB2']	Gene Ontology Biological Process (2018 version)	0.79801	downregulated
cellular phosphate ion homeostasis (GO:0030643)	6.51102	11.8338	0.522159	0.162431	['ENPP1']	Gene Ontology Biological Process (2018 version)	0.789332	upregulated
adherens junction assembly (GO:0034333)	6.51102	11.8338	0.460281	0.162431	['RAMP2']	Gene Ontology Biological Process (2018 version)	0.789332	downregulated
axon regeneration (GO:0031103)	6.51102	11.8338	0.460281	0.162431	['DHFR']	Gene Ontology Biological Process (2018 version)	0.789332	downregulated
intracellular sterol transport (GO:0032366)	6.51102	11.8338	0.460281	0.162431	['STARD4']	Gene Ontology Biological Process (2018 version)	0.789332	downregulated
negative regulation of muscle hypertrophy (GO:0014741)	6.51102	11.8338	0.460281	0.162431	['RGS2']	Gene Ontology Biological Process (2018 version)	0.789332	downregulated
replication fork protection (GO:0048478)	6.51102	11.8338	0.460281	0.162431	['TIPIN']	Gene Ontology Biological Process (2018 version)	0.789332	downregulated
negative regulation of mitochondrial outer membrane permeabilization involved in apoptotic signaling pathway (GO:1901029)	6.51102	11.8338	0.460281	0.162431	['SLC25A5']	Gene Ontology Biological Process (2018 version)	0.789332	downregulated
positive regulation of dendritic spine morphogenesis (GO:0061003)	6.51102	11.8338	0.460281	0.162431	['LRP8']	Gene Ontology Biological Process (2018 version)	0.789332	downregulated
tRNA pseudouridine synthesis (GO:0031119)	6.51102	11.8338	0.460281	0.162431	['PUS1']	Gene Ontology Biological Process (2018 version)	0.789332	downregulated
regulation of hormone biosynthetic process (GO:0046885)	6.51102	11.8338	0.460281	0.162431	['EGR1']	Gene Ontology Biological Process (2018 version)	0.789332	downregulated
bleb assembly (GO:0032060)	6.51102	11.8338	0.460281	0.162431	['EMP2']	Gene Ontology Biological Process (2018 version)	0.789332	downregulated
regulation of interleukin-13 production (GO:0032656)	6.51102	11.8338	0.460281	0.162431	['TSLP']	Gene Ontology Biological Process (2018 version)	0.789332	downregulated
negative regulation of leukocyte migration (GO:0002686)	6.51102	11.8338	0.460281	0.162431	['HMOX1']	Gene Ontology Biological Process (2018 version)	0.789332	downregulated
dolichyl diphosphate biosynthetic process (GO:0006489)	6.51102	11.8338	0.460281	0.162431	['MVD']	Gene Ontology Biological Process (2018 version)	0.789332	downregulated
rRNA-containing ribonucleoprotein complex export from nucleus (GO:0071428)	6.51102	11.8338	0.460281	0.162431	['NPM1']	Gene Ontology Biological Process (2018 version)	0.789332	downregulated
mitochondrial DNA metabolic process (GO:0032042)	6.51102	11.8338	0.460281	0.162431	['PARP1']	Gene Ontology Biological Process (2018 version)	0.789332	downregulated
regulation of dendritic spine maintenance (GO:1902950)	6.51102	11.8338	0.460281	0.162431	['FYN']	Gene Ontology Biological Process (2018 version)	0.789332	downregulated
fatty acid elongation, unsaturated fatty acid (GO:0019368)	6.51102	11.8338	0.460281	0.162431	['ELOVL6']	Gene Ontology Biological Process (2018 version)	0.789332	downregulated
regulation of DNA endoreduplication (GO:0032875)	6.51102	11.8338	0.460281	0.162431	['SMC1A']	Gene Ontology Biological Process (2018 version)	0.789332	downregulated
oxygen transport (GO:0015671)	6.51102	11.8338	0.460281	0.162431	['MYC']	Gene Ontology Biological Process (2018 version)	0.789332	downregulated
oxaloacetate metabolic process (GO:0006107)	6.51102	11.8338	0.460281	0.162431	['ACLY']	Gene Ontology Biological Process (2018 version)	0.789332	downregulated
regulation of Cdc42 protein signal transduction (GO:0032489)	6.51102	11.8338	0.522159	0.162431	['NRP1']	Gene Ontology Biological Process (2018 version)	0.789332	upregulated
microglial cell activation (GO:0001774)	6.51102	11.8338	0.522159	0.162431	['CLU']	Gene Ontology Biological Process (2018 version)	0.789332	upregulated
marginal zone B cell differentiation (GO:0002315)	6.51102	11.8338	0.460281	0.162431	['LFNG']	Gene Ontology Biological Process (2018 version)	0.789332	downregulated
membrane invagination (GO:0010324)	6.51102	11.8338	0.522159	0.162431	['CHMP2A']	Gene Ontology Biological Process (2018 version)	0.789332	upregulated
inositol phosphate dephosphorylation (GO:0046855)	6.51102	11.8338	0.522159	0.162431	['INPP5K']	Gene Ontology Biological Process (2018 version)	0.789332	upregulated
protein deglutamylation (GO:0035608)	6.51102	11.8338	0.522159	0.162431	['AGTPBP1']	Gene Ontology Biological Process (2018 version)	0.789332	upregulated
regulation of transcription from RNA polymerase II promoter involved in heart development (GO:1901213)	6.51102	11.8338	0.522159	0.162431	['BMP4']	Gene Ontology Biological Process (2018 version)	0.789332	upregulated
flotillin complex (GO:0016600)	6.51102	11.8338	0.570835	0.162431	['FLOT1']	Gene Ontology Cellular Component (2018 version)	0.789332	upregulated
peptidyl-lysine deacetylation (GO:0034983)	6.51102	11.8338	0.522159	0.162431	['SIRT4']	Gene Ontology Biological Process (2018 version)	0.789332	upregulated
positive regulation of triglyceride catabolic process (GO:0010898)	6.51102	11.8338	0.522159	0.162431	['PNPLA2']	Gene Ontology Biological Process (2018 version)	0.789332	upregulated
regulation of RNA biosynthetic process (GO:2001141)	6.51102	11.8338	0.522159	0.162431	['NCOA3']	Gene Ontology Biological Process (2018 version)	0.789332	upregulated
pericardium morphogenesis (GO:0003344)	6.51102	11.8338	0.522159	0.162431	['LRP6']	Gene Ontology Biological Process (2018 version)	0.789332	upregulated
thiamine-containing compound metabolic process (GO:0042723)	6.51102	11.8338	0.522159	0.162431	['THTPA']	Gene Ontology Biological Process (2018 version)	0.789332	upregulated
positive regulation of neuroblast proliferation (GO:0002052)	6.51102	11.8338	0.522159	0.162431	['SMARCD3']	Gene Ontology Biological Process (2018 version)	0.789332	upregulated
negative regulation of B cell apoptotic process (GO:0002903)	6.51102	11.8338	0.522159	0.162431	['FOXP1']	Gene Ontology Biological Process (2018 version)	0.789332	upregulated
regulation of toll-like receptor 3 signaling pathway (GO:0034139)	6.51102	11.8338	0.522159	0.162431	['FLOT1']	Gene Ontology Biological Process (2018 version)	0.789332	upregulated
regulation of norepinephrine secretion (GO:0014061)	6.51102	11.8338	0.522159	0.162431	['STX1A']	Gene Ontology Biological Process (2018 version)	0.789332	upregulated
positive regulation of extracellular matrix disassembly (GO:0090091)	6.51102	11.8338	0.460281	0.162431	['FSCN1']	Gene Ontology Biological Process (2018 version)	0.789332	downregulated
negative regulation of dendritic cell apoptotic process (GO:2000669)	6.51102	11.8338	0.522159	0.162431	['CXCL12']	Gene Ontology Biological Process (2018 version)	0.789332	upregulated
positive regulation of insulin receptor signaling pathway (GO:0046628)	6.51102	11.8338	0.522159	0.162431	['IGF2']	Gene Ontology Biological Process (2018 version)	0.789332	upregulated
epithelial cell differentiation involved in kidney development (GO:0035850)	6.51102	11.8338	0.522159	0.162431	['BMP4']	Gene Ontology Biological Process (2018 version)	0.789332	upregulated
fatty acid elongation, monounsaturated fatty acid (GO:0034625)	6.51102	11.8338	0.522159	0.162431	['ELOVL5']	Gene Ontology Biological Process (2018 version)	0.789332	upregulated
purine nucleoside bisphosphate biosynthetic process (GO:0034033)	6.51102	11.8338	0.522159	0.162431	['PPCDC']	Gene Ontology Biological Process (2018 version)	0.789332	upregulated
positive regulation of macrophage chemotaxis (GO:0010759)	6.51102	11.8338	0.522159	0.162431	['RARRES2']	Gene Ontology Biological Process (2018 version)	0.789332	upregulated
cleavage furrow formation (GO:0036089)	6.51102	11.8338	0.522159	0.162431	['SNX33']	Gene Ontology Biological Process (2018 version)	0.789332	upregulated
spermidine metabolic process (GO:0008216)	6.51102	11.8338	0.522159	0.162431	['SAT2']	Gene Ontology Biological Process (2018 version)	0.789332	upregulated
cellular response to cholesterol (GO:0071397)	6.51102	11.8338	0.522159	0.162431	['LRP6']	Gene Ontology Biological Process (2018 version)	0.789332	upregulated
calcitonin family receptor signaling pathway (GO:0097646)	6.51102	11.8338	0.522159	0.162431	['CALCRL']	Gene Ontology Biological Process (2018 version)	0.789332	upregulated
negative regulation of heart rate (GO:0010459)	6.51102	11.8338	0.522159	0.162431	['FKBP1B']	Gene Ontology Biological Process (2018 version)	0.789332	upregulated
marginal zone B cell differentiation (GO:0002315)	6.51102	11.8338	0.522159	0.162431	['NOTCH2']	Gene Ontology Biological Process (2018 version)	0.789332	upregulated
ER overload response (GO:0006983)	6.51102	11.8338	0.522159	0.162431	['WFS1']	Gene Ontology Biological Process (2018 version)	0.789332	upregulated
regulation of relaxation of muscle (GO:1901077)	6.51102	11.8338	0.522159	0.162431	['CAMK2D']	Gene Ontology Biological Process (2018 version)	0.789332	upregulated
fusion of virus membrane with host plasma membrane (GO:0019064)	6.51102	11.8338	0.522159	0.162431	['NECTIN2']	Gene Ontology Biological Process (2018 version)	0.789332	upregulated
melanocyte differentiation (GO:0030318)	6.51102	11.8338	0.460281	0.162431	['MEF2C']	Gene Ontology Biological Process (2018 version)	0.789332	downregulated
left/right pattern formation (GO:0060972)	6.51102	11.8338	0.460281	0.162431	['CITED2']	Gene Ontology Biological Process (2018 version)	0.789332	downregulated
membrane fusion involved in viral entry into host cell (GO:0039663)	6.51102	11.8338	0.522159	0.162431	['NECTIN2']	Gene Ontology Biological Process (2018 version)	0.789332	upregulated
negative regulation of transporter activity (GO:0032410)	6.51102	11.8338	0.460281	0.162431	['PPIF']	Gene Ontology Biological Process (2018 version)	0.789332	downregulated
positive regulation of insulin receptor signaling pathway (GO:0046628)	6.51102	11.8338	0.460281	0.162431	['IRS1']	Gene Ontology Biological Process (2018 version)	0.789332	downregulated
positive regulation of interleukin-5 production (GO:0032754)	6.51102	11.8338	0.460281	0.162431	['TSLP']	Gene Ontology Biological Process (2018 version)	0.789332	downregulated
activation of cysteine-type endopeptidase activity involved in apoptotic process by cytochrome c (GO:0008635)	6.51102	11.8338	0.460281	0.162431	['CASP3']	Gene Ontology Biological Process (2018 version)	0.789332	downregulated
pentose metabolic process (GO:0019321)	6.51102	11.8338	0.460281	0.162431	['RPIA']	Gene Ontology Biological Process (2018 version)	0.789332	downregulated
regulation of anion transport (GO:0044070)	6.51102	11.8338	0.460281	0.162431	['STC1']	Gene Ontology Biological Process (2018 version)	0.789332	downregulated
epithelial cell differentiation involved in kidney development (GO:0035850)	6.51102	11.8338	0.460281	0.162431	['MEF2C']	Gene Ontology Biological Process (2018 version)	0.789332	downregulated
fatty acid elongation, monounsaturated fatty acid (GO:0034625)	6.51102	11.8338	0.460281	0.162431	['ELOVL6']	Gene Ontology Biological Process (2018 version)	0.789332	downregulated
xenobiotic catabolic process (GO:0042178)	6.51102	11.8338	0.460281	0.162431	['GSTM1']	Gene Ontology Biological Process (2018 version)	0.789332	downregulated
positive regulation of isomerase activity (GO:0010912)	6.51102	11.8338	0.460281	0.162431	['UHRF1']	Gene Ontology Biological Process (2018 version)	0.789332	downregulated
lens fiber cell differentiation (GO:0070306)	6.51102	11.8338	0.460281	0.162431	['WNT5B']	Gene Ontology Biological Process (2018 version)	0.789332	downregulated
cellular response to platelet-derived growth factor stimulus (GO:0036120)	6.51102	11.8338	0.460281	0.162431	['MTSS1L']	Gene Ontology Biological Process (2018 version)	0.789332	downregulated
V(D)J recombination (GO:0033151)	6.51102	11.8338	0.460281	0.162431	['HMGB2']	Gene Ontology Biological Process (2018 version)	0.789332	downregulated
regulation of microglial cell activation (GO:1903978)	6.51102	11.8338	0.460281	0.162431	['LDLR']	Gene Ontology Biological Process (2018 version)	0.789332	downregulated
response to increased oxygen levels (GO:0036296)	6.51102	11.8338	0.460281	0.162431	['CCDC115']	Gene Ontology Biological Process (2018 version)	0.789332	downregulated
negative regulation of cardiac muscle tissue development (GO:0055026)	6.51102	11.8338	0.460281	0.162431	['DKK1']	Gene Ontology Biological Process (2018 version)	0.789332	downregulated
amino acid import across plasma membrane (GO:0089718)	6.51102	11.8338	0.460281	0.162431	['SLC7A2']	Gene Ontology Biological Process (2018 version)	0.789332	downregulated
myoblast fusion (GO:0007520)	6.51102	11.8338	0.460281	0.162431	['ADAM12']	Gene Ontology Biological Process (2018 version)	0.789332	downregulated
chylomicron remnant clearance (GO:0034382)	6.51102	11.8338	0.460281	0.162431	['LDLR']	Gene Ontology Biological Process (2018 version)	0.789332	downregulated
detection of molecule of bacterial origin (GO:0032490)	6.51102	11.8338	0.460281	0.162431	['SCARB1']	Gene Ontology Biological Process (2018 version)	0.789332	downregulated
negative regulation of cyclin-dependent protein serine/threonine kinase activity involved in G1/S transition of mitotic cell cycle (GO:0031658)	6.51102	11.8338	0.460281	0.162431	['CDK4']	Gene Ontology Biological Process (2018 version)	0.789332	downregulated
cAMP catabolic process (GO:0006198)	6.51102	11.8338	0.460281	0.162431	['PDE4A']	Gene Ontology Biological Process (2018 version)	0.789332	downregulated
hyperosmotic response (GO:0006972)	6.51102	11.8338	0.460281	0.162431	['RCSD1']	Gene Ontology Biological Process (2018 version)	0.789332	downregulated
long-chain fatty acid import (GO:0044539)	6.51102	11.8338	0.460281	0.162431	['ACSL3']	Gene Ontology Biological Process (2018 version)	0.789332	downregulated
L-methionine salvage (GO:0071267)	6.51102	11.8338	0.460281	0.162431	['ENOPH1']	Gene Ontology Biological Process (2018 version)	0.789332	downregulated
folic acid transport (GO:0015884)	6.51102	11.8338	0.460281	0.162431	['SLC19A1']	Gene Ontology Biological Process (2018 version)	0.789332	downregulated
positive regulation of myeloid cell apoptotic process (GO:0033034)	6.51102	11.8338	0.460281	0.162431	['MEF2C']	Gene Ontology Biological Process (2018 version)	0.789332	downregulated
endonucleolytic cleavage in ITS1 to separate SSU-rRNA from 5.8S rRNA and LSU-rRNA from tricistronic rRNA transcript (SSU-rRNA, 5.8S rRNA, LSU-rRNA) (GO:0000447)	6.51102	11.8338	0.460281	0.162431	['RRS1']	Gene Ontology Biological Process (2018 version)	0.789332	downregulated
negative regulation of B cell apoptotic process (GO:0002903)	6.51102	11.8338	0.460281	0.162431	['NOC2L']	Gene Ontology Biological Process (2018 version)	0.789332	downregulated
positive regulation of striated muscle contraction (GO:0045989)	6.51102	11.8338	0.460281	0.162431	['RGS2']	Gene Ontology Biological Process (2018 version)	0.789332	downregulated
dolichyl diphosphate metabolic process (GO:0046465)	6.51102	11.8338	0.460281	0.162431	['MVD']	Gene Ontology Biological Process (2018 version)	0.789332	downregulated
retrograde axonal transport (GO:0008090)	6.51102	11.8338	0.460281	0.162431	['TMEM108']	Gene Ontology Biological Process (2018 version)	0.789332	downregulated
pteridine-containing compound biosynthetic process (GO:0042559)	6.51102	11.8338	0.460281	0.162431	['DHFR']	Gene Ontology Biological Process (2018 version)	0.789332	downregulated
negative regulation of cardiac muscle cell differentiation (GO:2000726)	6.51102	11.8338	0.460281	0.162431	['DKK1']	Gene Ontology Biological Process (2018 version)	0.789332	downregulated
positive regulation of autophagy of mitochondrion (GO:1903599)	6.51102	11.8338	0.460281	0.162431	['CAMKK2']	Gene Ontology Biological Process (2018 version)	0.789332	downregulated
cellular response to sterol depletion (GO:0071501)	6.51102	11.8338	0.460281	0.162431	['INSIG1']	Gene Ontology Biological Process (2018 version)	0.789332	downregulated
positive regulation of blood vessel endothelial cell proliferation involved in sprouting angiogenesis (GO:1903589)	6.51102	11.8338	0.460281	0.162431	['HMOX1']	Gene Ontology Biological Process (2018 version)	0.789332	downregulated
protein import into mitochondrial inner membrane (GO:0045039)	6.51102	11.8338	0.460281	0.162431	['TIMM10']	Gene Ontology Biological Process (2018 version)	0.789332	downregulated
regulation of transcription from RNA polymerase II promoter involved in myocardial precursor cell differentiation (GO:0003256)	6.51102	11.8338	0.460281	0.162431	['TBX2']	Gene Ontology Biological Process (2018 version)	0.789332	downregulated
fatty acid elongation, saturated fatty acid (GO:0019367)	6.51102	11.8338	0.460281	0.162431	['ELOVL6']	Gene Ontology Biological Process (2018 version)	0.789332	downregulated
retinoic acid receptor signaling pathway (GO:0048384)	6.51102	11.8338	0.460281	0.162431	['RXRA']	Gene Ontology Biological Process (2018 version)	0.789332	downregulated
carnitine transport (GO:0015879)	6.51102	11.8338	0.460281	0.162431	['SLC25A15']	Gene Ontology Biological Process (2018 version)	0.789332	downregulated
amino-acid betaine transport (GO:0015838)	6.51102	11.8338	0.460281	0.162431	['SLC25A15']	Gene Ontology Biological Process (2018 version)	0.789332	downregulated
fatty acid elongation, polyunsaturated fatty acid (GO:0034626)	6.51102	11.8338	0.460281	0.162431	['ELOVL6']	Gene Ontology Biological Process (2018 version)	0.789332	downregulated
L-cysteine metabolic process (GO:0046439)	6.51102	11.8338	0.460281	0.162431	['MTRR']	Gene Ontology Biological Process (2018 version)	0.789332	downregulated
positive regulation of phospholipid biosynthetic process (GO:0071073)	6.51102	11.8338	0.460281	0.162431	['ACSL3']	Gene Ontology Biological Process (2018 version)	0.789332	downregulated
negative regulation of protein kinase activity by regulation of protein phosphorylation (GO:0044387)	6.51102	11.8338	0.460281	0.162431	['NPM1']	Gene Ontology Biological Process (2018 version)	0.789332	downregulated
negative regulation of nitrogen compound metabolic process (GO:0051172)	6.51102	11.8338	0.460281	0.162431	['LDLR']	Gene Ontology Biological Process (2018 version)	0.789332	downregulated
lysosomal lumen acidification (GO:0007042)	6.51102	11.8338	0.460281	0.162431	['CCDC115']	Gene Ontology Biological Process (2018 version)	0.789332	downregulated
modification by symbiont of host morphology or physiology (GO:0044003)	6.51102	11.8338	0.460281	0.162431	['RXRA']	Gene Ontology Biological Process (2018 version)	0.789332	downregulated
peroxisome proliferator activated receptor signaling pathway (GO:0035357)	6.51102	11.8338	0.460281	0.162431	['RXRA']	Gene Ontology Biological Process (2018 version)	0.789332	downregulated
regulation of transcription from RNA polymerase II promoter involved in heart development (GO:1901213)	6.51102	11.8338	0.460281	0.162431	['TBX2']	Gene Ontology Biological Process (2018 version)	0.789332	downregulated
negative regulation of macrophage activation (GO:0043031)	6.51102	11.8338	0.460281	0.162431	['LDLR']	Gene Ontology Biological Process (2018 version)	0.789332	downregulated
negative regulation of cardiocyte differentiation (GO:1905208)	6.51102	11.8338	0.460281	0.162431	['DKK1']	Gene Ontology Biological Process (2018 version)	0.789332	downregulated
tRNA transcription (GO:0009304)	6.51102	11.8338	0.460281	0.162431	['GTF3C6']	Gene Ontology Biological Process (2018 version)	0.789332	downregulated
positive regulation of fatty acid beta-oxidation (GO:0032000)	6.51102	11.8338	0.460281	0.162431	['IRS1']	Gene Ontology Biological Process (2018 version)	0.789332	downregulated
regulation of glucocorticoid receptor signaling pathway (GO:2000322)	6.51102	11.8338	0.460281	0.162431	['PER1']	Gene Ontology Biological Process (2018 version)	0.789332	downregulated
leukocyte aggregation (GO:0070486)	6.51102	11.8338	0.460281	0.162431	['CD44']	Gene Ontology Biological Process (2018 version)	0.789332	downregulated
positive regulation of macrophage migration (GO:1905523)	6.51102	11.8338	0.522159	0.162431	['RARRES2']	Gene Ontology Biological Process (2018 version)	0.789332	upregulated
calcitonin family receptor signaling pathway (GO:0097646)	6.51102	11.8338	0.460281	0.162431	['RAMP2']	Gene Ontology Biological Process (2018 version)	0.789332	downregulated
negative regulation of protein kinase activity by regulation of protein phosphorylation (GO:0044387)	6.51102	11.8338	0.522159	0.162431	['CDK5RAP3']	Gene Ontology Biological Process (2018 version)	0.789332	upregulated
protein-glutamic acid ligase activity (GO:0070739)	6.51102	11.8338	0.448821	0.162431	['TTLL4']	Gene Ontology Molecular Function (2018 version)	0.789332	downregulated
protein-DNA loading ATPase activity (GO:0033170)	6.51102	11.8338	0.448821	0.162431	['RFC5']	Gene Ontology Molecular Function (2018 version)	0.789332	downregulated
insulin-like growth factor II binding (GO:0031995)	6.51102	11.8338	0.448821	0.162431	['IGFBP4']	Gene Ontology Molecular Function (2018 version)	0.789332	downregulated
omega peptidase activity (GO:0008242)	6.51102	11.8338	0.448821	0.162431	['GGT5']	Gene Ontology Molecular Function (2018 version)	0.789332	downregulated
AT DNA binding (GO:0003680)	6.51102	11.8338	0.448821	0.162431	['MEF2C']	Gene Ontology Molecular Function (2018 version)	0.789332	downregulated
NEDD8-specific protease activity (GO:0019784)	6.51102	11.8338	0.448821	0.162431	['UCHL3']	Gene Ontology Molecular Function (2018 version)	0.789332	downregulated
chloride ion binding (GO:0031404)	6.51102	11.8338	0.561829	0.162431	['NPR3']	Gene Ontology Molecular Function (2018 version)	0.789332	upregulated
AP-2 adaptor complex binding (GO:0035612)	6.51102	11.8338	0.561829	0.162431	['SIDT2']	Gene Ontology Molecular Function (2018 version)	0.789332	upregulated
N-acetylglucosamine 6-O-sulfotransferase activity (GO:0001517)	6.51102	11.8338	0.448821	0.162431	['CHST2']	Gene Ontology Molecular Function (2018 version)	0.789332	downregulated
vascular endothelial growth factor-activated receptor activity (GO:0005021)	6.51102	11.8338	0.561829	0.162431	['NRP1']	Gene Ontology Molecular Function (2018 version)	0.789332	upregulated
cyclin-dependent protein kinase activating kinase holoenzyme complex (GO:0019907)	6.51102	11.8338	0.417249	0.162431	['HSPD1']	Gene Ontology Cellular Component (2018 version)	0.789332	downregulated
actin cortical patch (GO:0030479)	6.51102	11.8338	0.417249	0.162431	['HIP1']	Gene Ontology Cellular Component (2018 version)	0.789332	downregulated
endocytic patch (GO:0061645)	6.51102	11.8338	0.417249	0.162431	['HIP1']	Gene Ontology Cellular Component (2018 version)	0.789332	downregulated
vascular endothelial growth factor signaling pathway (GO:0038084)	6.51102	11.8338	0.522159	0.162431	['NRP1']	Gene Ontology Biological Process (2018 version)	0.789332	upregulated
adherens junction assembly (GO:0034333)	6.51102	11.8338	0.522159	0.162431	['TBCD']	Gene Ontology Biological Process (2018 version)	0.789332	upregulated
substrate-dependent cell migration, cell extension (GO:0006930)	6.51102	11.8338	0.522159	0.162431	['NRP1']	Gene Ontology Biological Process (2018 version)	0.789332	upregulated
cellular divalent inorganic anion homeostasis (GO:0072501)	6.51102	11.8338	0.522159	0.162431	['ENPP1']	Gene Ontology Biological Process (2018 version)	0.789332	upregulated
smooth muscle cell migration (GO:0014909)	6.51102	11.8338	0.522159	0.162431	['PLAT']	Gene Ontology Biological Process (2018 version)	0.789332	upregulated
leucine binding (GO:0070728)	6.51102	11.8338	0.561829	0.162431	['UBR2']	Gene Ontology Molecular Function (2018 version)	0.789332	upregulated
coenzyme A biosynthetic process (GO:0015937)	6.51102	11.8338	0.522159	0.162431	['PPCDC']	Gene Ontology Biological Process (2018 version)	0.789332	upregulated
fatty acid elongase activity (GO:0009922)	6.51102	11.8338	0.448821	0.162431	['ELOVL6']	Gene Ontology Molecular Function (2018 version)	0.789332	downregulated
Arp2/3 complex binding (GO:0071933)	6.51102	11.8338	0.448821	0.162431	['IQGAP2']	Gene Ontology Molecular Function (2018 version)	0.789332	downregulated
DNA ligase activity (GO:0003909)	6.51102	11.8338	0.561829	0.162431	['PARP3']	Gene Ontology Molecular Function (2018 version)	0.789332	upregulated
quaternary ammonium group transmembrane transporter activity (GO:0015651)	6.51102	11.8338	0.561829	0.162431	['SLC25A20']	Gene Ontology Molecular Function (2018 version)	0.789332	upregulated
interleukin-17 receptor activity (GO:0030368)	6.51102	11.8338	0.561829	0.162431	['IL6ST']	Gene Ontology Molecular Function (2018 version)	0.789332	upregulated
estradiol 17-beta-dehydrogenase activity (GO:0004303)	6.51102	11.8338	0.561829	0.162431	['HSD17B11']	Gene Ontology Molecular Function (2018 version)	0.789332	upregulated
fatty acid elongase activity (GO:0009922)	6.51102	11.8338	0.561829	0.162431	['ELOVL5']	Gene Ontology Molecular Function (2018 version)	0.789332	upregulated
interleukin-6 receptor binding (GO:0005138)	6.51102	11.8338	0.561829	0.162431	['IL6ST']	Gene Ontology Molecular Function (2018 version)	0.789332	upregulated
cAMP-dependent protein kinase regulator activity (GO:0008603)	6.51102	11.8338	0.561829	0.162431	['PRKAG2']	Gene Ontology Molecular Function (2018 version)	0.789332	upregulated
cAMP response element binding (GO:0035497)	6.51102	11.8338	0.561829	0.162431	['CREB3L2']	Gene Ontology Molecular Function (2018 version)	0.789332	upregulated
flap endonuclease activity (GO:0048256)	6.51102	11.8338	0.448821	0.162431	['FEN1']	Gene Ontology Molecular Function (2018 version)	0.789332	downregulated
U1 snRNA binding (GO:0030619)	6.51102	11.8338	0.561829	0.162431	['RBPMS']	Gene Ontology Molecular Function (2018 version)	0.789332	upregulated
tubulin-glutamic acid ligase activity (GO:0070740)	6.51102	11.8338	0.448821	0.162431	['TTLL4']	Gene Ontology Molecular Function (2018 version)	0.789332	downregulated
DNA clamp loader activity (GO:0003689)	6.51102	11.8338	0.448821	0.162431	['RFC5']	Gene Ontology Molecular Function (2018 version)	0.789332	downregulated
endodeoxyribonuclease activity, producing 5'-phosphomonoesters (GO:0016888)	6.51102	11.8338	0.448821	0.162431	['FEN1']	Gene Ontology Molecular Function (2018 version)	0.789332	downregulated
AP-2 adaptor complex binding (GO:0035612)	6.51102	11.8338	0.448821	0.162431	['HIP1']	Gene Ontology Molecular Function (2018 version)	0.789332	downregulated
palmitoyl-(protein) hydrolase activity (GO:0008474)	6.51102	11.8338	0.448821	0.162431	['ABHD17C']	Gene Ontology Molecular Function (2018 version)	0.789332	downregulated
beta-galactoside (CMP) alpha-2,3-sialyltransferase activity (GO:0003836)	6.51102	11.8338	0.448821	0.162431	['ST3GAL4']	Gene Ontology Molecular Function (2018 version)	0.789332	downregulated
U1 snRNA binding (GO:0030619)	6.51102	11.8338	0.448821	0.162431	['SNRPB2']	Gene Ontology Molecular Function (2018 version)	0.789332	downregulated
m7G(5')pppN diphosphatase activity (GO:0050072)	6.51102	11.8338	0.448821	0.162431	['NUDT4']	Gene Ontology Molecular Function (2018 version)	0.789332	downregulated
protein-glutamine gamma-glutamyltransferase activity (GO:0003810)	6.51102	11.8338	0.561829	0.162431	['TGM2']	Gene Ontology Molecular Function (2018 version)	0.789332	upregulated
bleb assembly (GO:0032060)	6.51102	11.8338	0.522159	0.162431	['ANO6']	Gene Ontology Biological Process (2018 version)	0.789332	upregulated
U7 snRNP (GO:0005683)	6.51102	11.8338	0.417249	0.162431	['SNRPD3']	Gene Ontology Cellular Component (2018 version)	0.789332	downregulated
ribonucleoside bisphosphate biosynthetic process (GO:0034030)	6.51102	11.8338	0.522159	0.162431	['PPCDC']	Gene Ontology Biological Process (2018 version)	0.789332	upregulated
positive regulation of autophagy of mitochondrion (GO:1903599)	6.51102	11.8338	0.522159	0.162431	['PARK7']	Gene Ontology Biological Process (2018 version)	0.789332	upregulated
negative regulation of osteoblast proliferation (GO:0033689)	6.51102	11.8338	0.522159	0.162431	['EIF2AK2']	Gene Ontology Biological Process (2018 version)	0.789332	upregulated
negative regulation of telomere capping (GO:1904354)	6.51102	11.8338	0.522159	0.162431	['SMG6']	Gene Ontology Biological Process (2018 version)	0.789332	upregulated
sequestering of extracellular ligand from receptor (GO:0035581)	6.51102	11.8338	0.522159	0.162431	['LTBP1']	Gene Ontology Biological Process (2018 version)	0.789332	upregulated
negative regulation of striated muscle tissue development (GO:0045843)	6.51102	11.8338	0.522159	0.162431	['BMP4']	Gene Ontology Biological Process (2018 version)	0.789332	upregulated
nucleic acid transport (GO:0050657)	6.51102	11.8338	0.522159	0.162431	['SIDT2']	Gene Ontology Biological Process (2018 version)	0.789332	upregulated
riboflavin metabolic process (GO:0006771)	6.51102	11.8338	0.522159	0.162431	['ENPP1']	Gene Ontology Biological Process (2018 version)	0.789332	upregulated
positive regulation of extracellular matrix disassembly (GO:0090091)	6.51102	11.8338	0.522159	0.162431	['PDPN']	Gene Ontology Biological Process (2018 version)	0.789332	upregulated
protein localization to ciliary membrane (GO:1903441)	6.51102	11.8338	0.522159	0.162431	['RAB29']	Gene Ontology Biological Process (2018 version)	0.789332	upregulated
cellular response to sterol depletion (GO:0071501)	6.51102	11.8338	0.522159	0.162431	['INSIG2']	Gene Ontology Biological Process (2018 version)	0.789332	upregulated
positive regulation of mast cell degranulation (GO:0043306)	6.51102	11.8338	0.522159	0.162431	['VAMP8']	Gene Ontology Biological Process (2018 version)	0.789332	upregulated
ornithine transport (GO:0015822)	6.51102	11.8338	0.522159	0.162431	['SLC25A20']	Gene Ontology Biological Process (2018 version)	0.789332	upregulated
regulation of extracellular matrix organization (GO:1903053)	6.51102	11.8338	0.522159	0.162431	['LRP1']	Gene Ontology Biological Process (2018 version)	0.789332	upregulated
positive regulation of lipid transport (GO:0032370)	6.51102	11.8338	0.522159	0.162431	['LRP1']	Gene Ontology Biological Process (2018 version)	0.789332	upregulated
response to misfolded protein (GO:0051788)	6.51102	11.8338	0.522159	0.162431	['CLU']	Gene Ontology Biological Process (2018 version)	0.789332	upregulated
positive regulation of transmembrane transport (GO:0034764)	6.51102	11.8338	0.522159	0.162431	['ANO6']	Gene Ontology Biological Process (2018 version)	0.789332	upregulated
flavin-containing compound metabolic process (GO:0042726)	6.51102	11.8338	0.522159	0.162431	['ENPP1']	Gene Ontology Biological Process (2018 version)	0.789332	upregulated
fatty acid elongation, unsaturated fatty acid (GO:0019368)	6.51102	11.8338	0.522159	0.162431	['ELOVL5']	Gene Ontology Biological Process (2018 version)	0.789332	upregulated
mitochondrial DNA metabolic process (GO:0032042)	6.51102	11.8338	0.522159	0.162431	['PRIMPOL']	Gene Ontology Biological Process (2018 version)	0.789332	upregulated
cellular trivalent inorganic anion homeostasis (GO:0072502)	6.51102	11.8338	0.522159	0.162431	['ENPP1']	Gene Ontology Biological Process (2018 version)	0.789332	upregulated
bone cell development (GO:0098751)	6.51102	11.8338	0.522159	0.162431	['FOXP1']	Gene Ontology Biological Process (2018 version)	0.789332	upregulated
positive regulation of glutamate receptor signaling pathway (GO:1900451)	6.51102	11.8338	0.522159	0.162431	['EPHB2']	Gene Ontology Biological Process (2018 version)	0.789332	upregulated
regulation of sterol transport (GO:0032371)	6.51102	11.8338	0.522159	0.162431	['LRP1']	Gene Ontology Biological Process (2018 version)	0.789332	upregulated
negative regulation of platelet-derived growth factor receptor-beta signaling pathway (GO:2000587)	6.51102	11.8338	0.522159	0.162431	['LRP1']	Gene Ontology Biological Process (2018 version)	0.789332	upregulated
fatty acid elongation, saturated fatty acid (GO:0019367)	6.51102	11.8338	0.522159	0.162431	['ELOVL5']	Gene Ontology Biological Process (2018 version)	0.789332	upregulated
carnitine transport (GO:0015879)	6.51102	11.8338	0.522159	0.162431	['SLC25A20']	Gene Ontology Biological Process (2018 version)	0.789332	upregulated
amino-acid betaine transport (GO:0015838)	6.51102	11.8338	0.522159	0.162431	['SLC25A20']	Gene Ontology Biological Process (2018 version)	0.789332	upregulated
norepinephrine biosynthetic process (GO:0042421)	6.51102	11.8338	0.522159	0.162431	['MOXD1']	Gene Ontology Biological Process (2018 version)	0.789332	upregulated
regulation of response to biotic stimulus (GO:0002831)	6.51102	11.8338	0.522159	0.162431	['FOXP1']	Gene Ontology Biological Process (2018 version)	0.789332	upregulated
phosphorylated carbohydrate dephosphorylation (GO:0046838)	6.51102	11.8338	0.522159	0.162431	['INPP5K']	Gene Ontology Biological Process (2018 version)	0.789332	upregulated
fatty acid elongation, polyunsaturated fatty acid (GO:0034626)	6.51102	11.8338	0.522159	0.162431	['ELOVL5']	Gene Ontology Biological Process (2018 version)	0.789332	upregulated
lymphatic endothelial cell differentiation (GO:0060836)	6.51102	11.8338	0.522159	0.162431	['PDPN']	Gene Ontology Biological Process (2018 version)	0.789332	upregulated
keratan sulfate biosynthetic process (GO:0018146)	2.89647	5.25056	0.460281	0.163206	['ST3GAL4', 'CHST2']	Gene Ontology Biological Process (2018 version)	0.787263	downregulated
lung development (GO:0030324)	2.89647	5.25056	0.460281	0.163206	['CEBPA', 'TCF21']	Gene Ontology Biological Process (2018 version)	0.787263	downregulated
positive regulation of myeloid cell differentiation (GO:0045639)	2.89647	5.25056	0.460281	0.163206	['PRMT1', 'HMGB2']	Gene Ontology Biological Process (2018 version)	0.787263	downregulated
positive regulation of histone modification (GO:0031058)	2.89647	5.25056	0.460281	0.163206	['PAXIP1', 'RUVBL2']	Gene Ontology Biological Process (2018 version)	0.787263	downregulated
regulation of keratinocyte differentiation (GO:0045616)	2.89647	5.25056	0.460281	0.163206	['ZFP36', 'CBFB']	Gene Ontology Biological Process (2018 version)	0.787263	downregulated
negative regulation of epithelial cell apoptotic process (GO:1904036)	2.89647	5.25056	0.460281	0.163206	['RAMP2', 'NDNF']	Gene Ontology Biological Process (2018 version)	0.787263	downregulated
respiratory system development (GO:0060541)	2.89647	5.25056	0.522159	0.163206	['BMP4', 'PDPN']	Gene Ontology Biological Process (2018 version)	0.787263	upregulated
[truncated: 4,118 more rows]
