# Supplementary material for: Acetyl-CoA is a key molecule for nephron progenitor cell pool maintenance
Source: Nat Commun. 2023 Nov 25;14:7733. doi: 10.1038/s41467-023-43513-7 (PMC10676360; doi:10.1038/s41467-023-43513-7)
Supplement: Supplementary file 6 — Supplementary Data 4 [file 41467_2023_43513_MOESM6_ESM.xlsx]

## Sheet: Legend
			Supp. Data 4- Gene Ontology analysis based upon differentially expressed genes from E13.5 NPC ctrl vs CHIR-treated E13.5 NPC. Table with the GO resulting from differential expression analysis between Control (untreated) E13.5 NPC vs CHIR-treated E13.5 NPC for 24h. The table contains the following columns: The name of a specific Gene Ontology term or category (term name); the statistical quantific…

## Sheet: go_enrichment_results
term_name	zscore	combined_score	FDR	pvalue	overlapping_genes	gene_set_library	log10P	geneset
RNA binding (GO:0003723)	3.03664	111.451	5.66726e-14	1.14955e-16	['CARS', 'MRPS15', 'TES', 'DDX49', 'WDR3', 'FCF1', 'GPATCH4', 'MRPL37', 'PARK7', 'EPRS', 'NOC2L', 'AATF', 'YARS2', 'YBX3', 'WDR43', 'LARP1B', 'RRP9', 'THG1L', 'IPO5', 'DUSP14', 'MRPL40', 'CSRP1', 'ALKBH1', 'C1QBP', 'EIF5B', 'TYW5', 'GLRX3', 'ACTN1', 'PABPC4', 'PUS1', 'NGDN', 'CD3EAP', 'ACTN4', 'GTF2F1', 'THOC5', 'GTPBP4', 'UCHL5', 'DNM1', 'GNL3', 'FTSJ3', 'JMJD6', 'NME1', 'TUFM', 'DNAJC2', 'EBNA1…	Gene Ontology Molecular Function (2018 version)	15.9395	upregulated
tRNA aminoacylation (GO:0043039)	21.5761	616.053	8.62674e-10	3.97912e-13	['CARS', 'YARS', 'WARS', 'TARS', 'EPRS', 'YARS2', 'AIMP1', 'AIMP2', 'PPA1', 'RARS', 'MARS', 'GARS', 'IARS', 'AARS']	Gene Ontology Biological Process (2018 version)	12.4002	upregulated
tRNA aminoacylation for protein translation (GO:0006418)	17.5252	461.865	3.88595e-09	3.58482e-12	['CARS', 'YARS', 'WARS', 'TARS', 'EPRS', 'YARS2', 'AIMP1', 'AIMP2', 'PPA1', 'RARS', 'MARS', 'GARS', 'IARS', 'AARS']	Gene Ontology Biological Process (2018 version)	11.4455	upregulated
focal adhesion (GO:0005925)	4.34551	106.116	4.88835e-09	2.4814e-11	['TES', 'LRP1', 'FBLIM1', 'TGFB1I1', 'NEXN', 'THY1', 'AKAP12', 'EFNB2', 'CNN2', 'PDLIM1', 'CNN1', 'CSRP1', 'FLNC', 'MPZL1', 'PDLIM7', 'TGM2', 'ACTR3', 'TPM4', 'DST', 'ACTN1', 'MCAM', 'RRAS2', 'ACTN4', 'ARPC5', 'AIF1L', 'ENAH', 'PALLD', 'ZYX', 'MYH9', 'TLN2', 'ARHGEF2', 'PHLDB2', 'NECTIN2', 'EPHA2']	Gene Ontology Cellular Component (2018 version)	10.6053	upregulated
preribosome (GO:0030684)	10.0206	216.005	4.28292e-08	4.34815e-10	['NOP56', 'NOP14', 'NOP58', 'WDR3', 'NGDN', 'FCF1', 'WDR74', 'NOC4L', 'RRP1B', 'WDR12', 'RRP9', 'FTSJ3', 'EBNA1BP2', 'TSR1', 'RRP15']	Gene Ontology Cellular Component (2018 version)	9.3617	upregulated
aminoacyl-tRNA ligase activity (GO:0004812)	14.5992	284.559	8.4488e-07	3.42751e-09	['CARS', 'YARS', 'WARS', 'RARS', 'MARS', 'TARS', 'GARS', 'IARS', 'EPRS', 'YARS2', 'AARS']	Gene Ontology Molecular Function (2018 version)	8.46502	upregulated
cytoskeleton (GO:0005856)	3.24533	62.855	2.54694e-07	3.87858e-09	['SHMT2', 'MAST2', 'TARS', 'ABRACL', 'LSP1', 'CLU', 'CNN2', 'TUBA1C', 'CNN1', 'RASSF1', 'BAIAP2L1', 'BASP1', 'SYNPO', 'PDLIM5', 'PDLIM7', 'ACTR3', 'SAP30BP', 'TPM4', 'DST', 'TPM2', 'NCOA3', 'TPM1', 'DSTN', 'ARPC5', 'ACTN4', 'EML1', 'DNM1', 'AIF1L', 'SMTN', 'HAX1', 'PSRC1', 'PALLD', 'RHOJ', 'MYH9', 'TLN2', 'ARHGEF2', 'PHLDB2', 'NES']	Gene Ontology Cellular Component (2018 version)	8.41133	upregulated
ribosome biogenesis (GO:0042254)	4.58356	83.1378	7.81645e-06	1.32636e-08	['NOP56', 'NOP14', 'NOP58', 'DDX49', 'DDX27', 'UTP4', 'WDR3', 'FCF1', 'WDR74', 'GTF3A', 'NOC4L', 'RRP1B', 'NOC2L', 'WDR12', 'WDR43', 'RRP9', 'GNL3', 'RCL1', 'LSG1', 'EBNA1BP2', 'MRTO4', 'TSR1', 'LYAR']	Gene Ontology Biological Process (2018 version)	7.87734	upregulated
ncRNA processing (GO:0034470)	4.56086	82.3442	7.81645e-06	1.44215e-08	['NOP56', 'SMAD1', 'NOP14', 'NOP58', 'SMAD3', 'DDX49', 'DDX27', 'UTP4', 'WDR3', 'FCF1', 'NOC4L', 'RRP1B', 'WDR12', 'WDR43', 'RRP9', 'THG1L', 'RCL1', 'EBNA1BP2', 'MRTO4', 'INTS4', 'TSR1', 'LYAR', 'AARS']	Gene Ontology Biological Process (2018 version)	7.84099	upregulated
rRNA metabolic process (GO:0016072)	4.73217	81.5194	1.43105e-05	3.30038e-08	['NOP56', 'NOP14', 'NOP58', 'DDX49', 'DDX27', 'UTP4', 'WDR3', 'FCF1', 'GTF3A', 'CD3EAP', 'NOC4L', 'RRP1B', 'WDR12', 'WDR43', 'RRP9', 'RCL1', 'EBNA1BP2', 'MARS', 'MRTO4', 'TSR1', 'LYAR']	Gene Ontology Biological Process (2018 version)	7.48144	upregulated
regulation of cholesterol biosynthetic process (GO:0045540)	13.2449	226.406	5.30325e-05	3.76904e-08	['MBTPS1', 'SREBF1', 'HMGCS1', 'NFYA', 'PMVK', 'ELOVL6', 'DHCR7', 'FGF1', 'LSS', 'TM7SF2']	Gene Ontology Biological Process (2018 version)	7.42377	downregulated
regulation of cholesterol metabolic process (GO:0090181)	12.817	215.796	5.30325e-05	4.87431e-08	['MBTPS1', 'SREBF1', 'HMGCS1', 'NFYA', 'PMVK', 'ELOVL6', 'DHCR7', 'LDLRAP1', 'LSS', 'TM7SF2']	Gene Ontology Biological Process (2018 version)	7.31209	downregulated
nucleolus (GO:0005730)	2.72882	45.2403	3.10714e-06	6.30891e-08	['MRPS15', 'DDX49', 'DDX27', 'PRKRIP1', 'WDR3', 'NOP2', 'FCF1', 'NOC4L', 'NOC2L', 'AATF', 'WDR43', 'RRP9', 'LLPH', 'PHLDA1', 'LYAR', 'NOP56', 'NOP14', 'NOP58', 'AGTPBP1', 'UTP4', 'NGDN', 'WDR74', 'CD3EAP', 'RRP1B', 'PA2G4', 'WDR12', 'GTPBP4', 'GNL3', 'FTSJ3', 'JMJD6', 'VMP1', 'RCL1', 'SMUG1', 'EBNA1BP2', 'MYBBP1A', 'MARS', 'MRTO4', 'TSR1', 'CCDC86', 'PIN4', 'PPID', 'ZPR1']	Gene Ontology Cellular Component (2018 version)	7.20005	upregulated
translation (GO:0006412)	4.22773	68.2515	3.5218e-05	9.74669e-08	['CARS', 'YARS', 'RWDD1', 'MRPS15', 'WARS', 'PABPC4', 'TARS', 'MRPL37', 'EPRS', 'YARS2', 'GSPT1', 'TUFM', 'AIMP1', 'AIMP2', 'PPA1', 'EEF1D', 'RARS', 'MARS', 'MRTO4', 'GARS', 'IARS', 'AARS']	Gene Ontology Biological Process (2018 version)	7.01114	upregulated
regulation of alcohol biosynthetic process (GO:1902930)	14.279	229.218	7.74277e-05	1.06748e-07	['MBTPS1', 'SREBF1', 'HMGCS1', 'NFYA', 'PMVK', 'ELOVL6', 'DHCR7', 'LSS', 'TM7SF2']	Gene Ontology Biological Process (2018 version)	6.97164	downregulated
rRNA processing (GO:0006364)	4.42262	68.5654	5.72722e-05	1.84919e-07	['NOP56', 'NOP14', 'NOP58', 'DDX49', 'DDX27', 'UTP4', 'WDR3', 'NOP2', 'FCF1', 'NOC4L', 'RRP1B', 'WDR12', 'WDR43', 'RRP9', 'RCL1', 'EBNA1BP2', 'MRTO4', 'TSR1', 'LYAR', 'RRP15']	Gene Ontology Biological Process (2018 version)	6.73302	upregulated
methyltransferase activity (GO:0008168)	7.81055	109.892	0.000127451	7.75564e-07	['PRMT5', 'ARMT1', 'PRMT7', 'EEF1AKMT4', 'NSUN4', 'SUV39H1', 'NTMT1', 'NOP2', 'FTSJ3', 'MRM3', 'COQ5']	Gene Ontology Molecular Function (2018 version)	6.11038	upregulated
RNA modification (GO:0009451)	9.02412	126.943	0.000210728	7.77595e-07	['QTRT1', 'NOP56', 'NOP58', 'TYW5', 'NSUN4', 'NOP2', 'TRMT61A', 'THG1L', 'FTSJ3', 'AARS']	Gene Ontology Biological Process (2018 version)	6.10925	upregulated
mitochondrion (GO:0005739)	2.20774	30.3659	4.18881e-05	1.06315e-06	['MRPS15', 'LRRK1', 'MRPL37', 'PARK7', 'HSCB', 'ECSIT', 'ALDH1L2', 'CLU', 'YARS2', 'THG1L', 'ALKBH1', 'C1QBP', 'IDH3A', 'TGM2', 'STARD5', 'AGTPBP1', 'PUS1', 'NGDN', 'CD3EAP', 'UCHL5', 'TUFM', 'HAX1', 'MTHFD2', 'NDUFS4', 'TMEM126A', 'GARS', 'UQCRC2', 'DNA2', 'BCAT1', 'SHMT2', 'TIMM9', 'MRPL19', 'MRPL15', 'MRPS30', 'COX5B', 'TMEM70', 'MRM3', 'TBRG4', 'PITRM1', 'CCDC58', 'PYCR1', 'GFER', 'CRLS1', 'C…	Gene Ontology Cellular Component (2018 version)	5.97341	upregulated
regulation of steroid biosynthetic process (GO:0050810)	10.1941	139.364	0.000628503	1.15534e-06	['MBTPS1', 'SREBF1', 'HMGCS1', 'NFYA', 'PMVK', 'ELOVL6', 'DHCR7', 'LSS', 'TM7SF2']	Gene Ontology Biological Process (2018 version)	5.93729	downregulated
positive regulation of transcription from RNA polymerase II promoter (GO:0045944)	2.30281	30.4941	0.000679764	1.77425e-06	['HDAC5', 'CEBPA', 'APP', 'CRTC3', 'PLXND1', 'THRA', 'EPAS1', 'CITED2', 'CRTC1', 'INSIG1', 'FHOD1', 'LRP5', 'FGF1', 'MEOX2', 'NR3C1', 'PPP3CA', 'RPS6KA3', 'RXRA', 'MYC', 'MYO6', 'NCK2', 'BCL9L', 'LMO1', 'STAT5B', 'NCOA2', 'SREBF1', 'TCF7L2', 'MEF2C', 'DAB2IP', 'FOXJ2', 'EBF1', 'ETV1', 'SMARCA2', 'ETV5', 'ACVR2A', 'NR4A1', 'ASXL3', 'TAF7', 'ITGA6', 'MAML3', 'CAMK1', 'SSBP2', 'SSBP3', 'HOXD8', 'PF4…	Gene Ontology Biological Process (2018 version)	5.75099	downregulated
actin binding (GO:0003779)	3.62528	47.9121	0.000224445	1.82105e-06	['ACTR3', 'MYBPC1', 'TPM4', 'ACTN1', 'TPM2', 'TPM1', 'MICAL3', 'NEXN', 'DSTN', 'ABRACL', 'ACTN4', 'ARPC5', 'LSP1', 'AIF1L', 'SMTN', 'CFL2', 'MYH9', 'TLN2', 'SYNPO', 'PDLIM5', 'PFN2']	Gene Ontology Molecular Function (2018 version)	5.73968	upregulated
endothelial cell migration (GO:0043542)	11.7272	154.649	0.000679764	1.87435e-06	['NR4A1', 'STARD13', 'PLXND1', 'PLEKHG5', 'TNFSF12', 'ID1', 'PRKX', 'EMP2']	Gene Ontology Biological Process (2018 version)	5.72715	downregulated
small-subunit processome (GO:0032040)	11.7272	154.649	6.15411e-05	1.87435e-06	['NOP56', 'NOP58', 'NOP14', 'WDR3', 'NGDN', 'FCF1', 'NOC4L', 'RRP9']	Gene Ontology Cellular Component (2018 version)	5.72715	upregulated
preribosome, large subunit precursor (GO:0030687)	14.5582	187.51	7.17247e-05	2.54859e-06	['EBNA1BP2', 'WDR74', 'RRP1B', 'NOC2L', 'WDR12', 'RRP15', 'FTSJ3']	Gene Ontology Cellular Component (2018 version)	5.5937	upregulated
positive regulation of transcription, DNA-templated (GO:0045893)	2.09373	26.6786	0.000909358	2.92533e-06	['CDKN1C', 'APP', 'CALCOCO1', 'CRTC3', 'CITED1', 'THRA', 'CITED2', 'CRTC1', 'FHOD1', 'RASL11A', 'FGF1', 'MEOX2', 'NR3C1', 'PPP3CA', 'GRIP1', 'RPS6KA3', 'MYC', 'NCK2', 'LMO1', 'NCOA2', 'SREBF1', 'MEF2C', 'EBF1', 'ETV1', 'ETV5', 'ITGA6', 'MAML3', 'HDAC5', 'CEBPA', 'EPAS1', 'LRP5', 'CAMKK2', 'CAND2', 'SERTAD3', 'RXRA', 'MYO6', 'BCL9L', 'STAT5B', 'TCF7L2', 'NFYA', 'DAB2IP', 'FOXJ2', 'SMARCA1', 'SMARC…	Gene Ontology Biological Process (2018 version)	5.53383	downregulated
tRNA binding (GO:0000049)	10.5528	132.141	0.000359523	3.64628e-06	['CARS', 'YARS', 'AIMP1', 'TYW5', 'ALKBH1', 'YARS2', 'THG1L', 'AARS']	Gene Ontology Molecular Function (2018 version)	5.43815	upregulated
actin cytoskeleton (GO:0015629)	3.25357	39.5075	0.000108111	5.32646e-06	['ACTR3', 'MYBPC1', 'TPM4', 'ACTN1', 'TPM2', 'TPM1', 'TARS', 'DSTN', 'ABRACL', 'ACTN4', 'ARPC5', 'LSP1', 'AIF1L', 'SMTN', 'BAIAP2L1', 'HAX1', 'PALLD', 'MYH9', 'TLN2', 'SYNPO', 'PDLIM5', 'PDLIM7']	Gene Ontology Cellular Component (2018 version)	5.27356	upregulated
stress fiber (GO:0001725)	9.89228	119.825	0.000108111	5.48785e-06	['CNN2', 'TPM4', 'FBLIM1', 'ACTN1', 'TPM1', 'ZYX', 'MYH9', 'SYNPO']	Gene Ontology Cellular Component (2018 version)	5.2606	upregulated
contractile actin filament bundle (GO:0097517)	9.89228	119.825	0.000108111	5.48785e-06	['CNN2', 'TPM4', 'FBLIM1', 'ACTN1', 'TPM1', 'ZYX', 'MYH9', 'SYNPO']	Gene Ontology Cellular Component (2018 version)	5.2606	upregulated
regulation of transcription from RNA polymerase II promoter (GO:0006357)	1.91271	23.0257	0.00160843	5.91336e-06	['APP', 'CRTC3', 'CITED1', 'THRA', 'CITED2', 'CRTC1', 'FHOD1', 'FGF1', 'MEOX2', 'NR3C1', 'PPP3CA', 'RPS6KA3', 'MYC', 'NFKBIZ', 'NCK2', 'DACT1', 'BRD3', 'LMO1', 'NCOA2', 'SREBF1', 'MEF2C', 'EBF1', 'ARID5B', 'ETV1', 'DKK1', 'ZHX1', 'ETV5', 'EID1', 'IMPACT', 'CTDSP1', 'ITGA6', 'MAML3', 'HDAC5', 'CEBPA', 'CBFB', 'EPAS1', 'LRP5', 'TOB1', 'HMBOX1', 'RXRA', 'MYO6', 'BCL9L', 'HEXIM1', 'STAT5B', 'TCF7L2',…	Gene Ontology Biological Process (2018 version)	5.22817	downregulated
protein methyltransferase activity (GO:0008276)	9.59202	114.316	0.000548077	6.6703e-06	['PRMT5', 'PRMT7', 'ARMT1', 'EEF1AKMT4', 'SUV39H1', 'NTMT1', 'SMYD2', 'KMT5A']	Gene Ontology Molecular Function (2018 version)	5.17585	upregulated
cholesterol metabolic process (GO:0008203)	6.84096	81.2885	0.00167054	6.9094e-06	['NSDHL', 'RXRA', 'HMGCS1', 'PMVK', 'DHCR7', 'LDLRAP1', 'HSD17B7', 'LSS', 'TRERF1', 'TM7SF2']	Gene Ontology Biological Process (2018 version)	5.16056	downregulated
phosphatidylinositol-3-phosphate binding (GO:0032266)	11.5223	133.689	0.00424202	9.1423e-06	['HIP1', 'KIF16B', 'SH3PXD2B', 'DAB2IP', 'PLEKHA4', 'WDR45', 'TECPR1']	Gene Ontology Molecular Function (2018 version)	5.03894	downregulated
sulfur compound biosynthetic process (GO:0044272)	4.74885	53.9184	0.00255079	1.17224e-05	['GGT5', 'GSTM2', 'GSTM1', 'CHPF', 'ANGPT1', 'MGST3', 'PAPSS1', 'GCLC', 'GSTA4', 'CDO1', 'ST3GAL1', 'CHST2', 'B4GALT4']	Gene Ontology Biological Process (2018 version)	4.93098	downregulated
tRNA modification (GO:0006400)	7.27624	82.0174	0.0030653	1.2725e-05	['QTRT1', 'PUS10', 'TYW5', 'ALKBH1', 'PUS1', 'TRMT61A', 'TRMT61B', 'THG1L', 'AARS']	Gene Ontology Biological Process (2018 version)	4.89534	upregulated
actin filament binding (GO:0051015)	4.53939	49.5614	0.0012767	1.81276e-05	['ACTR3', 'MYBPC1', 'TPM4', 'TPM2', 'ACTN1', 'TPM1', 'DSTN', 'NEXN', 'ACTN4', 'ARPC5', 'AIF1L', 'CFL2', 'MYH9']	Gene Ontology Molecular Function (2018 version)	4.74166	upregulated
cholesterol biosynthetic process (GO:0006695)	9.87424	106.15	0.00424155	2.14417e-05	['NSDHL', 'HMGCS1', 'PMVK', 'DHCR7', 'HSD17B7', 'LSS', 'TM7SF2']	Gene Ontology Biological Process (2018 version)	4.66874	downregulated
actomyosin (GO:0042641)	7.91057	84.6248	0.000404694	2.25971e-05	['CNN2', 'TPM4', 'FBLIM1', 'ACTN1', 'TPM1', 'ZYX', 'MYH9', 'SYNPO']	Gene Ontology Cellular Component (2018 version)	4.64595	upregulated
secondary alcohol biosynthetic process (GO:1902653)	9.53326	100.629	0.00472341	2.60482e-05	['NSDHL', 'HMGCS1', 'PMVK', 'DHCR7', 'HSD17B7', 'LSS', 'TM7SF2']	Gene Ontology Biological Process (2018 version)	4.58422	downregulated
regulatory region DNA binding (GO:0000975)	3.28043	32.3765	0.00967648	5.17237e-05	['CEBPA', 'HDAC5', 'TCF7L2', 'MEF2C', 'CALCOCO1', 'TCF7L1', 'CITED1', 'NFYA', 'THRA', 'ARID5B', 'SMARCA2', 'TRERF1', 'ETV5', 'RXRA', 'TAF7', 'BCOR', 'RCOR3']	Gene Ontology Molecular Function (2018 version)	4.28631	downregulated
sterol biosynthetic process (GO:0016126)	8.37599	82.4064	0.00893202	5.33623e-05	['NSDHL', 'HMGCS1', 'PMVK', 'DHCR7', 'HSD17B7', 'LSS', 'TM7SF2']	Gene Ontology Biological Process (2018 version)	4.27277	downregulated
positive regulation of epithelial to mesenchymal transition (GO:0010718)	8.37599	82.4064	0.0110147	5.33623e-05	['SMAD3', 'GLIPR2', 'TGFB3', 'TGFB1I1', 'PDPN', 'AXIN2', 'LOXL2']	Gene Ontology Biological Process (2018 version)	4.27277	upregulated
cellular amino acid biosynthetic process (GO:0008652)	10.7534	105.299	0.0110147	5.58863e-05	['GOT1', 'GPT2', 'ASNS', 'PYCR1', 'ALDH18A1', 'BCAT1']	Gene Ontology Biological Process (2018 version)	4.25269	upregulated
SH3 domain binding (GO:0017124)	6.72998	65.1417	0.00967648	6.25634e-05	['CASP9', 'ABI2', 'WIPF1', 'ADAM12', 'DAB2IP', 'CBLB', 'WASF2', 'CD2AP']	Gene Ontology Molecular Function (2018 version)	4.20368	downregulated
protein dephosphorylation (GO:0006470)	4.21885	40.2847	0.0110804	7.12895e-05	['PTPRD', 'DUSP4', 'PDP1', 'PPP3CA', 'EYA1', 'CTDSP1', 'CTDSP2', 'EYA4', 'PTPN9', 'PTPRF', 'PPM1F', 'DUSP7']	Gene Ontology Biological Process (2018 version)	4.14697	downregulated
endocytic vesicle (GO:0030139)	4.49967	42.2838	0.0173399	8.29661e-05	['RAB43', 'PLEKHG5', 'MYO6', 'AP2S1', 'DAB2IP', 'ARRB2', 'RAB22A', 'MTSS1', 'AMOT', 'ARF6', 'RAB11B']	Gene Ontology Cellular Component (2018 version)	4.0811	downregulated
snoRNA binding (GO:0030515)	9.85628	92.4483	0.00520275	8.44259e-05	['NOP56', 'NOP58', 'NOP14', 'WDR3', 'TSR1', 'RRP9']	Gene Ontology Molecular Function (2018 version)	4.07352	upregulated
L-serine metabolic process (GO:0006563)	22.4574	204.545	0.0200104	0.000110759	['PSAT1', 'SHMT2', 'PHGDH', 'PSPH']	Gene Ontology Biological Process (2018 version)	3.95562	upregulated
maturation of SSU-rRNA (GO:0030490)	7.08519	63.1509	0.02245	0.000134617	['NOP14', 'UTP4', 'WDR3', 'NGDN', 'FCF1', 'TSR1', 'NOC4L']	Gene Ontology Biological Process (2018 version)	3.8709	upregulated
protein tyrosine phosphatase activity (GO:0004725)	5.85547	51.591	0.0124393	0.000149121	['DUSP4', 'PTPRD', 'EYA1', 'EYA4', 'PTPN9', 'PTPRF', 'PALD1', 'DUSP7']	Gene Ontology Molecular Function (2018 version)	3.82646	downregulated
phosphoprotein phosphatase activity (GO:0004721)	3.84241	33.5767	0.0124393	0.000160305	['DUSP4', 'PDP1', 'PPP3CA', 'EYA1', 'CTDSP1', 'CTDSP2', 'EYA4', 'PTPN9', 'PTPRF', 'PALD1', 'PPM1F', 'DUSP7']	Gene Ontology Molecular Function (2018 version)	3.79505	downregulated
peptidyl-arginine modification (GO:0018195)	19.6492	171.392	0.0241557	0.000162861	['PRMT5', 'PRMT7', 'NDUFAF5', 'PARK7']	Gene Ontology Biological Process (2018 version)	3.78818	upregulated
ribosomal large subunit biogenesis (GO:0042273)	5.74871	49.995	0.0241557	0.000167129	['EBNA1BP2', 'MRTO4', 'NOP2', 'WDR74', 'GTF3A', 'NOC2L', 'WDR12', 'RRP15']	Gene Ontology Biological Process (2018 version)	3.77695	upregulated
bone development (GO:0060348)	8.4465	73.0345	0.0241019	0.000175702	['AKAP13', 'LRRC17', 'SH3PXD2B', 'LRP5', 'GNAS', 'STC1']	Gene Ontology Biological Process (2018 version)	3.75522	downregulated
histone acetyltransferase binding (GO:0035035)	11.5764	99.9979	0.0124393	0.00017722	['EID1', 'EPAS1', 'CITED2', 'TAF7', 'KANSL1L']	Gene Ontology Molecular Function (2018 version)	3.75149	downregulated
negative regulation of sprouting angiogenesis (GO:1903671)	11.5764	99.9979	0.0241019	0.00017722	['HDAC5', 'STARD13', 'SEMA6A', 'MEOX2', 'EPN2']	Gene Ontology Biological Process (2018 version)	3.75149	downregulated
phosphatidylinositol phosphate binding (GO:1901981)	4.94603	42.4412	0.0124393	0.000187662	['HIP1', 'KIF16B', 'SH3PXD2B', 'DAB2IP', 'PLEKHA4', 'WDR45', 'IQGAP2', 'TECPR1', 'PLEKHA8']	Gene Ontology Molecular Function (2018 version)	3.72662	downregulated
transcription corepressor activity (GO:0003714)	3.17701	27.2353	0.010365	0.000189218	['TGIF1', 'PRMT5', 'KCTD1', 'NOC2L', 'YBX3', 'MEIS2', 'MYBBP1A', 'BASP1', 'C1QBP', 'CREG1', 'KMT5A', 'ATF5', 'BRD7', 'LMCD1', 'WNT4']	Gene Ontology Molecular Function (2018 version)	3.72304	upregulated
negative regulation of cellular process (GO:0048523)	2.2268	18.9483	0.0273176	0.000201606	['COL18A1', 'BTG2', 'TES', 'TGFB1I1', 'PDCD5', 'PARK7', 'CLU', 'CTGF', 'FRZB', 'SESN2', 'PDPN', 'SMYD2', 'IGFBP7', 'BRD7', 'SKIL', 'S100A11', 'WARS', 'SMAD3', 'TGFB3', 'IGFBP3', 'ACTN1', 'AXIN2', 'GTPBP4', 'NME1', 'PSRC1', 'CSNK2B', 'MYH9', 'ATF5']	Gene Ontology Biological Process (2018 version)	3.6955	upregulated
regulation of anatomical structure morphogenesis (GO:0022603)	4.87802	41.3979	0.026395	0.000206211	['AKAP13', 'MEF2C', 'PLXND1', 'DAG1', 'EMP2', 'TSPAN12', 'EFNA5', 'SH3D19', 'BCL9L']	Gene Ontology Biological Process (2018 version)	3.68569	downregulated
translation initiation factor activity (GO:0003743)	7.88259	65.5723	0.0112764	0.000243932	['EIF5B', 'EIF2B4', 'EIF2B3', 'EIF2D', 'EIF2S2', 'EIF3C']	Gene Ontology Molecular Function (2018 version)	3.61273	upregulated
translation factor activity, RNA binding (GO:0008135)	5.35786	44.2701	0.0112764	0.000257978	['EIF5B', 'EIF2B4', 'EIF2B3', 'EEF1D', 'EIF2D', 'EIF2S2', 'EIF3C', 'TUFM']	Gene Ontology Molecular Function (2018 version)	3.58842	upregulated
negative regulation of protein serine/threonine kinase activity (GO:0071901)	5.35786	44.2701	0.0311867	0.000257978	['HEXIM1', 'CEBPA', 'RGS2', 'LRP5', 'DAB2IP', 'SPRY2', 'SPRY1', 'DUSP7']	Gene Ontology Biological Process (2018 version)	3.58842	downregulated
platelet alpha granule lumen (GO:0031093)	5.35786	44.2701	0.00423514	0.000257978	['SPARC', 'TGFB3', 'ACTN1', 'PDGFA', 'ACTN4', 'CLU', 'THBS1', 'VEGFA']	Gene Ontology Cellular Component (2018 version)	3.58842	upregulated
positive regulation of programmed cell death (GO:0043068)	2.82453	23.1753	0.0326384	0.000273284	['TNFRSF12A', 'TGFB3', 'FAF1', 'IGFBP3', 'PDCD5', 'RRP1B', 'GADD45G', 'PIDD1', 'FRZB', 'C1QBP', 'PDCD2', 'ARHGEF2', 'HOXA5', 'PPID', 'ATF4', 'PHLDA3', 'TGM2']	Gene Ontology Biological Process (2018 version)	3.56339	upregulated
neutral amino acid transmembrane transporter activity (GO:0015175)	10.3567	84.9318	0.0112764	0.000274477	['SLC7A5', 'SLC38A1', 'SLC1A4', 'SLC3A2', 'SLC1A5']	Gene Ontology Molecular Function (2018 version)	3.56149	upregulated
receptor catabolic process (GO:0032801)	10.3567	84.9318	0.0314349	0.000274477	['UVRAG', 'MYLIP', 'KIF16B', 'AP2S1', 'GPRASP1']	Gene Ontology Biological Process (2018 version)	3.56149	downregulated
platelet degranulation (GO:0002576)	3.85937	31.5108	0.0326384	0.000284507	['ECM1', 'SPARC', 'TGFB3', 'ACTN1', 'PDGFA', 'TAGLN2', 'ACTN4', 'LHFPL2', 'CLU', 'THBS1', 'VEGFA']	Gene Ontology Biological Process (2018 version)	3.54591	upregulated
regulation of epithelial to mesenchymal transition (GO:0010717)	5.26829	42.9852	0.0326384	0.000286081	['SMAD3', 'GLIPR2', 'TGFB3', 'TGFB1I1', 'PDPN', 'AXIN2', 'PHLDB2', 'LOXL2']	Gene Ontology Biological Process (2018 version)	3.54351	upregulated
box C/D snoRNP complex (GO:0031428)	39.2294	319.059	0.00444968	0.000293634	['NOP56', 'NOP58', 'RRP9']	Gene Ontology Cellular Component (2018 version)	3.53219	upregulated
LBD domain binding (GO:0050693)	39.2294	319.059	0.0170308	0.000293634	['RXRA', 'CITED1', 'CITED2']	Gene Ontology Molecular Function (2018 version)	3.53219	downregulated
transmembrane receptor protein tyrosine phosphatase signaling pathway (GO:0007185)	39.2294	319.059	0.0319474	0.000293634	['PTPRD', 'PTN', 'PTPRF']	Gene Ontology Biological Process (2018 version)	3.53219	downregulated
translational elongation (GO:0006414)	4.16864	33.7997	0.0326384	0.000301092	['MRPL30', 'MRPS15', 'MRPL40', 'MRPS35', 'EEF1D', 'MRPL19', 'MRPL15', 'MRPL37', 'MRPS30', 'TUFM']	Gene Ontology Biological Process (2018 version)	3.5213	upregulated
mitochondrial translational elongation (GO:0070125)	4.56415	36.6811	0.033382	0.00032335	['MRPL30', 'MRPS15', 'MRPL40', 'MRPS35', 'MRPL19', 'MRPL37', 'MRPL15', 'MRPS30', 'TUFM']	Gene Ontology Biological Process (2018 version)	3.49033	upregulated
mitochondrial inner membrane (GO:0005743)	2.48949	19.4773	0.00547452	0.000400089	['MRPS15', 'MRPS35', 'SHMT2', 'TIMM9', 'MRPL19', 'MRPL15', 'MRPL37', 'MRPS30', 'ECSIT', 'COX5B', 'COX5A', 'CRLS1', 'COQ5', 'MRPL30', 'MRPL40', 'NDUFAF5', 'NDUFS4', 'UQCRC2', 'ALDH18A1', 'SLC25A33']	Gene Ontology Cellular Component (2018 version)	3.39784	upregulated
platelet alpha granule (GO:0031091)	4.39443	34.201	0.00547452	0.000416842	['SPARC', 'TGFB3', 'ACTN1', 'PDGFA', 'ACTN4', 'LHFPL2', 'CLU', 'THBS1', 'VEGFA']	Gene Ontology Cellular Component (2018 version)	3.38003	upregulated
nucleolar part (GO:0044452)	3.37618	25.825	0.00586611	0.000476436	['NOP56', 'NOP58', 'PRMT7', 'UTP4', 'FBLIM1', 'EEF1D', 'POLR1C', 'POLR1D', 'CD3EAP', 'RRP1B', 'WDR43', 'RRP9']	Gene Ontology Cellular Component (2018 version)	3.322	upregulated
negative regulation of small GTPase mediated signal transduction (GO:0051058)	8.94307	68.1544	0.0498816	0.000490088	['RASA1', 'DAB2IP', 'SPRY2', 'SPRY1', 'CD2AP']	Gene Ontology Biological Process (2018 version)	3.30973	downregulated
activation of cysteine-type endopeptidase activity involved in apoptotic process by cytochrome c (GO:0008635)	29.4205	223.37	0.0498816	0.000504318	['CASP9', 'CASP7', 'CASP3']	Gene Ontology Biological Process (2018 version)	3.2973	downregulated
transcription regulatory region DNA binding (GO:0044212)	2.37799	18.0108	0.0264817	0.000513653	['SREBF1', 'CEBPA', 'HDAC5', 'TCF7L2', 'MEF2C', 'CALCOCO1', 'TCF7L1', 'CITED1', 'NFYA', 'THRA', 'ARID5B', 'NR3C1', 'SMARCA2', 'TRERF1', 'ETV5', 'RXRA', 'MYC', 'TAF7', 'BCOR', 'RCOR3', 'KANSL1L']	Gene Ontology Molecular Function (2018 version)	3.28933	downregulated
regulation of angiogenesis (GO:0045765)	3.14729	23.7518	0.0499376	0.000527833	['SEMA6A', 'BTG1', 'PLXND1', 'TNFSF12', 'FOXJ2', 'DAB2IP', 'EMP2', 'FGF1', 'TSPAN12', 'AMOT', 'ADAM12', 'SPRY2', 'PF4']	Gene Ontology Biological Process (2018 version)	3.2775	downregulated
positive regulation of protein localization to nucleus (GO:1900182)	6.5668	48.952	0.057043	0.000578849	['CCT2', 'SESN2', 'PARK7', 'GTSE1', 'IPO5', 'ZPR1']	Gene Ontology Biological Process (2018 version)	3.23743	upregulated
regulation of epidermal growth factor receptor signaling pathway (GO:0042058)	5.41475	40.3125	0.0529843	0.000584386	['RHBDF1', 'APP', 'HIP1', 'NCK2', 'DAB2IP', 'SPRY2', 'SPRY1']	Gene Ontology Biological Process (2018 version)	3.2333	downregulated
positive regulation of cytoskeleton organization (GO:0051495)	4.579	33.4665	0.0572312	0.000669701	['BAIAP2L1', 'HAX1', 'SPAG5', 'CFL2', 'NCOA3', 'SYNPO', 'NES', 'PFN2']	Gene Ontology Biological Process (2018 version)	3.17412	upregulated
translational termination (GO:0006415)	4.0901	29.8861	0.0572312	0.00067087	['MRPL30', 'MRPS15', 'MRPL40', 'MRPS35', 'MRPL19', 'MRPL37', 'MRPL15', 'MRPS30', 'GSPT1']	Gene Ontology Biological Process (2018 version)	3.17336	upregulated
chaperone-mediated protein complex assembly (GO:0051131)	12.0887	87.6636	0.0572312	0.000708972	['CCT2', 'HSPA4', 'PTGES3L', 'CLU']	Gene Ontology Biological Process (2018 version)	3.14937	upregulated
sprouting angiogenesis (GO:0002040)	6.22054	44.786	0.0572312	0.000746815	['EFNB2', 'ADGRA2', 'THBS1', 'LOXL2', 'JMJD6', 'VEGFA']	Gene Ontology Biological Process (2018 version)	3.12679	upregulated
positive regulation of apoptotic process (GO:0043065)	2.48243	17.7949	0.0572312	0.000770623	['TNFRSF12A', 'TGFB3', 'FAF1', 'IGFBP3', 'PDCD5', 'RRP1B', 'GADD45G', 'PIDD1', 'MYBBP1A', 'FRZB', 'C1QBP', 'PDCD2', 'ARHGEF2', 'HOXA5', 'PPID', 'ATF4', 'PHLDA3', 'TGM2']	Gene Ontology Biological Process (2018 version)	3.11316	upregulated
peptidyl-diphthamide metabolic process (GO:0017182)	23.5352	168.065	0.0572312	0.000791945	['DPH1', 'DPH2', 'DPH5']	Gene Ontology Biological Process (2018 version)	3.10131	upregulated
regulation of cardiac muscle cell action potential involved in regulation of contraction (GO:0098909)	23.5352	168.065	0.0572312	0.000791945	['CAMK2D', 'ATP2A2', 'RANGRF']	Gene Ontology Biological Process (2018 version)	3.10131	upregulated
peptidyl-diphthamide biosynthetic process from peptidyl-histidine (GO:0017183)	23.5352	168.065	0.0572312	0.000791945	['DPH1', 'DPH2', 'DPH5']	Gene Ontology Biological Process (2018 version)	3.10131	upregulated
protein serine/threonine phosphatase activity (GO:0004722)	5.11314	36.4923	0.0368955	0.000795162	['DUSP4', 'PDP1', 'PPP3CA', 'CTDSP1', 'CTDSP2', 'PALD1', 'PPM1F']	Gene Ontology Molecular Function (2018 version)	3.09954	downregulated
negative regulation of MAP kinase activity (GO:0043407)	5.11314	36.4923	0.0680725	0.000795162	['DUSP4', 'RGS2', 'RGS3', 'DAB2IP', 'SPRY2', 'SPRY1', 'DUSP7']	Gene Ontology Biological Process (2018 version)	3.09954	downregulated
beta-catenin-TCF complex assembly (GO:1904837)	7.86869	55.9804	0.0680725	0.000813366	['TCF7L2', 'TCF7L1', 'TLE2', 'MYC', 'BCL9L']	Gene Ontology Biological Process (2018 version)	3.08971	downregulated
negative regulation of MAPK cascade (GO:0043409)	4.38753	30.947	0.0696695	0.000864465	['DUSP4', 'RGS2', 'MYC', 'DAG1', 'DAB2IP', 'SPRY2', 'SPRY1', 'DUSP7']	Gene Ontology Biological Process (2018 version)	3.06325	downregulated
actin filament organization (GO:0007015)	3.5974	25.3533	0.0587096	0.000869425	['MYBPC1', 'BAIAP2L1', 'TPM4', 'TPM2', 'ACTN1', 'NCOA3', 'TPM1', 'RHOJ', 'DSTN', 'ARHGEF2']	Gene Ontology Biological Process (2018 version)	3.06077	upregulated
negative regulation of intrinsic apoptotic signaling pathway (GO:2001243)	5.01992	35.333	0.0587096	0.000877386	['CREB3L1', 'PARK7', 'ARHGEF2', 'NOC2L', 'CLU', 'YBX3', 'HERPUD1']	Gene Ontology Biological Process (2018 version)	3.05681	upregulated
endoplasmic reticulum calcium ion homeostasis (GO:0032469)	11.2247	78.7994	0.0587096	0.000893643	['CAMK2D', 'ATP2A2', 'HERPUD1', 'TGM2']	Gene Ontology Biological Process (2018 version)	3.04884	upregulated
cadherin binding (GO:0045296)	2.43118	16.8888	0.0364732	0.000961769	['NOP56', 'TES', 'SLC3A2', 'PARK7', 'CDH6', 'CNN2', 'PDLIM1', 'BAIAP2L1', 'EEF1D', 'RARS', 'ARFIP2', 'MYH9', 'TAGLN2', 'PDLIM5', 'PHLDB2', 'S100A11', 'SNX5', 'EPHA2']	Gene Ontology Molecular Function (2018 version)	3.01693	upregulated
S-adenosylmethionine-dependent methyltransferase activity (GO:0008757)	5.76449	39.4484	0.0364737	0.00106653	['PRMT7', 'ARMT1', 'SUV39H1', 'SMYD2', 'DPH5', 'KMT5A']	Gene Ontology Molecular Function (2018 version)	2.97203	upregulated
heterophilic cell-cell adhesion via plasma membrane cell adhesion molecules (GO:0007157)	5.76449	39.4484	0.0828849	0.00106653	['PTPRD', 'ALCAM', 'VCAM1', 'GYPC', 'FAT4', 'SCARF2']	Gene Ontology Biological Process (2018 version)	2.97203	downregulated
cadherin binding involved in cell-cell adhesion (GO:0098641)	10.4758	71.2734	0.0364737	0.00110975	['PDLIM1', 'BAIAP2L1', 'PDLIM5', 'S100A11']	Gene Ontology Molecular Function (2018 version)	2.95478	upregulated
secretory granule lumen (GO:0034774)	2.39816	16.3144	0.0128695	0.00111057	['CCT2', 'ECM1', 'SPARC', 'TGFB3', 'ACTN1', 'PDGFA', 'ACTN4', 'PA2G4', 'ARPC5', 'CLU', 'THBS1', 'VEGFA', 'CNN2', 'PSMC3', 'CRISPLD2', 'CREG1', 'CSNK2B', 'S100A11']	Gene Ontology Cellular Component (2018 version)	2.95445	upregulated
adipose tissue development (GO:0060612)	19.6117	132.462	0.0845676	0.00116591	['SH3PXD2B', 'LRP5', 'ARID5B']	Gene Ontology Biological Process (2018 version)	2.93333	downregulated
regulation of morphogenesis of an epithelium (GO:1905330)	19.6117	132.462	0.0845676	0.00116591	['FGF1', 'ADAMTS12', 'AJAP1']	Gene Ontology Biological Process (2018 version)	2.93333	downregulated
glucocorticoid receptor binding (GO:0035259)	19.6117	132.462	0.0491804	0.00116591	['GRIP1', 'STAT5B', 'NR4A1']	Gene Ontology Molecular Function (2018 version)	2.93333	downregulated
histone methyltransferase activity (GO:0042054)	5.62695	37.874	0.0367765	0.00119356	['PRMT5', 'PRMT7', 'SUV39H1', 'NTMT1', 'SMYD2', 'KMT5A']	Gene Ontology Molecular Function (2018 version)	2.92316	upregulated
positive regulation of cell differentiation (GO:0045597)	2.84918	19.0775	0.0761343	0.00123613	['SMAD3', 'TGFB3', 'TGFB1I1', 'PA2G4', 'AXIN2', 'LOXL2', 'CTGF', 'GLIPR2', 'FRZB', 'GPC1', 'PDPN', 'HOXA5', 'WNT4']	Gene Ontology Biological Process (2018 version)	2.90793	upregulated
regulated exocytosis (GO:0045055)	3.17933	21.2269	0.0761343	0.00126015	['ECM1', 'SPARC', 'TGFB3', 'ACTN1', 'PDGFA', 'TAGLN2', 'ACTN4', 'LHFPL2', 'CLU', 'THBS1', 'VEGFA']	Gene Ontology Biological Process (2018 version)	2.89958	upregulated
cytoskeleton organization (GO:0007010)	3.41027	22.7578	0.0761343	0.00126422	['CNN2', 'LAMA5', 'DST', 'SH3KBP1', 'PALLD', 'MAST2', 'TPM1', 'RHOJ', 'MICAL3', 'THY1']	Gene Ontology Biological Process (2018 version)	2.89818	upregulated
glutathione metabolic process (GO:0006749)	5.49581	36.3888	0.0916269	0.00133184	['GGT5', 'GSTM2', 'GCLC', 'GSTM1', 'GSTA4', 'GSR']	Gene Ontology Biological Process (2018 version)	2.87555	downregulated
branching involved in ureteric bud morphogenesis (GO:0001658)	9.82056	64.8184	0.0916269	0.00136	['CITED1', 'MYC', 'FGF1', 'HOXD11']	Gene Ontology Biological Process (2018 version)	2.86646	downregulated
regulation of peptidyl-serine phosphorylation (GO:0033135)	4.04878	26.636	0.0916269	0.00138956	['APP', 'DOCK7', 'NCK2', 'SPRY2', 'CAMK1', 'DKK1', 'CD44', 'PPM1F']	Gene Ontology Biological Process (2018 version)	2.85712	downregulated
mitochondrial translation (GO:0032543)	3.62895	23.6988	0.0854485	0.0014583	['MRPL30', 'MRPS15', 'MRPL40', 'MRPS35', 'MRPL19', 'MRPL15', 'MRPL37', 'MRPS30', 'TUFM']	Gene Ontology Biological Process (2018 version)	2.83615	upregulated
regulation of macromolecule metabolic process (GO:0060255)	3.32379	21.5892	0.0924754	0.00151044	['APP', 'MAPK11', 'NELL1', 'KIF16B', 'MYC', 'RASA1', 'ATXN7L3B', 'DKK1', 'TOB1', 'TBC1D16']	Gene Ontology Biological Process (2018 version)	2.8209	downregulated
actin filament depolymerization (GO:0030042)	16.8091	107.852	0.0873952	0.00163478	['CFL2', 'MICAL3', 'DSTN']	Gene Ontology Biological Process (2018 version)	2.78654	upregulated
endocytic adaptor activity (GO:0098748)	16.8091	107.852	0.0509505	0.00163478	['HIP1', 'AP2S1', 'LDLRAP1']	Gene Ontology Molecular Function (2018 version)	2.78654	downregulated
preribosome, small subunit precursor (GO:0030688)	16.8091	107.852	0.0178917	0.00163478	['NOP14', 'TSR1', 'NOC4L']	Gene Ontology Cellular Component (2018 version)	2.78654	upregulated
protein deglycosylation (GO:0006517)	16.8091	107.852	0.0924754	0.00163478	['MAN2A2', 'MAN2A1', 'NGLY1']	Gene Ontology Biological Process (2018 version)	2.78654	downregulated
clathrin adaptor activity (GO:0035615)	16.8091	107.852	0.0509505	0.00163478	['HIP1', 'AP2S1', 'LDLRAP1']	Gene Ontology Molecular Function (2018 version)	2.78654	downregulated
regulation of cytoplasmic translational elongation (GO:1900247)	16.8091	107.852	0.0873952	0.00163478	['DPH1', 'DPH2', 'DPH5']	Gene Ontology Biological Process (2018 version)	2.78654	upregulated
mannosyl-oligosaccharide mannosidase activity (GO:0015924)	16.8091	107.852	0.0509505	0.00163478	['MAN2A2', 'MAN2A1', 'MAN1C1']	Gene Ontology Molecular Function (2018 version)	2.78654	downregulated
negative regulation of cellular protein catabolic process (GO:1903363)	16.8091	107.852	0.0924754	0.00163478	['NELL1', 'EPHA4', 'DAB2IP']	Gene Ontology Biological Process (2018 version)	2.78654	downregulated
cobalamin metabolic process (GO:0009235)	9.24241	59.2321	0.0924754	0.00164711	['LMBRD1', 'MTRR', 'TCN2', 'MMAB']	Gene Ontology Biological Process (2018 version)	2.78328	downregulated
tetrapyrrole metabolic process (GO:0033013)	9.24241	59.2321	0.0924754	0.00164711	['LMBRD1', 'MTRR', 'TCN2', 'MMAB']	Gene Ontology Biological Process (2018 version)	2.78328	downregulated
phosphatidylinositol-3,5-bisphosphate binding (GO:0080025)	9.24241	59.2321	0.0509505	0.00164711	['HIP1', 'KIF16B', 'SH3PXD2B', 'WDR45']	Gene Ontology Molecular Function (2018 version)	2.78328	downregulated
protein binding involved in cell-cell adhesion (GO:0098632)	9.24241	59.2321	0.0477661	0.00164711	['PDLIM1', 'BAIAP2L1', 'PDLIM5', 'S100A11']	Gene Ontology Molecular Function (2018 version)	2.78328	upregulated
positive regulation of transcription from RNA polymerase II promoter involved in cellular response to chemical stimulus (GO:1901522)	9.24241	59.2321	0.0873952	0.00164711	['SMAD1', 'SESN2', 'VEGFA', 'ATF4']	Gene Ontology Biological Process (2018 version)	2.78328	upregulated
negative regulation of angiogenesis (GO:0016525)	4.45155	28.501	0.0924754	0.00165742	['SEMA6A', 'FOXJ2', 'DAB2IP', 'SPRY2', 'AMOT', 'EPN2', 'PF4']	Gene Ontology Biological Process (2018 version)	2.78057	downregulated
maturation of SSU-rRNA from tricistronic rRNA transcript (SSU-rRNA, 5.8S rRNA, LSU-rRNA) (GO:0000462)	6.55556	41.9133	0.0873952	0.0016723	['NOP14', 'NGDN', 'FCF1', 'TSR1', 'NOC4L']	Gene Ontology Biological Process (2018 version)	2.77669	upregulated
regulation of angiogenesis (GO:0045765)	2.88152	18.3708	0.0873952	0.00170295	['ECM1', 'SPARC', 'WARS', 'ADGRA2', 'ANXA3', 'SERPINF1', 'SULF1', 'THBS1', 'HOXA5', 'HK2', 'EPHA2', 'VEGFA']	Gene Ontology Biological Process (2018 version)	2.7688	upregulated
mitochondrial translational termination (GO:0070126)	3.89822	24.7836	0.0873952	0.00173339	['MRPL30', 'MRPS15', 'MRPL40', 'MRPS35', 'MRPL19', 'MRPL37', 'MRPL15', 'MRPS30']	Gene Ontology Biological Process (2018 version)	2.7611	upregulated
mitochondrial large ribosomal subunit (GO:0005762)	5.1366	32.4043	0.018878	0.00182072	['MRPL30', 'MRPL40', 'NSUN4', 'MRPL19', 'MRPL37', 'MRPL15']	Gene Ontology Cellular Component (2018 version)	2.73976	upregulated
regulation of protein binding (GO:0043393)	3.48592	21.8732	0.093367	0.0018833	['APP', 'LRPAP1', 'HDAC5', 'TCF7L2', 'DAB2IP', 'CAMK1', 'LDLRAP1', 'DKK1', 'DACT1']	Gene Ontology Biological Process (2018 version)	2.72508	downregulated
regulation of receptor-mediated endocytosis (GO:0048259)	6.34376	39.7404	0.093367	0.00190268	['LRPAP1', 'HIP1', 'LDLRAP1', 'DKK1', 'ARF6']	Gene Ontology Biological Process (2018 version)	2.72063	downregulated
negative regulation of nucleic acid-templated transcription (GO:1903507)	2.08073	12.9981	0.093367	0.00193641	['HEXIM1', 'CDKN1C', 'CEBPA', 'HDAC5', 'TCF7L2', 'TLE2', 'CITED1', 'THRA', 'CITED2', 'DAB2IP', 'NKAP', 'ARID5B', 'SMARCA2', 'ZHX1', 'PPM1F', 'ING4', 'EID1', 'HMBOX1', 'GCLC', 'ID1', 'TAF7', 'BCOR']	Gene Ontology Biological Process (2018 version)	2.713	downregulated
extracellular matrix organization (GO:0030198)	2.58388	16.1241	0.093367	0.00194936	['APP', 'VCAM1', 'LAMA2', 'LAMA4', 'ADAM10', 'DMP1', 'NDNF', 'SH3PXD2B', 'ADAM12', 'MFAP2', 'DAG1', 'ITGA6', 'RECK', 'CD44']	Gene Ontology Biological Process (2018 version)	2.71011	downregulated
glutathione derivative metabolic process (GO:1901685)	8.72849	54.3595	0.093367	0.00197375	['GSTM2', 'GSTM1', 'GSTA4', 'MGST3']	Gene Ontology Biological Process (2018 version)	2.70471	downregulated
sulfur amino acid metabolic process (GO:0000096)	8.72849	54.3595	0.093367	0.00197375	['GCLC', 'MTRR', 'ADO', 'CDO1']	Gene Ontology Biological Process (2018 version)	2.70471	downregulated
glutathione derivative biosynthetic process (GO:1901687)	8.72849	54.3595	0.093367	0.00197375	['GSTM2', 'GSTM1', 'GSTA4', 'MGST3']	Gene Ontology Biological Process (2018 version)	2.70471	downregulated
negative regulation of response to endoplasmic reticulum stress (GO:1903573)	8.72849	54.3595	0.0930237	0.00197375	['CREB3L1', 'PARK7', 'CLU', 'HERPUD1']	Gene Ontology Biological Process (2018 version)	2.70471	upregulated
rRNA modification (GO:0000154)	8.72849	54.3595	0.0930237	0.00197375	['NOP56', 'NOP58', 'NSUN4', 'FTSJ3']	Gene Ontology Biological Process (2018 version)	2.70471	upregulated
maturation of LSU-rRNA (GO:0000470)	8.72849	54.3595	0.0930237	0.00197375	['NOP2', 'WDR12', 'RRP15', 'FTSJ3']	Gene Ontology Biological Process (2018 version)	2.70471	upregulated
mitochondrial matrix (GO:0005759)	2.32334	14.3961	0.0200641	0.00203697	['NSUN4', 'SHMT2', 'GPT2', 'PUS1', 'PYCR1', 'ALDH1L2', 'YARS2', 'COQ5', 'MRM3', 'TBRG4', 'NUDT9', 'PITRM1', 'MTHFD2', 'GARS', 'DNA2', 'TRMT61B', 'IDH3A']	Gene Ontology Cellular Component (2018 version)	2.69102	upregulated
negative regulation of cell proliferation (GO:0008285)	2.19966	13.5675	0.0937889	0.00209537	['COL18A1', 'BTG2', 'TES', 'WARS', 'TGFB3', 'TGFB1I1', 'IGFBP3', 'PDCD5', 'AXIN2', 'GTPBP4', 'NME1', 'FRZB', 'CSNK2B', 'PDPN', 'SMYD2', 'IGFBP7', 'ATF5', 'BRD7', 'S100A11']	Gene Ontology Biological Process (2018 version)	2.67874	upregulated
negative regulation of cellular process (GO:0048523)	1.96371	12.0778	0.0987243	0.00213237	['LRPAP1', 'CEBPA', 'APP', 'BTG1', 'PLXND1', 'ZBTB46', 'TOB1', 'ING4', 'SERTAD3', 'MYC', 'NCK2', 'APBB2', 'ANGPT1', 'DAB2IP', 'ADAM10', 'P3H3', 'SMARCA2', 'NR4A1', 'IMPACT', 'PRKRA', 'RASA1', 'TXNIP', 'PLPP1', 'PF4', 'MXD4']	Gene Ontology Biological Process (2018 version)	2.67114	downregulated
adenyl-nucleotide exchange factor activity (GO:0000774)	14.7072	89.956	0.0572474	0.00220629	['HSPH1', 'BAG2', 'BAG1']	Gene Ontology Molecular Function (2018 version)	2.65634	upregulated
monocyte differentiation (GO:0030224)	14.7072	89.956	0.0937889	0.00220629	['MYH9', 'THOC5', 'VEGFA']	Gene Ontology Biological Process (2018 version)	2.65634	upregulated
mononuclear cell differentiation (GO:1903131)	14.7072	89.956	0.0937889	0.00220629	['MYH9', 'THOC5', 'VEGFA']	Gene Ontology Biological Process (2018 version)	2.65634	upregulated
negative regulation of morphogenesis of an epithelium (GO:1905331)	14.7072	89.956	0.0937889	0.00220629	['SULF1', 'PHLDB2', 'NKD1']	Gene Ontology Biological Process (2018 version)	2.65634	upregulated
adenyl nucleotide binding (GO:0030554)	14.7072	89.956	0.0572474	0.00220629	['HSPH1', 'BAG2', 'BAG1']	Gene Ontology Molecular Function (2018 version)	2.65634	upregulated
endonucleolytic cleavage of tricistronic rRNA transcript (SSU-rRNA, 5.8S rRNA, LSU-rRNA) (GO:0000479)	14.7072	89.956	0.0937889	0.00220629	['RCL1', 'NOP14', 'TSR1']	Gene Ontology Biological Process (2018 version)	2.65634	upregulated
rRNA methylation (GO:0031167)	8.26868	50.0793	0.0976324	0.00234258	['NSUN4', 'NOP2', 'FTSJ3', 'MRM3']	Gene Ontology Biological Process (2018 version)	2.63031	upregulated
muscle filament sliding (GO:0030049)	5.95868	35.866	0.0976324	0.0024318	['MYBPC1', 'MYL6', 'TPM4', 'TPM2', 'TPM1']	Gene Ontology Biological Process (2018 version)	2.61407	upregulated
actin-myosin filament sliding (GO:0033275)	5.95868	35.866	0.0976324	0.0024318	['MYBPC1', 'MYL6', 'TPM4', 'TPM2', 'TPM1']	Gene Ontology Biological Process (2018 version)	2.61407	upregulated
ATPase regulator activity (GO:0060590)	5.95868	35.866	0.059944	0.0024318	['DNAJC2', 'HSPH1', 'BAG2', 'DNAJB4', 'BAG1']	Gene Ontology Molecular Function (2018 version)	2.61407	upregulated
actin filament (GO:0005884)	4.82137	29.0146	0.0228402	0.00243474	['TPM4', 'PALLD', 'TPM2', 'ACTN1', 'TPM1', 'AIF1L']	Gene Ontology Cellular Component (2018 version)	2.61355	upregulated
regulation of signal transduction by p53 class mediator (GO:1901796)	3.08865	18.5167	0.098191	0.00249101	['PRMT5', 'TAF15', 'TAF10', 'CSNK2B', 'NOP2', 'SMYD2', 'KMT5A', 'DNA2', 'NOC2L', 'BRD7']	Gene Ontology Biological Process (2018 version)	2.60362	upregulated
negative regulation of cellular macromolecule biosynthetic process (GO:2000113)	1.96432	11.7282	0.115678	0.00255268	['HEXIM1', 'CDKN1C', 'HDAC5', 'CEBPA', 'TCF7L2', 'TLE2', 'CITED1', 'THRA', 'CITED2', 'DAB2IP', 'NKAP', 'ARID5B', 'MEX3C', 'TOB1', 'SMARCA2', 'ZHX1', 'PPM1F', 'ING4', 'EID1', 'HMBOX1', 'GCLC', 'ID1', 'TAF7', 'BCOR']	Gene Ontology Biological Process (2018 version)	2.593	downregulated
regulation of apoptotic process (GO:0042981)	1.74874	10.4224	0.0990119	0.00258008	['FAF1', 'PDCD5', 'PARK7', 'AATF', 'CLU', 'THBS1', 'BABAM2', 'PIDD1', 'FRZB', 'C1QBP', 'BAG1', 'PDPN', 'HOXA5', 'PHLDA3', 'TGM2', 'TNFRSF12A', 'TGFB3', 'IGFBP3', 'ACTN1', 'ASNS', 'RRP1B', 'PA2G4', 'ACTN4', 'GADD45G', 'NME1', 'VEGFA', 'HAX1', 'PDCD2', 'ROR1', 'ARHGEF2', 'ATF5', 'PPID', 'ATF4', 'EPHA2']	Gene Ontology Biological Process (2018 version)	2.58837	upregulated
nervous system development (GO:0007399)	2.0267	12.0536	0.115678	0.00261266	['ROBO2', 'MYLIP', 'MBNL1', 'MEF2C', 'TCF7L1', 'SEMA6A', 'PLXND1', 'CABLES1', 'PTN', 'EFNA5', 'ARHGAP26', 'PCDH18', 'GFRA4', 'NELL1', 'RPS6KA3', 'MAFB', 'BTD', 'MPPED2', 'FYN', 'FAT4', 'PCDH1', 'DACT1']	Gene Ontology Biological Process (2018 version)	2.58292	downregulated
regulation of cell migration (GO:0030334)	2.26024	13.4036	0.115678	0.00265804	['SUN2', 'PLXND1', 'CITED2', 'SEMA4C', 'STC1', 'ADAM10', 'PRKX', 'FGF1', 'RHOBTB1', 'AMOT', 'STK24', 'DAG1', 'SPRY2', 'SGK3', 'ITGA6', 'SRGAP1', 'RECK']	Gene Ontology Biological Process (2018 version)	2.57544	downregulated
protein homodimerization activity (GO:0042803)	1.8292	10.7952	0.0642067	0.00273497	['CARS', 'CAMK2D', 'TIMM9', 'ODC1', 'PDGFA', 'TARS', 'PARK7', 'EPRS', 'YARS2', 'CDH6', 'GLIPR2', 'IRAK2', 'S100A11', 'PSPH', 'WARS', 'SMAD3', 'TYW5', 'TPM4', 'RBPMS', 'TPM2', 'ACTN1', 'TPM1', 'ASNS', 'ACTN4', 'VEGFA', 'QTRT1', 'AIMP1', 'MYH9', 'NECTIN2']	Gene Ontology Molecular Function (2018 version)	2.56305	upregulated
regulation of cell death (GO:0010941)	3.58684	21.0864	0.0990119	0.00279811	['SAP30BP', 'LRP1', 'FAF1', 'RRAS2', 'PARK7', 'AXIN2', 'CLU', 'CTGF']	Gene Ontology Biological Process (2018 version)	2.55314	upregulated
transcription coactivator activity (GO:0003713)	2.31104	13.5608	0.0820403	0.00282898	['NCOA2', 'CEBPA', 'CALCOCO1', 'CITED1', 'THRA', 'CITED2', 'ARID5B', 'SMARCA2', 'TRERF1', 'ING4', 'GRIP1', 'RXRA', 'ARL2BP', 'TAF7', 'MAML3', 'BCL9L']	Gene Ontology Molecular Function (2018 version)	2.54837	downregulated
negative regulation of fibroblast growth factor receptor signaling pathway (GO:0040037)	13.0724	76.4396	0.0990119	0.00288743	['GPC1', 'SULF1', 'THBS1']	Gene Ontology Biological Process (2018 version)	2.53949	upregulated
negative regulation of vascular smooth muscle cell proliferation (GO:1904706)	13.0724	76.4396	0.0990119	0.00288743	['CNN1', 'TGFB3', 'TPM1']	Gene Ontology Biological Process (2018 version)	2.53949	upregulated
PERK-mediated unfolded protein response (GO:0036499)	13.0724	76.4396	0.0990119	0.00288743	['ASNS', 'HERPUD1', 'ATF4']	Gene Ontology Biological Process (2018 version)	2.53949	upregulated
positive regulation of SMAD protein import into nucleus (GO:0060391)	13.0724	76.4396	0.0990119	0.00288743	['SMAD3', 'RBPMS', 'TGFB3']	Gene Ontology Biological Process (2018 version)	2.53949	upregulated
small nucleolar ribonucleoprotein complex (GO:0005732)	13.0724	76.4396	0.0258557	0.00288743	['NOP56', 'NOP58', 'RRP9']	Gene Ontology Cellular Component (2018 version)	2.53949	upregulated
serine family amino acid biosynthetic process (GO:0009070)	13.0724	76.4396	0.0990119	0.00288743	['PSAT1', 'PHGDH', 'PSPH']	Gene Ontology Biological Process (2018 version)	2.53949	upregulated
eye photoreceptor cell differentiation (GO:0001754)	13.0724	76.4396	0.0990119	0.00288743	['AGTPBP1', 'NKD1', 'VEGFA']	Gene Ontology Biological Process (2018 version)	2.53949	upregulated
positive regulation of cell death (GO:0010942)	4.63182	27.0275	0.0990119	0.00292286	['EFNB2', 'SAP30BP', 'LRP1', 'FAF1', 'AXIN2', 'CLU']	Gene Ontology Biological Process (2018 version)	2.53419	upregulated
cytoplasmic vesicle (GO:0031410)	2.55021	14.7624	0.131931	0.00306195	['STARD4', 'PLEKHG5', 'DAB2IP', 'ADAM10', 'EMP2', 'ARRB2', 'FNBP1L', 'MTSS1', 'RHOBTB1', 'AMOT', 'MYO6', 'SGK3', 'ARF6']	Gene Ontology Cellular Component (2018 version)	2.514	downregulated
positive regulation of macromolecule biosynthetic process (GO:0010557)	2.99443	17.3305	0.102243	0.00306542	['HSPH1', 'TGFB3', 'CREB3L1', 'PDGFA', 'RPS27L', 'DNA2', 'EIF3C', 'THBS1', 'HOXA5', 'WNT4']	Gene Ontology Biological Process (2018 version)	2.51351	upregulated
actin cytoskeleton (GO:0015629)	2.28575	13.1822	0.131931	0.00312868	['POLR2M', 'WIPF1', 'TMOD3', 'IQGAP2', 'RCSD1', 'PPP1R9A', 'CORO2B', 'MTSS1', 'CD2AP', 'AMOT', 'AKAP13', 'GAS2', 'MYO18A', 'TAX1BP3', 'WASF2', 'ANAPC2']	Gene Ontology Cellular Component (2018 version)	2.50464	downregulated
neutral amino acid transport (GO:0015804)	7.48041	42.932	0.104102	0.00321718	['SLC7A5', 'SLC38A1', 'SLC1A4', 'SLC1A5']	Gene Ontology Biological Process (2018 version)	2.49253	upregulated
regulation of vascular smooth muscle cell proliferation (GO:1904705)	7.48041	42.932	0.104102	0.00321718	['CNN1', 'TGFB3', 'MMP2', 'TPM1']	Gene Ontology Biological Process (2018 version)	2.49253	upregulated
peptidyl-tyrosine dephosphorylation (GO:0035335)	7.48041	42.932	0.134626	0.00321718	['DUSP4', 'PTPN9', 'PTPRF', 'DUSP7']	Gene Ontology Biological Process (2018 version)	2.49253	downregulated
response to amyloid-beta (GO:1904645)	7.48041	42.932	0.134626	0.00321718	['APP', 'EPHA4', 'CACNA2D1', 'FYN']	Gene Ontology Biological Process (2018 version)	2.49253	downregulated
regulation of cellular response to heat (GO:1900034)	3.88547	22.1417	0.106828	0.0033507	['DNAJC2', 'CAMK2D', 'HSPH1', 'BAG2', 'BAG1', 'IER5', 'NUP37']	Gene Ontology Biological Process (2018 version)	2.47487	upregulated
negative regulation of cell projection organization (GO:0031345)	5.46128	31.0177	0.140209	0.00341501	['MYLIP', 'EPHA4', 'PTPN9', 'SPRY2', 'FYN']	Gene Ontology Biological Process (2018 version)	2.46661	downregulated
dicarboxylic acid metabolic process (GO:0043648)	4.45657	25.2266	0.109363	0.00348065	['GOT1', 'MTHFD2', 'SHMT2', 'GPT2', 'ALDH18A1', 'ALDH1L2']	Gene Ontology Biological Process (2018 version)	2.45834	upregulated
positive regulation of cell differentiation (GO:0045597)	2.61007	14.6662	0.146193	0.00362795	['RPS6KA3', 'MAPK11', 'NELL1', 'MEF2C', 'TMEM119', 'LRP5', 'ASB4', 'CAMK1', 'WDFY2', 'ACVR2A', 'PF4', 'BCL9L']	Gene Ontology Biological Process (2018 version)	2.44034	downregulated
insulin-like growth factor I binding (GO:0031994)	11.7646	65.9243	0.100565	0.00368449	['IGFBP4', 'IGFBP2', 'ITGA6']	Gene Ontology Molecular Function (2018 version)	2.43362	downregulated
AP-2 adaptor complex (GO:0030122)	11.7646	65.9243	0.131931	0.00368449	['HIP1', 'AP2S1', 'LDLRAP1']	Gene Ontology Cellular Component (2018 version)	2.43362	downregulated
mRNA modification (GO:0016556)	11.7646	65.9243	0.113835	0.00368449	['PUS1', 'TRMT61A', 'TRMT61B']	Gene Ontology Biological Process (2018 version)	2.43362	upregulated
clathrin coat of endocytic vesicle (GO:0030128)	11.7646	65.9243	0.131931	0.00368449	['HIP1', 'AP2S1', 'LDLRAP1']	Gene Ontology Cellular Component (2018 version)	2.43362	downregulated
apoptotic cell clearance (GO:0043277)	7.14003	39.9262	0.113835	0.003728	['LRP1', 'NCOA3', 'THBS1', 'TGM2']	Gene Ontology Biological Process (2018 version)	2.42852	upregulated
negative regulation of gene expression (GO:0010629)	1.82635	10.1983	0.14866	0.00375749	['CDKN1C', 'HDAC5', 'CEBPA', 'APP', 'CITED1', 'THRA', 'CITED2', 'NKAP', 'TOB1', 'PPM1F', 'ING4', 'HMBOX1', 'HEXIM1', 'TCF7L2', 'MEF2C', 'TLE2', 'DNMT3A', 'DAB2IP', 'ARID5B', 'MEX3C', 'SMARCA2', 'ZHX1', 'EID1', 'GCLC', 'ID1', 'TAF7', 'BCOR']	Gene Ontology Biological Process (2018 version)	2.4251	downregulated
regulation of stress fiber assembly (GO:0051492)	4.37382	24.3886	0.114045	0.00378749	['TGFB3', 'TPM1', 'ARHGAP28', 'PHLDB2', 'CTGF', 'PFN2']	Gene Ontology Biological Process (2018 version)	2.42165	upregulated
filopodium (GO:0030175)	4.37382	24.3886	0.131931	0.00378749	['VCAM1', 'ABI2', 'DAG1', 'CD302', 'IQGAP2', 'ARF6']	Gene Ontology Cellular Component (2018 version)	2.42165	downregulated
GTP binding (GO:0005525)	2.8844	15.9794	0.0879955	0.00392678	['TUBA1C', 'LSG1', 'NCOA3', 'RHOJ', 'ARFIP2', 'TSR1', 'GTPBP4', 'THG1L', 'GNL3', 'NME1']	Gene Ontology Molecular Function (2018 version)	2.40596	upregulated
GTPase regulator activity (GO:0030695)	2.28866	12.599	0.102769	0.00406656	['STARD13', 'APLP2', 'DAB2IP', 'ARHGAP18', 'IQGAP2', 'ARHGAP26', 'TBCK', 'RGS2', 'RIC8B', 'RGS3', 'ARL2BP', 'RASA1', 'RALGDS', 'SRGAP1', 'TBC1D16']	Gene Ontology Molecular Function (2018 version)	2.39077	downregulated
regulation of transcription, DNA-templated (GO:0006355)	1.49951	8.22634	0.161039	0.00414438	['CDKN1C', 'CALCOCO1', 'BTG1', 'CITED1', 'THRA', 'CITED2', 'NKAP', 'NR3C1', 'ELAVL2', 'ING4', 'GRIP1', 'RPS6KA3', 'MYC', 'NFKBIZ', 'ERC1', 'BRD3', 'NCOA2', 'SREBF1', 'MEF2C', 'TLE2', 'ARID5B', 'ETV1', 'ZHX1', 'ETV5', 'EID1', 'CTDSP1', 'HDAC5', 'CEBPA', 'CBFB', 'EPAS1', 'LRP5', 'PPM1F', 'CAMKK2', 'CAND2', 'HMBOX1', 'SERTAD3', 'APBB2', 'HEXIM1', 'STAT5B', 'TCF7L2', 'TCF7L1', 'KDM4C', 'NFYA', 'DAB2I…	Gene Ontology Biological Process (2018 version)	2.38254	downregulated
response to unfolded protein (GO:0006986)	5.17331	28.2978	0.121606	0.00421139	['HSPH1', 'DNAJB5', 'HSPA4', 'DNAJB4', 'HERPUD1']	Gene Ontology Biological Process (2018 version)	2.37557	upregulated
negative regulation of smooth muscle cell proliferation (GO:0048662)	6.82924	37.2276	0.121606	0.00429112	['CNN1', 'TGFB3', 'IGFBP3', 'TPM1']	Gene Ontology Biological Process (2018 version)	2.36743	upregulated
ephrin receptor signaling pathway (GO:0048013)	3.67748	19.9304	0.169082	0.00442907	['EPHA4', 'RASA1', 'NCK2', 'PSEN2', 'AP2S1', 'FYN', 'EFNA5']	Gene Ontology Biological Process (2018 version)	2.35369	downregulated
ephrin receptor signaling pathway (GO:0048013)	3.67748	19.9304	0.121606	0.00442907	['ACTR3', 'EFNB2', 'EFNB1', 'MMP2', 'ARPC5', 'DNM1', 'EPHA2']	Gene Ontology Biological Process (2018 version)	2.35369	upregulated
positive regulation of transmembrane receptor protein serine/threonine kinase signaling pathway (GO:0090100)	3.67748	19.9304	0.121606	0.00442907	['SMAD3', 'RBPMS', 'TGFB3', 'TGFB1I1', 'CSNK2B', 'SULF1', 'THBS1']	Gene Ontology Biological Process (2018 version)	2.35369	upregulated
tRNA processing (GO:0008033)	4.21718	22.8253	0.121606	0.00446069	['QTRT1', 'POP5', 'TYW5', 'TRMT61A', 'THG1L', 'AARS']	Gene Ontology Biological Process (2018 version)	2.3506	upregulated
regulation of actin filament-based process (GO:0032970)	4.21718	22.8253	0.121606	0.00446069	['CNN2', 'LRP1', 'RHOJ', 'PDGFA', 'ABRACL', 'ARHGAP28']	Gene Ontology Biological Process (2018 version)	2.3506	upregulated
peptide metabolic process (GO:0006518)	3.28659	17.705	0.169766	0.00457541	['GSTM2', 'GSTM1', 'GSTA4', 'CPQ', 'CPD', 'GSR', 'PSEN2', 'CPXM1']	Gene Ontology Biological Process (2018 version)	2.33957	downregulated
negative regulation of endoplasmic reticulum stress-induced intrinsic apoptotic signaling pathway (GO:1902236)	10.6945	57.5477	0.121606	0.00460303	['CREB3L1', 'PARK7', 'HERPUD1']	Gene Ontology Biological Process (2018 version)	2.33696	upregulated
negative regulation of smooth muscle cell migration (GO:0014912)	10.6945	57.5477	0.121606	0.00460303	['LRP1', 'IGFBP3', 'TPM1']	Gene Ontology Biological Process (2018 version)	2.33696	upregulated
cysteine-type endopeptidase activity involved in execution phase of apoptosis (GO:0097200)	10.6945	57.5477	0.102769	0.00460303	['CASP9', 'CASP7', 'CASP3']	Gene Ontology Molecular Function (2018 version)	2.33696	downregulated
insulin-like growth factor binding (GO:0005520)	10.6945	57.5477	0.102769	0.00460303	['IGFBP4', 'IGFBP2', 'ITGA6']	Gene Ontology Molecular Function (2018 version)	2.33696	downregulated
negative regulation of cell migration involved in sprouting angiogenesis (GO:0090051)	10.6945	57.5477	0.169766	0.00460303	['HDAC5', 'STARD13', 'MEOX2']	Gene Ontology Biological Process (2018 version)	2.33696	downregulated
transaminase activity (GO:0008483)	10.6945	57.5477	0.098665	0.00460303	['GOT1', 'PSAT1', 'BCAT1']	Gene Ontology Molecular Function (2018 version)	2.33696	upregulated
ncRNA transcription (GO:0098781)	10.6945	57.5477	0.121606	0.00460303	['MARS', 'GTF3A', 'CD3EAP']	Gene Ontology Biological Process (2018 version)	2.33696	upregulated
transcriptional activator activity, RNA polymerase II core promoter proximal region sequence-specific binding (GO:0001077)	2.6522	14.244	0.102769	0.0046512	['NR4A1', 'MEF2C', 'TEF', 'MYC', 'EBF1', 'FOXJ2', 'ETV1', 'NR3C1', 'MEOX2', 'SSBP2', 'SSBP3']	Gene Ontology Molecular Function (2018 version)	2.33243	downregulated
positive regulation of actin filament bundle assembly (GO:0032233)	5.0404	27.0654	0.121606	0.00465556	['TGFB3', 'TPM1', 'SYNPO', 'CTGF', 'PFN2']	Gene Ontology Biological Process (2018 version)	2.33203	upregulated
carboxylic acid biosynthetic process (GO:0046394)	5.0404	27.0654	0.121606	0.00465556	['GOT1', 'GPT2', 'ASNS', 'PYCR1', 'ALDH18A1']	Gene Ontology Biological Process (2018 version)	2.33203	upregulated
regulation of receptor internalization (GO:0002090)	6.54435	34.7944	0.175111	0.0049089	['LRPAP1', 'ANGPT1', 'ARRB2', 'DKK1']	Gene Ontology Biological Process (2018 version)	2.30902	downregulated
regulation of cell morphogenesis (GO:0022604)	6.54435	34.7944	0.175111	0.0049089	['EFNA5', 'CD44', 'SH3D19', 'BCL9L']	Gene Ontology Biological Process (2018 version)	2.30902	downregulated
positive regulation of multicellular organismal process (GO:0051240)	2.49914	13.2397	0.128999	0.00500298	['IL33', 'SMAD3', 'BMP1', 'LRP1', 'GLIPR2', 'TGFB3', 'TGFB1I1', 'C1QBP', 'NCOA3', 'PDPN', 'AXIN2', 'LOXL2']	Gene Ontology Biological Process (2018 version)	2.30077	upregulated
positive regulation of supramolecular fiber organization (GO:1902905)	3.5816	18.9354	0.128999	0.00505761	['BAIAP2L1', 'PSRC1', 'CFL2', 'NCOA3', 'SYNPO', 'CLU', 'PFN2']	Gene Ontology Biological Process (2018 version)	2.29605	upregulated
negative regulation of ossification (GO:0030279)	4.91414	25.9086	0.180118	0.00513204	['MEF2C', 'CITED1', 'LRP5', 'BCOR', 'DKK1']	Gene Ontology Biological Process (2018 version)	2.28971	downregulated
transcriptional activator activity, RNA polymerase II transcription regulatory region sequence-specific binding (GO:0001228)	2.21105	11.5232	0.115003	0.00545271	['CEBPA', 'MEF2C', 'TUSC1', 'EBF1', 'FOXJ2', 'ETV1', 'MEOX2', 'NR3C1', 'ETV5', 'NR4A1', 'TEF', 'MYC', 'SSBP2', 'SSBP3', 'HOXD8']	Gene Ontology Molecular Function (2018 version)	2.26339	downregulated
WW domain binding (GO:0050699)	6.28226	32.5918	0.114697	0.00558362	['TCEAL8', 'ENAH', 'PMEPA1', 'TCEAL9']	Gene Ontology Molecular Function (2018 version)	2.25308	upregulated
lung development (GO:0030324)	6.28226	32.5918	0.133097	0.00558362	['ERRFI1', 'PDPN', 'STRA6', 'VEGFA']	Gene Ontology Biological Process (2018 version)	2.25308	upregulated
positive regulation of transcription from RNA polymerase II promoter in response to stress (GO:0036003)	6.28226	32.5918	0.133097	0.00558362	['CREB3L1', 'SESN2', 'VEGFA', 'ATF4']	Gene Ontology Biological Process (2018 version)	2.25308	upregulated
respiratory system development (GO:0060541)	6.28226	32.5918	0.133097	0.00558362	['BASP1', 'PDPN', 'STRA6', 'VEGFA']	Gene Ontology Biological Process (2018 version)	2.25308	upregulated
negative regulation of blood vessel morphogenesis (GO:2000181)	4.00213	20.7293	0.133097	0.0056304	['SPARC', 'SERPINF1', 'SULF1', 'THBS1', 'HOXA5', 'WNT4']	Gene Ontology Biological Process (2018 version)	2.24946	upregulated
negative regulation of blood vessel morphogenesis (GO:2000181)	4.00213	20.7293	0.194472	0.0056304	['SEMA6A', 'FOXJ2', 'DAB2IP', 'SPRY2', 'AMOT', 'PF4']	Gene Ontology Biological Process (2018 version)	2.24946	downregulated
positive regulation of collagen metabolic process (GO:0010714)	9.80282	50.7438	0.133097	0.00564802	['TGFB3', 'CREB3L1', 'WNT4']	Gene Ontology Biological Process (2018 version)	2.2481	upregulated
positive regulation of collagen biosynthetic process (GO:0032967)	9.80282	50.7438	0.133097	0.00564802	['TGFB3', 'CREB3L1', 'WNT4']	Gene Ontology Biological Process (2018 version)	2.2481	upregulated
positive regulation of protein import (GO:1904591)	9.80282	50.7438	0.133097	0.00564802	['PDCD5', 'IPO5', 'ZPR1']	Gene Ontology Biological Process (2018 version)	2.2481	upregulated
DNA-templated transcription, elongation (GO:0006354)	3.15447	16.2789	0.133771	0.00573834	['CCNK', 'TAF1D', 'CTDP1', 'TAF15', 'TAF10', 'POLR1C', 'CD3EAP', 'GTF2F1']	Gene Ontology Biological Process (2018 version)	2.24121	upregulated
regulation of signal transduction (GO:0009966)	2.33937	11.9679	0.19923	0.00600082	['APP', 'EPHA4', 'TCF7L1', 'CBFB', 'IGFBP4', 'IGFBP2', 'RGS2', 'RIC8B', 'RGS3', 'TMEM108', 'NCK2', 'GAS1', 'DACT1']	Gene Ontology Biological Process (2018 version)	2.22179	downregulated
regulation of Wnt signaling pathway (GO:0030111)	3.12308	15.9459	0.19923	0.00606138	['APP', 'TCF7L1', 'CBFB', 'CITED1', 'LRP5', 'TAX1BP3', 'DKK1', 'DACT1']	Gene Ontology Biological Process (2018 version)	2.21743	downregulated
regulation of MAP kinase activity (GO:0043405)	3.44675	17.5636	0.19923	0.00612309	['RGS2', 'DAB2IP', 'SPRY2', 'SPRY1', 'FGF1', 'TRIB2', 'DUSP7']	Gene Ontology Biological Process (2018 version)	2.21303	downregulated
RNA polymerase II regulatory region sequence-specific DNA binding (GO:0000977)	1.90355	9.68056	0.121779	0.00618565	['SREBF1', 'TCF7L2', 'MEF2C', 'NFYA', 'THRA', 'TUSC1', 'FOXJ2', 'ARID5B', 'ETV1', 'MEOX2', 'NR3C1', 'ETV5', 'NR4A1', 'RXRA', 'TEF', 'MYC', 'SSBP2', 'HOXD9', 'SSBP3', 'HOXD8', 'KDM6A']	Gene Ontology Molecular Function (2018 version)	2.20861	downregulated
connective tissue development (GO:0061448)	6.04032	30.5908	0.19923	0.00631751	['SH3PXD2B', 'LRP5', 'ARID5B', 'CD44']	Gene Ontology Biological Process (2018 version)	2.19945	downregulated
glutathione transferase activity (GO:0004364)	6.04032	30.5908	0.121779	0.00631751	['GSTM2', 'GSTM1', 'GSTA4', 'MGST3']	Gene Ontology Molecular Function (2018 version)	2.19945	downregulated
cellular response to drug (GO:0035690)	6.04032	30.5908	0.19923	0.00631751	['PPP3CA', 'MEF2C', 'MYC', 'PPM1F']	Gene Ontology Biological Process (2018 version)	2.19945	downregulated
'de novo' posttranslational protein folding (GO:0051084)	6.04032	30.5908	0.144172	0.00631751	['CCT2', 'HSPH1', 'HSPA4', 'BAG1']	Gene Ontology Biological Process (2018 version)	2.19945	upregulated
negative regulation of endothelial cell proliferation (GO:0001937)	6.04032	30.5908	0.144172	0.00631751	['AIMP1', 'SPARC', 'SULF1', 'THBS1']	Gene Ontology Biological Process (2018 version)	2.19945	upregulated
regulation of cell migration involved in sprouting angiogenesis (GO:0090049)	6.04032	30.5908	0.19923	0.00631751	['HDAC5', 'STARD13', 'AKT3', 'MEOX2']	Gene Ontology Biological Process (2018 version)	2.19945	downregulated
negative regulation of protein binding (GO:0032091)	3.87051	19.4766	0.201003	0.0065254	['LRPAP1', 'ARRB2', 'CAMK1', 'DKK1', 'PTPRF', 'DACT1']	Gene Ontology Biological Process (2018 version)	2.18539	downregulated
regulation of cell proliferation (GO:0042127)	1.68924	8.45683	0.146475	0.00669572	['COL18A1', 'BTG2', 'TES', 'TGFB1I1', 'PDCD5', 'NOP2', 'PDGFA', 'THBS1', 'TBRG4', 'EFNB2', 'FRZB', 'PDPN', 'SMYD2', 'IGFBP7', 'BRD7', 'IER5', 'S100A11', 'WARS', 'TGFB3', 'IGFBP3', 'NAP1L1', 'AXIN2', 'GTPBP4', 'GNL3', 'NME1', 'VEGFA', 'CSNK2B', 'ARHGEF2', 'ATF5', 'SLC25A33']	Gene Ontology Biological Process (2018 version)	2.1742	upregulated
amino acid transport (GO:0006865)	4.57059	22.8331	0.146475	0.00676733	['SLC7A5', 'SLC38A1', 'SLC1A4', 'SLC3A2', 'SLC1A5']	Gene Ontology Biological Process (2018 version)	2.16958	upregulated
purine ribonucleoside binding (GO:0032550)	2.65046	13.2358	0.12939	0.00678002	['TUBA1C', 'LSG1', 'NCOA3', 'RHOJ', 'ARFIP2', 'TSR1', 'GTPBP4', 'THG1L', 'GNL3', 'NME1']	Gene Ontology Molecular Function (2018 version)	2.16877	upregulated
cellular response to pH (GO:0071467)	9.04829	45.1269	0.201003	0.0068238	['IMPACT', 'HVCN1', 'RAB11B']	Gene Ontology Biological Process (2018 version)	2.16597	downregulated
RNA polymerase III activity (GO:0001056)	9.04829	45.1269	0.12939	0.0068238	['POLR3C', 'POLR1C', 'POLR1D']	Gene Ontology Molecular Function (2018 version)	2.16597	upregulated
peptidyl-threonine dephosphorylation (GO:0035970)	9.04829	45.1269	0.201003	0.0068238	['DUSP4', 'PDP1', 'PPM1F']	Gene Ontology Biological Process (2018 version)	2.16597	downregulated
positive regulation of leukocyte activation (GO:0002696)	9.04829	45.1269	0.146475	0.0068238	['IL33', 'THBS1', 'NECTIN2']	Gene Ontology Biological Process (2018 version)	2.16597	upregulated
negative regulation of DNA replication (GO:0008156)	9.04829	45.1269	0.146475	0.0068238	['TGFB3', 'GTPBP4', 'S100A11']	Gene Ontology Biological Process (2018 version)	2.16597	upregulated
cysteine-type endopeptidase activity involved in apoptotic process (GO:0097153)	9.04829	45.1269	0.121779	0.0068238	['CASP9', 'CASP7', 'CASP3']	Gene Ontology Molecular Function (2018 version)	2.16597	downregulated
acid-thiol ligase activity (GO:0016878)	9.04829	45.1269	0.121779	0.0068238	['ACSS2', 'ACSF2', 'AACS']	Gene Ontology Molecular Function (2018 version)	2.16597	downregulated
rRNA transcription (GO:0009303)	9.04829	45.1269	0.146475	0.0068238	['MARS', 'GTF3A', 'CD3EAP']	Gene Ontology Biological Process (2018 version)	2.16597	upregulated
90S preribosome (GO:0030686)	9.04829	45.1269	0.0584473	0.0068238	['NOP14', 'NOC4L', 'NOC2L']	Gene Ontology Cellular Component (2018 version)	2.16597	upregulated
myoblast differentiation (GO:0045445)	9.04829	45.1269	0.201003	0.0068238	['TCF7L2', 'MBNL1', 'EPAS1']	Gene Ontology Biological Process (2018 version)	2.16597	downregulated
regulation of SMAD protein import into nucleus (GO:0060390)	9.04829	45.1269	0.146475	0.0068238	['SMAD3', 'RBPMS', 'TGFB3']	Gene Ontology Biological Process (2018 version)	2.16597	upregulated
negative regulation of blood vessel endothelial cell migration (GO:0043537)	5.81631	28.7667	0.201003	0.00711269	['HDAC5', 'MEF2C', 'STARD13', 'MEOX2']	Gene Ontology Biological Process (2018 version)	2.14797	downregulated
regulation of dendritic spine development (GO:0060998)	5.81631	28.7667	0.201003	0.00711269	['EPHA4', 'MEF2C', 'CAMK1', 'ARF6']	Gene Ontology Biological Process (2018 version)	2.14797	downregulated
positive regulation of bone mineralization (GO:0030501)	5.81631	28.7667	0.201003	0.00711269	['NELL1', 'MEF2C', 'TMEM119', 'ACVR2A']	Gene Ontology Biological Process (2018 version)	2.14797	downregulated
alpha-amino acid metabolic process (GO:1901605)	5.81631	28.7667	0.201003	0.00711269	['GAMT', 'STAT5B', 'ALDH6A1', 'MTRR']	Gene Ontology Biological Process (2018 version)	2.14797	downregulated
RNA methylation (GO:0001510)	4.46648	21.9229	0.156968	0.007385	['NSUN4', 'NOP2', 'TRMT61A', 'TRMT61B', 'FTSJ3']	Gene Ontology Biological Process (2018 version)	2.13165	upregulated
regulation of osteoblast differentiation (GO:0045667)	3.74725	18.3251	0.209772	0.0075194	['NELL1', 'MEF2C', 'CITED1', 'LRP5', 'TMEM119', 'ACVR2A']	Gene Ontology Biological Process (2018 version)	2.12382	downregulated
negative regulation of transcription, DNA-templated (GO:0045892)	1.63884	7.93513	0.213251	0.00789184	['CDKN1C', 'HDAC5', 'CEBPA', 'CITED1', 'THRA', 'CITED2', 'NKAP', 'NR3C1', 'PPM1F', 'ING4', 'HMBOX1', 'RXRA', 'MYC', 'DACT1', 'HEXIM1', 'TCF7L2', 'MEF2C', 'TLE2', 'DAB2IP', 'ARID5B', 'DKK1', 'SMARCA2', 'ZHX1', 'EID1', 'IMPACT', 'GCLC', 'ID1', 'TAF7', 'BCOR', 'RCOR3', 'HOXD9', 'MXD4']	Gene Ontology Biological Process (2018 version)	2.10282	downregulated
regulation of bone mineralization (GO:0030500)	4.367	21.063	0.213251	0.00804089	['NELL1', 'MEF2C', 'TMEM119', 'BCOR', 'ACVR2A']	Gene Ontology Biological Process (2018 version)	2.0947	downregulated
actin-based cell projection (GO:0098858)	3.68851	17.7839	0.189888	0.00805534	['VCAM1', 'ANGPT1', 'DAG1', 'CD302', 'IQGAP2', 'CD44']	Gene Ontology Cellular Component (2018 version)	2.09392	downregulated
N-glycan processing (GO:0006491)	8.40155	40.4256	0.213251	0.00813412	['MAN2A2', 'MAN2A1', 'MAN1C1']	Gene Ontology Biological Process (2018 version)	2.08969	downregulated
regulation of receptor recycling (GO:0001919)	8.40155	40.4256	0.213251	0.00813412	['KIF16B', 'ECE1', 'TBC1D16']	Gene Ontology Biological Process (2018 version)	2.08969	downregulated
clathrin adaptor complex (GO:0030131)	8.40155	40.4256	0.189888	0.00813412	['HIP1', 'AP2S1', 'LDLRAP1']	Gene Ontology Cellular Component (2018 version)	2.08969	downregulated
oxidoreductase activity, acting on the CH-CH group of donors, NAD or NADP as acceptor (GO:0016628)	8.40155	40.4256	0.139786	0.00813412	['BLVRB', 'DHCR7', 'TM7SF2']	Gene Ontology Molecular Function (2018 version)	2.08969	downregulated
regulation of cellular protein catabolic process (GO:1903362)	8.40155	40.4256	0.213251	0.00813412	['NELL1', 'DAB2IP', 'DACT1']	Gene Ontology Biological Process (2018 version)	2.08969	downregulated
mitochondrial respiratory chain complex IV (GO:0005751)	8.40155	40.4256	0.0667676	0.00813412	['UQCRC2', 'COX5B', 'COX5A']	Gene Ontology Cellular Component (2018 version)	2.08969	upregulated
regulation of collagen biosynthetic process (GO:0032965)	8.40155	40.4256	0.169565	0.00813412	['TGFB3', 'CREB3L1', 'WNT4']	Gene Ontology Biological Process (2018 version)	2.08969	upregulated
maturation of 5.8S rRNA (GO:0000460)	8.40155	40.4256	0.169565	0.00813412	['WDR12', 'RRP15', 'FTSJ3']	Gene Ontology Biological Process (2018 version)	2.08969	upregulated
endoplasmic reticulum lumen (GO:0005788)	2.16544	10.3731	0.189888	0.00831009	['APP', 'LRPAP1', 'MBTPS1', 'CRTAP', 'IGFBP4', 'COL25A1', 'APLP2', 'ADAM10', 'DMP1', 'DBI', 'TXNDC16', 'P4HA3', 'DAG1', 'NUCB1']	Gene Ontology Cellular Component (2018 version)	2.08039	downregulated
cellular response to growth factor stimulus (GO:0071363)	2.73116	13.0829	0.215061	0.00831063	['STAT5B', 'NR4A1', 'MEF2C', 'DAB2IP', 'GAS1', 'NR3C1', 'ADAMTS12', 'CD44', 'ACVR2A']	Gene Ontology Biological Process (2018 version)	2.08037	downregulated
cellular protein localization (GO:0034613)	2.0397	9.72142	0.215061	0.00851351	['SEPT10', 'ANGPT1', 'STX16', 'EMP2', 'WDR45', 'RAB22A', 'RAB11B', 'AMOT', 'RAB43', 'REEP1', 'TBCK', 'MYO6', 'ID1', 'SH3PXD2B', 'ARF6', 'TBC1D16']	Gene Ontology Biological Process (2018 version)	2.06989	downregulated
regulation of small GTPase mediated signal transduction (GO:0051056)	2.71017	12.8609	0.215061	0.00869154	['AKAP13', 'STARD13', 'PLEKHG5', 'ARHGAP18', 'ARHGAP26', 'SRGAP1', 'RHOBTB1', 'FGD1', 'CD2AP']	Gene Ontology Biological Process (2018 version)	2.0609	downregulated
carboxylic acid transport (GO:0046942)	4.27185	20.2498	0.170948	0.00873613	['SLC38A1', 'SLC16A1', 'SLC1A4', 'SLC3A2', 'SLC1A5']	Gene Ontology Biological Process (2018 version)	2.05868	upregulated
ceramide transport (GO:0035627)	19.5743	92.7514	0.215061	0.00875241	['PSAP', 'PLEKHA8']	Gene Ontology Biological Process (2018 version)	2.05787	downregulated
pre-snoRNP complex (GO:0070761)	19.5743	92.7514	0.068969	0.00875241	['NOP56', 'NOP58']	Gene Ontology Cellular Component (2018 version)	2.05787	upregulated
ubiquitin-dependent protein binding (GO:0140036)	19.5743	92.7514	0.148791	0.00875241	['DNAJC2', 'USP15']	Gene Ontology Molecular Function (2018 version)	2.05787	upregulated
nucleobase metabolic process (GO:0009112)	19.5743	92.7514	0.170948	0.00875241	['UCK1', 'UCKL1']	Gene Ontology Biological Process (2018 version)	2.05787	upregulated
regulation of histone deacetylase activity (GO:1901725)	19.5743	92.7514	0.170948	0.00875241	['CAMK2D', 'VEGFA']	Gene Ontology Biological Process (2018 version)	2.05787	upregulated
U3 snoRNA binding (GO:0034511)	19.5743	92.7514	0.148791	0.00875241	['TSR1', 'RRP9']	Gene Ontology Molecular Function (2018 version)	2.05787	upregulated
negative regulation of translation in response to stress (GO:0032055)	19.5743	92.7514	0.170948	0.00875241	['SESN2', 'ATF4']	Gene Ontology Biological Process (2018 version)	2.05787	upregulated
photoreceptor cell differentiation (GO:0046530)	19.5743	92.7514	0.170948	0.00875241	['AGTPBP1', 'NKD1']	Gene Ontology Biological Process (2018 version)	2.05787	upregulated
cellular hyperosmotic response (GO:0071474)	19.5743	92.7514	0.170948	0.00875241	['ARHGEF2', 'YBX3']	Gene Ontology Biological Process (2018 version)	2.05787	upregulated
negative regulation of necroptotic process (GO:0060546)	19.5743	92.7514	0.170948	0.00875241	['ARHGEF2', 'YBX3']	Gene Ontology Biological Process (2018 version)	2.05787	upregulated
rRNA (guanine) methyltransferase activity (GO:0016435)	19.5743	92.7514	0.148791	0.00875241	['FTSJ3', 'MRM3']	Gene Ontology Molecular Function (2018 version)	2.05787	upregulated
alpha-mannosidase activity (GO:0004559)	19.5743	92.7514	0.14504	0.00875241	['MAN2A2', 'MAN2A1']	Gene Ontology Molecular Function (2018 version)	2.05787	downregulated
retinal ganglion cell axon guidance (GO:0031290)	19.5743	92.7514	0.215061	0.00875241	['ROBO2', 'ALCAM']	Gene Ontology Biological Process (2018 version)	2.05787	downregulated
positive regulation of cell-cell adhesion (GO:0022409)	5.41463	25.5693	0.215061	0.00889498	['CITED2', 'SIRPA', 'DENND6A', 'CD44']	Gene Ontology Biological Process (2018 version)	2.05085	downregulated
positive regulation of biomineral tissue development (GO:0070169)	5.41463	25.5693	0.215061	0.00889498	['NELL1', 'MEF2C', 'TMEM119', 'ACVR2A']	Gene Ontology Biological Process (2018 version)	2.05085	downregulated
cellular response to glucose starvation (GO:0042149)	5.41463	25.5693	0.172181	0.00889498	['MYBBP1A', 'SESN2', 'ASNS', 'ATF4']	Gene Ontology Biological Process (2018 version)	2.05085	upregulated
axon (GO:0030424)	2.6895	12.6435	0.189888	0.00908554	['APP', 'EPHA4', 'ALCAM', 'SEMA6A', 'DOCK7', 'PSEN2', 'TMEM108', 'DAB2IP', 'LDLRAP1']	Gene Ontology Cellular Component (2018 version)	2.04165	downregulated
integrin binding (GO:0005178)	3.16829	14.8372	0.148013	0.00925082	['VCAM1', 'ADAM10', 'DMP1', 'EMP2', 'S1PR3', 'S1PR2', 'FGF1']	Gene Ontology Molecular Function (2018 version)	2.03382	downregulated
integrin binding (GO:0005178)	3.16829	14.8372	0.152022	0.00925082	['LAMA5', 'DST', 'ACTN1', 'ACTN4', 'THY1', 'THBS1', 'CTGF']	Gene Ontology Molecular Function (2018 version)	2.03382	upregulated
focal adhesion assembly (GO:0048041)	7.84105	36.444	0.177558	0.00958222	['LAMA5', 'ACTN1', 'THY1']	Gene Ontology Biological Process (2018 version)	2.01853	upregulated
blood vessel endothelial cell migration (GO:0043534)	7.84105	36.444	0.177558	0.00958222	['EFNB2', 'MYH9', 'VEGFA']	Gene Ontology Biological Process (2018 version)	2.01853	upregulated
tRNA metabolic process (GO:0006399)	7.84105	36.444	0.177558	0.00958222	['YARS2', 'THG1L', 'AARS']	Gene Ontology Biological Process (2018 version)	2.01853	upregulated
cell-substrate adherens junction assembly (GO:0007045)	7.84105	36.444	0.177558	0.00958222	['LAMA5', 'ACTN1', 'THY1']	Gene Ontology Biological Process (2018 version)	2.01853	upregulated
oxidoreductase activity, acting on the CH-NH group of donors, NAD or NADP as acceptor (GO:0016646)	7.84105	36.444	0.152388	0.00958222	['MTHFD2', 'PYCR1', 'ALDH1L2']	Gene Ontology Molecular Function (2018 version)	2.01853	upregulated
negative regulation of peptidyl-serine phosphorylation (GO:0033137)	7.84105	36.444	0.224203	0.00958222	['NCK2', 'DKK1', 'PPM1F']	Gene Ontology Biological Process (2018 version)	2.01853	downregulated
membrane protein ectodomain proteolysis (GO:0006509)	7.84105	36.444	0.224203	0.00958222	['PSEN2', 'DAG1', 'ADAM10']	Gene Ontology Biological Process (2018 version)	2.01853	downregulated
DNA-directed RNA polymerase III complex (GO:0005666)	7.84105	36.444	0.0725881	0.00958222	['POLR3C', 'POLR1C', 'POLR1D']	Gene Ontology Cellular Component (2018 version)	2.01853	upregulated
blood vessel endothelial cell migration (GO:0043534)	7.84105	36.444	0.224203	0.00958222	['NR4A1', 'ID1', 'EMP2']	Gene Ontology Biological Process (2018 version)	2.01853	downregulated
regulation of smooth muscle cell migration (GO:0014910)	7.84105	36.444	0.177558	0.00958222	['LRP1', 'IGFBP3', 'PDGFA']	Gene Ontology Biological Process (2018 version)	2.01853	upregulated
positive regulation of muscle cell differentiation (GO:0051149)	5.23387	24.1629	0.226531	0.00988591	['MAPK11', 'MEF2C', 'BTG1', 'CAMK1']	Gene Ontology Biological Process (2018 version)	2.00498	downregulated
polymeric cytoskeletal fiber (GO:0099513)	2.26971	10.4641	0.0725881	0.00994863	['POLB', 'TUBA1C', 'CCT2', 'TPM4', 'PALLD', 'ACTN1', 'TPM2', 'TPM1', 'SLC1A4', 'ARHGEF2', 'NES', 'AIF1L']	Gene Ontology Cellular Component (2018 version)	2.00224	upregulated
positive regulation of macromolecule metabolic process (GO:0010604)	2.11519	9.74865	0.226531	0.00996311	['APP', 'MEF2C', 'CALCOCO1', 'CITED1', 'ANGPT1', 'CITED2', 'ECE1', 'ARRB2', 'DKK1', 'PPM1F', 'MAPK11', 'MYC', 'SPRY2', 'PF4']	Gene Ontology Biological Process (2018 version)	2.0016	downregulated
positive regulation of protein import into nucleus (GO:0042307)	4.09343	18.7503	0.188304	0.010249	['SMAD3', 'RBPMS', 'TGFB3', 'IPO5', 'ZPR1']	Gene Ontology Biological Process (2018 version)	1.98932	upregulated
neuron development (GO:0048666)	2.62933	12.0183	0.226531	0.0103489	['APP', 'MEF2C', 'NPY', 'DOCK7', 'TMEM108', 'ETV1', 'PPP1R9A', 'MAPRE2', 'HDGFL3']	Gene Ontology Biological Process (2018 version)	1.98511	downregulated
guanyl ribonucleotide binding (GO:0032561)	2.46684	11.2137	0.16058	0.010612	['TUBA1C', 'LSG1', 'NCOA3', 'RHOJ', 'ARFIP2', 'TSR1', 'GTPBP4', 'THG1L', 'GNL3', 'NME1']	Gene Ontology Molecular Function (2018 version)	1.9742	upregulated
negative regulation of protein complex assembly (GO:0031333)	5.06478	22.8665	0.226531	0.0109457	['IMPACT', 'THRA', 'DKK1', 'DACT1']	Gene Ontology Biological Process (2018 version)	1.96076	downregulated
endothelial cell migration (GO:0043542)	5.06478	22.8665	0.194985	0.0109457	['ADGRA2', 'MYH9', 'LOXL2', 'VEGFA']	Gene Ontology Biological Process (2018 version)	1.96076	upregulated
positive regulation of osteoblast differentiation (GO:0045669)	5.06478	22.8665	0.226531	0.0109457	['NELL1', 'MEF2C', 'TMEM119', 'ACVR2A']	Gene Ontology Biological Process (2018 version)	1.96076	downregulated
membrane protein proteolysis (GO:0033619)	5.06478	22.8665	0.226531	0.0109457	['MBTPS1', 'PSEN2', 'DAG1', 'ADAM10']	Gene Ontology Biological Process (2018 version)	1.96076	downregulated
negative regulation of cell migration (GO:0030336)	2.7897	12.555	0.194985	0.0111034	['LRP1', 'IGFBP3', 'TPM1', 'THY1', 'SULF1', 'PHLDB2', 'GTPBP4', 'PFN2']	Gene Ontology Biological Process (2018 version)	1.95454	upregulated
positive regulation of transforming growth factor beta receptor signaling pathway (GO:0030511)	7.3506	33.0369	0.226531	0.0111708	['CDKN1C', 'CITED1', 'CITED2']	Gene Ontology Biological Process (2018 version)	1.95192	downregulated
regulation of sprouting angiogenesis (GO:1903670)	7.3506	33.0369	0.226531	0.0111708	['SEMA6A', 'FGF1', 'EPN2']	Gene Ontology Biological Process (2018 version)	1.95192	downregulated
positive regulation of cellular response to transforming growth factor beta stimulus (GO:1903846)	7.3506	33.0369	0.226531	0.0111708	['CDKN1C', 'CITED1', 'CITED2']	Gene Ontology Biological Process (2018 version)	1.95192	downregulated
transforming growth factor beta binding (GO:0050431)	7.3506	33.0369	0.16058	0.0111708	['TGFB3', 'THBS1', 'LTBP1']	Gene Ontology Molecular Function (2018 version)	1.95192	upregulated
RNA methyltransferase activity (GO:0008173)	7.3506	33.0369	0.16058	0.0111708	['NOP2', 'FTSJ3', 'MRM3']	Gene Ontology Molecular Function (2018 version)	1.95192	upregulated
regulation of catenin import into nucleus (GO:0035412)	7.3506	33.0369	0.226531	0.0111708	['DAB2IP', 'ANAPC2', 'DACT1']	Gene Ontology Biological Process (2018 version)	1.95192	downregulated
histone methylation (GO:0016571)	7.3506	33.0369	0.194985	0.0111708	['PRMT5', 'PRMT7', 'NTMT1']	Gene Ontology Biological Process (2018 version)	1.95192	upregulated
maturation of 5.8S rRNA from tricistronic rRNA transcript (SSU-rRNA, 5.8S rRNA, LSU-rRNA) (GO:0000466)	7.3506	33.0369	0.194985	0.0111708	['NOP14', 'WDR12', 'FTSJ3']	Gene Ontology Biological Process (2018 version)	1.95192	upregulated
folic acid metabolic process (GO:0046655)	7.3506	33.0369	0.194985	0.0111708	['SHMT2', 'MTHFD2', 'ALDH1L2']	Gene Ontology Biological Process (2018 version)	1.95192	upregulated
steroid hormone receptor binding (GO:0035258)	3.37131	14.9501	0.16058	0.011861	['SMAD3', 'TGFB1I1', 'NCOA3', 'TAF10', 'PARK7', 'PPID']	Gene Ontology Molecular Function (2018 version)	1.92588	upregulated
negative regulation of cellular response to growth factor stimulus (GO:0090288)	3.92929	17.4009	0.226531	0.0119322	['DAB2IP', 'SPRY2', 'SPRY1', 'ADAMTS12', 'EPN2']	Gene Ontology Biological Process (2018 version)	1.92328	downregulated
negative regulation of transforming growth factor beta receptor signaling pathway (GO:0030512)	3.92929	17.4009	0.194985	0.0119322	['SMAD3', 'TGFB1I1', 'PMEPA1', 'LTBP1', 'SKIL']	Gene Ontology Biological Process (2018 version)	1.92328	upregulated
Notch signaling pathway (GO:0007219)	3.92929	17.4009	0.226531	0.0119322	['PLXND1', 'MYC', 'PSEN2', 'ADAM10', 'MAML3']	Gene Ontology Biological Process (2018 version)	1.92328	downregulated
actin filament (GO:0005884)	3.92929	17.4009	0.193754	0.0119322	['WIPF1', 'GAS2', 'RCSD1', 'AMOT', 'ANAPC2']	Gene Ontology Cellular Component (2018 version)	1.92328	downregulated
proline metabolic process (GO:0006560)	15.6586	69.1885	0.194985	0.0120517	['PYCR1', 'ALDH18A1']	Gene Ontology Biological Process (2018 version)	1.91895	upregulated
regulation of RNA biosynthetic process (GO:2001141)	15.6586	69.1885	0.194985	0.0120517	['NCOA3', 'ACTN4']	Gene Ontology Biological Process (2018 version)	1.91895	upregulated
DEAD/H-box RNA helicase binding (GO:0017151)	15.6586	69.1885	0.16058	0.0120517	['SMAD1', 'SMAD3']	Gene Ontology Molecular Function (2018 version)	1.91895	upregulated
hyperosmotic response (GO:0006972)	15.6586	69.1885	0.194985	0.0120517	['ARHGEF2', 'YBX3']	Gene Ontology Biological Process (2018 version)	1.91895	upregulated
MAP kinase tyrosine/serine/threonine phosphatase activity (GO:0017017)	15.6586	69.1885	0.16447	0.0120517	['DUSP4', 'DUSP7']	Gene Ontology Molecular Function (2018 version)	1.91895	downregulated
insulin-like growth factor II binding (GO:0031995)	15.6586	69.1885	0.16447	0.0120517	['IGFBP4', 'IGFBP2']	Gene Ontology Molecular Function (2018 version)	1.91895	downregulated
mannosidase activity (GO:0015923)	15.6586	69.1885	0.16447	0.0120517	['MAN2A2', 'MAN2A1']	Gene Ontology Molecular Function (2018 version)	1.91895	downregulated
AP-2 adaptor complex binding (GO:0035612)	15.6586	69.1885	0.16447	0.0120517	['HIP1', 'LDLRAP1']	Gene Ontology Molecular Function (2018 version)	1.91895	downregulated
calcium-dependent protein serine/threonine phosphatase activity (GO:0004723)	15.6586	69.1885	0.16447	0.0120517	['PPP3CA', 'PPM1F']	Gene Ontology Molecular Function (2018 version)	1.91895	downregulated
actin cortical patch (GO:0030479)	15.6586	69.1885	0.193754	0.0120517	['HIP1', 'WIPF1']	Gene Ontology Cellular Component (2018 version)	1.91895	downregulated
endocytic patch (GO:0061645)	15.6586	69.1885	0.193754	0.0120517	['HIP1', 'WIPF1']	Gene Ontology Cellular Component (2018 version)	1.91895	downregulated
positive regulation of hemopoiesis (GO:1903708)	15.6586	69.1885	0.194985	0.0120517	['PDCD2', 'HOXA5']	Gene Ontology Biological Process (2018 version)	1.91895	upregulated
negative regulation of necrotic cell death (GO:0060547)	15.6586	69.1885	0.194985	0.0120517	['ARHGEF2', 'YBX3']	Gene Ontology Biological Process (2018 version)	1.91895	upregulated
retinoic acid receptor signaling pathway (GO:0048384)	15.6586	69.1885	0.194985	0.0120517	['RARB', 'ACTN4']	Gene Ontology Biological Process (2018 version)	1.91895	upregulated
epithelial cell differentiation involved in kidney development (GO:0035850)	15.6586	69.1885	0.226531	0.0120517	['MEF2C', 'MTSS1']	Gene Ontology Biological Process (2018 version)	1.91895	downregulated
positive regulation of autophagy of mitochondrion (GO:1903599)	15.6586	69.1885	0.194985	0.0120517	['PARK7', 'HK2']	Gene Ontology Biological Process (2018 version)	1.91895	upregulated
negative regulation of platelet-derived growth factor receptor-beta signaling pathway (GO:2000587)	15.6586	69.1885	0.194985	0.0120517	['LRP1', 'PDGFA']	Gene Ontology Biological Process (2018 version)	1.91895	upregulated
xenobiotic catabolic process (GO:0042178)	15.6586	69.1885	0.226531	0.0120517	['GSTM2', 'GSTM1']	Gene Ontology Biological Process (2018 version)	1.91895	downregulated
regulation of Wnt signaling pathway, planar cell polarity pathway (GO:2000095)	15.6586	69.1885	0.226531	0.0120517	['DKK1', 'DACT1']	Gene Ontology Biological Process (2018 version)	1.91895	downregulated
regulation of anion transport (GO:0044070)	15.6586	69.1885	0.226531	0.0120517	['STC1', 'RAB11B']	Gene Ontology Biological Process (2018 version)	1.91895	downregulated
mannose metabolic process (GO:0006013)	15.6586	69.1885	0.226531	0.0120517	['MAN2A2', 'MAN2A1']	Gene Ontology Biological Process (2018 version)	1.91895	downregulated
L-cysteine metabolic process (GO:0046439)	15.6586	69.1885	0.226531	0.0120517	['MTRR', 'CDO1']	Gene Ontology Biological Process (2018 version)	1.91895	downregulated
valine metabolic process (GO:0006573)	15.6586	69.1885	0.226531	0.0120517	['STAT5B', 'ALDH6A1']	Gene Ontology Biological Process (2018 version)	1.91895	downregulated
melanocyte differentiation (GO:0030318)	15.6586	69.1885	0.226531	0.0120517	['MEF2C', 'CITED1']	Gene Ontology Biological Process (2018 version)	1.91895	downregulated
sulfur amino acid biosynthetic process (GO:0000097)	15.6586	69.1885	0.226531	0.0120517	['MTRR', 'CDO1']	Gene Ontology Biological Process (2018 version)	1.91895	downregulated
modification by symbiont of host morphology or physiology (GO:0044003)	15.6586	69.1885	0.226531	0.0120517	['RXRA', 'DAG1']	Gene Ontology Biological Process (2018 version)	1.91895	downregulated
primary miRNA binding (GO:0070878)	15.6586	69.1885	0.16058	0.0120517	['SMAD1', 'SMAD3']	Gene Ontology Molecular Function (2018 version)	1.91895	upregulated
regulation of cyclic nucleotide metabolic process (GO:0030799)	15.6586	69.1885	0.194985	0.0120517	['THBS1', 'VEGFA']	Gene Ontology Biological Process (2018 version)	1.91895	upregulated
tRNA pseudouridine synthesis (GO:0031119)	15.6586	69.1885	0.194985	0.0120517	['PUS10', 'PUS1']	Gene Ontology Biological Process (2018 version)	1.91895	upregulated
epithelial cell migration (GO:0010631)	4.90625	21.6686	0.226531	0.0120761	['STARD13', 'PLXND1', 'TNFSF12', 'PRKX']	Gene Ontology Biological Process (2018 version)	1.91807	downregulated
negative regulation of signal transduction (GO:0009968)	2.0594	9.07327	0.227022	0.0122066	['EPHA4', 'LRPAP1', 'CITED1', 'PALM3', 'DAB2IP', 'ADAMTS12', 'PEAR1', 'DKK1', 'EPN2', 'RGS2', 'SPRY2', 'TAX1BP3', 'SPRY1', 'DACT1']	Gene Ontology Biological Process (2018 version)	1.9134	downregulated
negative regulation of Wnt signaling pathway (GO:0030178)	2.40617	10.5726	0.227774	0.0123517	['TCF7L2', 'TLE2', 'CITED1', 'IGFBP4', 'IGFBP2', 'DAB2IP', 'TAX1BP3', 'DKK1', 'ANAPC2', 'DACT1']	Gene Ontology Biological Process (2018 version)	1.90827	downregulated
RNA polymerase II regulatory region DNA binding (GO:0001012)	2.28619	10.0051	0.166294	0.0125717	['SREBF1', 'NR4A1', 'MEF2C', 'RXRA', 'THRA', 'TEF', 'TUSC1', 'ARID5B', 'HOXD9', 'HOXD8', 'ETV5']	Gene Ontology Molecular Function (2018 version)	1.9006	downregulated
dephosphorylation (GO:0016311)	2.71713	11.8542	0.232025	0.0127432	['PTPRD', 'DUSP4', 'PPP3CA', 'CTDSP1', 'CTDSP2', 'PTPN9', 'PLPP1', 'DUSP7']	Gene Ontology Biological Process (2018 version)	1.89472	downregulated
cellular response to transforming growth factor beta stimulus (GO:0071560)	2.96297	12.9254	0.201236	0.0127489	['SMAD1', 'USP15', 'SMAD3', 'TGFB3', 'PDCD5', 'ZYX', 'WNT4']	Gene Ontology Biological Process (2018 version)	1.89453	upregulated
amino acid transmembrane transporter activity (GO:0015171)	3.85205	16.7763	0.166585	0.0128403	['SLC7A5', 'SLC38A1', 'SLC1A4', 'SLC3A2', 'SLC1A5']	Gene Ontology Molecular Function (2018 version)	1.89143	upregulated
ureteric bud morphogenesis (GO:0060675)	6.91786	30.0952	0.232025	0.0129021	['CITED1', 'MYC', 'HOXD11']	Gene Ontology Biological Process (2018 version)	1.88934	downregulated
intrinsic apoptotic signaling pathway in response to DNA damage by p53 class mediator (GO:0042771)	6.91786	30.0952	0.232025	0.0129021	['DYRK2', 'CDIP1', 'USP28']	Gene Ontology Biological Process (2018 version)	1.88934	downregulated
eye morphogenesis (GO:0048592)	6.91786	30.0952	0.201236	0.0129021	['AGTPBP1', 'NKD1', 'VEGFA']	Gene Ontology Biological Process (2018 version)	1.88934	upregulated
cell projection assembly (GO:0030031)	6.91786	30.0952	0.201236	0.0129021	['NCOA3', 'RHOJ', 'PDGFA']	Gene Ontology Biological Process (2018 version)	1.88934	upregulated
regulation of endoplasmic reticulum stress-induced intrinsic apoptotic signaling pathway (GO:1902235)	6.91786	30.0952	0.201236	0.0129021	['CREB3L1', 'PARK7', 'HERPUD1']	Gene Ontology Biological Process (2018 version)	1.88934	upregulated
low-density lipoprotein particle receptor binding (GO:0050750)	6.91786	30.0952	0.166294	0.0129021	['LRPAP1', 'LDLRAP1', 'DKK1']	Gene Ontology Molecular Function (2018 version)	1.88934	downregulated
regulation of fibroblast growth factor receptor signaling pathway (GO:0040036)	6.91786	30.0952	0.201236	0.0129021	['GPC1', 'SULF1', 'THBS1']	Gene Ontology Biological Process (2018 version)	1.88934	upregulated
positive regulation of stress fiber assembly (GO:0051496)	4.75733	20.5593	0.205629	0.0132786	['TGFB3', 'TPM1', 'CTGF', 'PFN2']	Gene Ontology Biological Process (2018 version)	1.87685	upregulated
negative regulation of Ras protein signal transduction (GO:0046580)	4.75733	20.5593	0.236838	0.0132786	['RASA1', 'DAB2IP', 'SPRY2', 'SPRY1']	Gene Ontology Biological Process (2018 version)	1.87685	downregulated
cytoskeleton organization (GO:0007010)	2.6708	11.4141	0.246448	0.0139307	['FMNL3', 'SUN2', 'SEMA6A', 'ABI2', 'MAST3', 'DAG1', 'FGD1', 'SH3D19']	Gene Ontology Biological Process (2018 version)	1.85603	downregulated
steroid biosynthetic process (GO:0006694)	3.23227	13.7577	0.24873	0.0141739	['OSBPL6', 'PMVK', 'DHCR7', 'LSS', 'TRERF1', 'TM7SF2']	Gene Ontology Biological Process (2018 version)	1.84851	downregulated
regulation of endothelial cell proliferation (GO:0001936)	3.23227	13.7577	0.216002	0.0141739	['AIMP1', 'ECM1', 'SPARC', 'SULF1', 'THBS1', 'VEGFA']	Gene Ontology Biological Process (2018 version)	1.84851	upregulated
actin filament binding (GO:0051015)	2.64822	11.2017	0.182512	0.0145537	['HIP1', 'WIPF1', 'MYO6', 'MYO18A', 'IQGAP2', 'PPP1R9A', 'RCSD1', 'CORO2B']	Gene Ontology Molecular Function (2018 version)	1.83703	downregulated
lysine N-methyltransferase activity (GO:0016278)	6.5332	27.5349	0.186809	0.014778	['EEF1AKMT4', 'SMYD2', 'KMT5A']	Gene Ontology Molecular Function (2018 version)	1.83038	upregulated
hepaticobiliary system development (GO:0061008)	6.5332	27.5349	0.216002	0.014778	['RARB', 'GFER', 'WNT4']	Gene Ontology Biological Process (2018 version)	1.83038	upregulated
regulation of cardiac muscle hypertrophy (GO:0010611)	6.5332	27.5349	0.216002	0.014778	['CAMK2D', 'GLRX3', 'LMCD1']	Gene Ontology Biological Process (2018 version)	1.83038	upregulated
positive regulation of cellular component movement (GO:0051272)	6.5332	27.5349	0.216002	0.014778	['PDPN', 'ACTN4', 'VEGFA']	Gene Ontology Biological Process (2018 version)	1.83038	upregulated
hepaticobiliary system development (GO:0061008)	6.5332	27.5349	0.251497	0.014778	['CEBPA', 'CITED2', 'ARID5B']	Gene Ontology Biological Process (2018 version)	1.83038	downregulated
negative regulation of cyclin-dependent protein kinase activity (GO:1904030)	6.5332	27.5349	0.251497	0.014778	['CDKN1C', 'HEXIM1', 'CEBPA']	Gene Ontology Biological Process (2018 version)	1.83038	downregulated
cellular response to alkaloid (GO:0071312)	6.5332	27.5349	0.251497	0.014778	['GSTM2', 'CASP7', 'CASP3']	Gene Ontology Biological Process (2018 version)	1.83038	downregulated
positive regulation of transcription from RNA polymerase I promoter (GO:0045943)	6.5332	27.5349	0.216002	0.014778	['MARS', 'WDR43', 'ATF4']	Gene Ontology Biological Process (2018 version)	1.83038	upregulated
integrin-mediated signaling pathway (GO:0007229)	3.70631	15.6167	0.216002	0.014794	['LAMA5', 'DST', 'ZYX', 'MYH9', 'THY1']	Gene Ontology Biological Process (2018 version)	1.82992	upregulated
receptor metabolic process (GO:0043112)	3.70631	15.6167	0.251497	0.014794	['UVRAG', 'KIF16B', 'ARRB2', 'LDLRAP1', 'RAB11B']	Gene Ontology Biological Process (2018 version)	1.82992	downregulated
regulation of cellular response to stress (GO:0080135)	2.8402	11.8249	0.216002	0.0155544	['DNAJC2', 'CAMK2D', 'ARMT1', 'HSPH1', 'BAG2', 'BAG1', 'NUP37']	Gene Ontology Biological Process (2018 version)	1.80815	upregulated
lamellipodium membrane (GO:0031258)	13.0482	54.1165	0.220215	0.0158049	['CD44', 'ANAPC2']	Gene Ontology Cellular Component (2018 version)	1.80121	downregulated
alpha-amino acid biosynthetic process (GO:1901607)	13.0482	54.1165	0.216002	0.0158049	['ALDH18A1', 'BCAT1']	Gene Ontology Biological Process (2018 version)	1.80121	upregulated
CTD phosphatase activity (GO:0008420)	13.0482	54.1165	0.183337	0.0158049	['CTDSP1', 'CTDSP2']	Gene Ontology Molecular Function (2018 version)	1.80121	downregulated
regulation of transcription from RNA polymerase II promoter in response to oxidative stress (GO:0043619)	13.0482	54.1165	0.216002	0.0158049	['SESN2', 'ATF4']	Gene Ontology Biological Process (2018 version)	1.80121	upregulated
SMAD protein complex assembly (GO:0007183)	13.0482	54.1165	0.216002	0.0158049	['SMAD1', 'SMAD3']	Gene Ontology Biological Process (2018 version)	1.80121	upregulated
development of primary female sexual characteristics (GO:0046545)	13.0482	54.1165	0.216002	0.0158049	['LHFPL2', 'WNT4']	Gene Ontology Biological Process (2018 version)	1.80121	upregulated
positive regulation of extracellular matrix assembly (GO:1901203)	13.0482	54.1165	0.216002	0.0158049	['SMAD3', 'PHLDB2']	Gene Ontology Biological Process (2018 version)	1.80121	upregulated
coreceptor activity involved in Wnt signaling pathway (GO:0071936)	13.0482	54.1165	0.183337	0.0158049	['LRP5', 'GPC6']	Gene Ontology Molecular Function (2018 version)	1.80121	downregulated
cAMP response element binding protein binding (GO:0008140)	13.0482	54.1165	0.183337	0.0158049	['CRTC3', 'CRTC1']	Gene Ontology Molecular Function (2018 version)	1.80121	downregulated
regulation of vascular associated smooth muscle cell migration (GO:1904752)	13.0482	54.1165	0.259181	0.0158049	['MEF2C', 'DOCK7']	Gene Ontology Biological Process (2018 version)	1.80121	downregulated
sulfur amino acid catabolic process (GO:0000098)	13.0482	54.1165	0.259181	0.0158049	['MTRR', 'ADO']	Gene Ontology Biological Process (2018 version)	1.80121	downregulated
positive regulation of steroid biosynthetic process (GO:0010893)	13.0482	54.1165	0.259181	0.0158049	['STARD4', 'FGF1']	Gene Ontology Biological Process (2018 version)	1.80121	downregulated
regulation of striated muscle cell differentiation (GO:0051153)	13.0482	54.1165	0.259181	0.0158049	['AKAP13', 'HDAC5']	Gene Ontology Biological Process (2018 version)	1.80121	downregulated
pyrimidine nucleobase metabolic process (GO:0006206)	13.0482	54.1165	0.216002	0.0158049	['UCK1', 'UCKL1']	Gene Ontology Biological Process (2018 version)	1.80121	upregulated
phosphatidylinositol transporter activity (GO:0008526)	13.0482	54.1165	0.190044	0.0158049	['PITPNA', 'PITPNC1']	Gene Ontology Molecular Function (2018 version)	1.80121	upregulated
rRNA methyltransferase activity (GO:0008649)	13.0482	54.1165	0.190044	0.0158049	['TRMT61B', 'FTSJ3']	Gene Ontology Molecular Function (2018 version)	1.80121	upregulated
lung epithelium development (GO:0060428)	13.0482	54.1165	0.216002	0.0158049	['ERRFI1', 'STRA6']	Gene Ontology Biological Process (2018 version)	1.80121	upregulated
perinuclear endoplasmic reticulum (GO:0097038)	13.0482	54.1165	0.220215	0.0158049	['OSBPL6', 'ADAM10']	Gene Ontology Cellular Component (2018 version)	1.80121	downregulated
mitochondrial tRNA modification (GO:0070900)	13.0482	54.1165	0.216002	0.0158049	['PUS1', 'TRMT61B']	Gene Ontology Biological Process (2018 version)	1.80121	upregulated
peptidyl-lysine monomethylation (GO:0018026)	13.0482	54.1165	0.216002	0.0158049	['SMYD2', 'KMT5A']	Gene Ontology Biological Process (2018 version)	1.80121	upregulated
tRNA aminoacylation for mitochondrial protein translation (GO:0070127)	13.0482	54.1165	0.216002	0.0158049	['GARS', 'YARS2']	Gene Ontology Biological Process (2018 version)	1.80121	upregulated
cell junction assembly (GO:0034329)	3.63749	15.0778	0.216002	0.0158415	['CDH6', 'VMP1', 'FBLIM1', 'TLN2', 'FLNC']	Gene Ontology Biological Process (2018 version)	1.8002	upregulated
cell morphogenesis (GO:0000902)	3.63749	15.0778	0.216002	0.0158415	['CDH6', 'NCOA3', 'PDPN', 'ARHGEF2', 'CLU']	Gene Ontology Biological Process (2018 version)	1.8002	upregulated
sterol metabolic process (GO:0016125)	3.63749	15.0778	0.259181	0.0158415	['RXRA', 'PMVK', 'DHCR7', 'LDLRAP1', 'TM7SF2']	Gene Ontology Biological Process (2018 version)	1.8002	downregulated
generation of neurons (GO:0048699)	2.5827	10.5935	0.268662	0.0165445	['PTPRD', 'MEF2C', 'TCF7L1', 'CASP3', 'ID1', 'DOCK7', 'NDNF', 'SMARCA1']	Gene Ontology Biological Process (2018 version)	1.78135	downregulated
phosphatidylinositol-4-phosphate binding (GO:0070273)	6.18903	25.2908	0.190124	0.0167997	['SH3PXD2B', 'DAB2IP', 'PLEKHA8']	Gene Ontology Molecular Function (2018 version)	1.7747	downregulated
regulation of insulin secretion involved in cellular response to glucose stimulus (GO:0061178)	6.18903	25.2908	0.268795	0.0167997	['ANO1', 'LRP5', 'EFNA5']	Gene Ontology Biological Process (2018 version)	1.7747	downregulated
protein localization to cell surface (GO:0034394)	6.18903	25.2908	0.268795	0.0167997	['ANGPT1', 'EMP2', 'ARF6']	Gene Ontology Biological Process (2018 version)	1.7747	downregulated
fibrillar center (GO:0001650)	2.56157	10.3999	0.121364	0.0172497	['NOP56', 'NOP58', 'PRMT7', 'UTP4', 'FBLIM1', 'EEF1D', 'CD3EAP', 'WDR43']	Gene Ontology Cellular Component (2018 version)	1.76322	upregulated
negative regulation of epidermal growth factor receptor signaling pathway (GO:0042059)	4.36022	17.6813	0.27331	0.0173331	['DAB2IP', 'SPRY2', 'CBLB', 'SPRY1']	Gene Ontology Biological Process (2018 version)	1.76112	downregulated
negative regulation of ERK1 and ERK2 cascade (GO:0070373)	4.36022	17.6813	0.27331	0.0173331	['DUSP4', 'DAB2IP', 'SPRY2', 'SPRY1']	Gene Ontology Biological Process (2018 version)	1.76112	downregulated
axon guidance (GO:0007411)	2.38055	9.55662	0.282612	0.0180529	['ROBO2', 'EPHA4', 'ALCAM', 'SEMA6A', 'PLXND1', 'FYN', 'EFNA5', 'GFRA4', 'NTN3']	Gene Ontology Biological Process (2018 version)	1.74345	downregulated
regulation of DNA replication (GO:0006275)	3.50722	14.0738	0.245015	0.0180823	['TGFB3', 'PDGFA', 'DNA2', 'GTPBP4', 'S100A11']	Gene Ontology Biological Process (2018 version)	1.74275	upregulated
positive regulation of cellular biosynthetic process (GO:0031328)	2.36456	9.40545	0.251935	0.0187292	['SMAD3', 'TGFB3', 'PDGFA', 'RPS27L', 'PARK7', 'DNA2', 'EIF3C', 'CLU', 'THBS1']	Gene Ontology Biological Process (2018 version)	1.72748	upregulated
regulation of substrate adhesion-dependent cell spreading (GO:1900024)	4.24215	16.8494	0.251935	0.0188377	['C1QBP', 'NCOA3', 'PDPN', 'ACTN4']	Gene Ontology Biological Process (2018 version)	1.72497	upregulated
positive regulation of receptor-mediated endocytosis (GO:0048260)	4.24215	16.8494	0.286137	0.0188377	['HIP1', 'ANGPT1', 'ARRB2', 'LDLRAP1']	Gene Ontology Biological Process (2018 version)	1.72497	downregulated
ADP binding (GO:0043531)	5.87928	23.3112	0.206093	0.0189683	['GCLC', 'MYO6', 'MYO18A']	Gene Ontology Molecular Function (2018 version)	1.72197	downregulated
negative regulation of signal transduction in absence of ligand (GO:1901099)	5.87928	23.3112	0.286137	0.0189683	['EYA1', 'EYA4', 'PF4']	Gene Ontology Biological Process (2018 version)	1.72197	downregulated
negative regulation of extrinsic apoptotic signaling pathway in absence of ligand (GO:2001240)	5.87928	23.3112	0.286137	0.0189683	['EYA1', 'EYA4', 'PF4']	Gene Ontology Biological Process (2018 version)	1.72197	downregulated
cellular response to amyloid-beta (GO:1904646)	5.87928	23.3112	0.286137	0.0189683	['APP', 'EPHA4', 'CACNA2D1']	Gene Ontology Biological Process (2018 version)	1.72197	downregulated
folic acid-containing compound metabolic process (GO:0006760)	5.87928	23.3112	0.251935	0.0189683	['SHMT2', 'MTHFD2', 'ALDH1L2']	Gene Ontology Biological Process (2018 version)	1.72197	upregulated
regulation of cell proliferation (GO:0042127)	1.56537	6.12772	0.286137	0.0199495	['CEBPA', 'APP', 'BTG1', 'LRP5', 'PTN', 'FGF1', 'TOB1', 'CXCL5', 'ING4', 'MYC', 'NCK2', 'FYN', 'S1PR3', 'S1PR2', 'TCF7L2', 'KDM4C', 'TSLP', 'DAB2IP', 'ADAM10', 'EMP2', 'P3H3', 'SMARCA2', 'PRKRA', 'CCPG1', 'SGK3', 'PLPP1', 'PF4', 'MXD4']	Gene Ontology Biological Process (2018 version)	1.70007	downregulated
MAP kinase phosphatase activity (GO:0033549)	11.1836	43.7575	0.206093	0.0199875	['DUSP4', 'DUSP7']	Gene Ontology Molecular Function (2018 version)	1.69924	downregulated
negative regulation of catenin import into nucleus (GO:0035414)	11.1836	43.7575	0.286137	0.0199875	['DAB2IP', 'ANAPC2']	Gene Ontology Biological Process (2018 version)	1.69924	downregulated
positive regulation of synapse maturation (GO:0090129)	11.1836	43.7575	0.286137	0.0199875	['DAB2IP', 'ANAPC2']	Gene Ontology Biological Process (2018 version)	1.69924	downregulated
regulation of organ morphogenesis (GO:2000027)	11.1836	43.7575	0.286137	0.0199875	['CITED2', 'AJAP1']	Gene Ontology Biological Process (2018 version)	1.69924	downregulated
armadillo repeat domain binding (GO:0070016)	11.1836	43.7575	0.206093	0.0199875	['TCF7L2', 'CALCOCO1']	Gene Ontology Molecular Function (2018 version)	1.69924	downregulated
histone-arginine N-methyltransferase activity (GO:0008469)	11.1836	43.7575	0.229159	0.0199875	['PRMT5', 'PRMT7']	Gene Ontology Molecular Function (2018 version)	1.69924	upregulated
actin-dependent ATPase activity (GO:0030898)	11.1836	43.7575	0.229159	0.0199875	['MYL6', 'MYH9']	Gene Ontology Molecular Function (2018 version)	1.69924	upregulated
cytoskeletal adaptor activity (GO:0008093)	11.1836	43.7575	0.206093	0.0199875	['ABI2', 'NCK2']	Gene Ontology Molecular Function (2018 version)	1.69924	downregulated
mRNA methylation (GO:0080009)	11.1836	43.7575	0.251935	0.0199875	['TRMT61A', 'TRMT61B']	Gene Ontology Biological Process (2018 version)	1.69924	upregulated
engulfment of apoptotic cell (GO:0043652)	11.1836	43.7575	0.251935	0.0199875	['NCOA3', 'THBS1']	Gene Ontology Biological Process (2018 version)	1.69924	upregulated
nuclear migration (GO:0007097)	11.1836	43.7575	0.286137	0.0199875	['SUN2', 'DOCK7']	Gene Ontology Biological Process (2018 version)	1.69924	downregulated
maturation of LSU-rRNA from tricistronic rRNA transcript (SSU-rRNA, 5.8S rRNA, LSU-rRNA) (GO:0000463)	11.1836	43.7575	0.251935	0.0199875	['WDR12', 'FTSJ3']	Gene Ontology Biological Process (2018 version)	1.69924	upregulated
ornithine metabolic process (GO:0006591)	11.1836	43.7575	0.251935	0.0199875	['ODC1', 'ALDH18A1']	Gene Ontology Biological Process (2018 version)	1.69924	upregulated
pseudopodium (GO:0031143)	11.1836	43.7575	0.131251	0.0199875	['ACTN1', 'ACTN4']	Gene Ontology Cellular Component (2018 version)	1.69924	upregulated
myosin filament (GO:0032982)	11.1836	43.7575	0.131251	0.0199875	['MYH9', 'ACTG2']	Gene Ontology Cellular Component (2018 version)	1.69924	upregulated
regulation of integrin activation (GO:0033623)	11.1836	43.7575	0.251935	0.0199875	['FBLIM1', 'PIEZO1']	Gene Ontology Biological Process (2018 version)	1.69924	upregulated
negative regulation of vascular endothelial growth factor receptor signaling pathway (GO:0030948)	11.1836	43.7575	0.286137	0.0199875	['DAB2IP', 'EPN2']	Gene Ontology Biological Process (2018 version)	1.69924	downregulated
endothelial cell chemotaxis (GO:0035767)	11.1836	43.7575	0.286137	0.0199875	['NR4A1', 'PLEKHG5']	Gene Ontology Biological Process (2018 version)	1.69924	downregulated
regulation of platelet-derived growth factor receptor-beta signaling pathway (GO:2000586)	11.1836	43.7575	0.251935	0.0199875	['LRP1', 'PDGFA']	Gene Ontology Biological Process (2018 version)	1.69924	upregulated
hexose catabolic process (GO:0019320)	11.1836	43.7575	0.286137	0.0199875	['GALT', 'LRP5']	Gene Ontology Biological Process (2018 version)	1.69924	downregulated
cellular response to acidic pH (GO:0071468)	11.1836	43.7575	0.286137	0.0199875	['IMPACT', 'RAB11B']	Gene Ontology Biological Process (2018 version)	1.69924	downregulated
regulation of muscle system process (GO:0090257)	11.1836	43.7575	0.251935	0.0199875	['TPM1', 'MYL9']	Gene Ontology Biological Process (2018 version)	1.69924	upregulated
negative regulation of response to reactive oxygen species (GO:1901032)	11.1836	43.7575	0.251935	0.0199875	['PYCR1', 'PARK7']	Gene Ontology Biological Process (2018 version)	1.69924	upregulated
peptidyl-arginine methylation (GO:0018216)	11.1836	43.7575	0.251935	0.0199875	['PRMT5', 'PRMT7']	Gene Ontology Biological Process (2018 version)	1.69924	upregulated
regulation of intracellular signal transduction (GO:1902531)	1.76517	6.89621	0.251942	0.0201042	['PRMT5', 'TAF15', 'TGFB3', 'NCOA3', 'TAF10', 'NOP2', 'ARHGAP29', 'ABRACL', 'ARHGAP28', 'NOC2L', 'AKAP12', 'CSNK2B', 'RHOJ', 'SMYD2', 'KMT5A', 'DNA2', 'ARHGEF2', 'BRD7']	Gene Ontology Biological Process (2018 version)	1.69671	upregulated
cellular response to peptide hormone stimulus (GO:0071375)	2.67392	10.3885	0.292202	0.0205455	['NR4A1', 'HDAC5', 'C2CD5', 'GNB4', 'ADCY2', 'SLC2A4', 'GNG11']	Gene Ontology Biological Process (2018 version)	1.68728	downregulated
lysosomal lumen (GO:0043202)	2.94838	11.425	0.271097	0.0207539	['TCN2', 'GAA', 'PSAP', 'IDS', 'LIPA', 'GPC6']	Gene Ontology Cellular Component (2018 version)	1.6829	downregulated
nucleoside-triphosphatase activity (GO:0017111)	1.75629	6.78797	0.232996	0.020964	['HSPA4', 'NCOA3', 'GTPBP4', 'GSPT1', 'DNM1', 'GNL3', 'ARL4C', 'MYL6', 'LSG1', 'GNG10', 'HSPH1', 'PSMC3', 'RAB34', 'RHOJ', 'TSR1', 'MYH9', 'DNA2', 'PFN2']	Gene Ontology Molecular Function (2018 version)	1.67853	upregulated
negative regulation of cell proliferation (GO:0008285)	1.82466	7.05151	0.296334	0.0209722	['CDKN1C', 'APP', 'CEBPA', 'BTG1', 'DAB2IP', 'P3H3', 'SMARCA2', 'TOB1', 'MTSS1', 'ING4', 'NELL1', 'PRKRA', 'MYC', 'NCK2', 'PLPP1', 'MXD4']	Gene Ontology Biological Process (2018 version)	1.67836	downregulated
negative regulation of oxidative stress-induced cell death (GO:1903202)	5.59902	21.555	0.25779	0.0212843	['PYCR1', 'PARK7', 'ATF4']	Gene Ontology Biological Process (2018 version)	1.67194	upregulated
regulation of chemotaxis (GO:0050920)	5.59902	21.555	0.25779	0.0212843	['EFNB2', 'ADGRA2', 'THBS1']	Gene Ontology Biological Process (2018 version)	1.67194	upregulated
mammary gland development (GO:0030879)	5.59902	21.555	0.25779	0.0212843	['TGFB3', 'VEGFA', 'WNT4']	Gene Ontology Biological Process (2018 version)	1.67194	upregulated
camera-type eye development (GO:0043010)	5.59902	21.555	0.25779	0.0212843	['NES', 'VEGFA', 'STRA6']	Gene Ontology Biological Process (2018 version)	1.67194	upregulated
chaperone mediated protein folding requiring cofactor (GO:0051085)	5.59902	21.555	0.25779	0.0212843	['HSPH1', 'HSPA4', 'BAG1']	Gene Ontology Biological Process (2018 version)	1.67194	upregulated
regulation of epidermal growth factor-activated receptor activity (GO:0007176)	5.59902	21.555	0.296889	0.0212843	['APP', 'NCK2', 'CBLB']	Gene Ontology Biological Process (2018 version)	1.67194	downregulated
membrane protein intracellular domain proteolysis (GO:0031293)	5.59902	21.555	0.296889	0.0212843	['MBTPS1', 'PSEN2', 'ADAM10']	Gene Ontology Biological Process (2018 version)	1.67194	downregulated
regulation of cardiac muscle cell action potential (GO:0098901)	5.59902	21.555	0.25779	0.0212843	['CAMK2D', 'ATP2A2', 'RANGRF']	Gene Ontology Biological Process (2018 version)	1.67194	upregulated
carboxylic acid transmembrane transporter activity (GO:0046943)	3.32837	12.7308	0.232996	0.0218197	['SLC7A5', 'SLC38A1', 'SLC16A1', 'SLC1A4', 'SLC1A5']	Gene Ontology Molecular Function (2018 version)	1.66115	upregulated
positive regulation of cell adhesion (GO:0045785)	3.32837	12.7308	0.26136	0.0218197	['C1QBP', 'NCOA3', 'TPM1', 'TGM2', 'VEGFA']	Gene Ontology Biological Process (2018 version)	1.66115	upregulated
positive regulation of cellular component biogenesis (GO:0044089)	2.91183	11.1352	0.26136	0.0218376	['WARS', 'SMAD3', 'FAF1', 'SYNPO', 'PFN2', 'VEGFA']	Gene Ontology Biological Process (2018 version)	1.66079	upregulated
muscle contraction (GO:0006936)	2.44167	9.32575	0.26136	0.0219407	['MYL6', 'SMTN', 'MYBPC1', 'TPM4', 'TPM2', 'TPM1', 'MYL9', 'ACTG2']	Gene Ontology Biological Process (2018 version)	1.65875	upregulated
branching morphogenesis of an epithelial tube (GO:0048754)	4.02419	15.344	0.304095	0.0220833	['CITED1', 'MYC', 'LRP5', 'HOXD11']	Gene Ontology Biological Process (2018 version)	1.65594	downregulated
Rac GTPase binding (GO:0048365)	4.02419	15.344	0.222753	0.0220833	['ABI2', 'DOCK7', 'IQGAP2', 'SRGAP1']	Gene Ontology Molecular Function (2018 version)	1.65594	downregulated
transmembrane receptor protein tyrosine kinase signaling pathway (GO:0007169)	1.77571	6.76123	0.304095	0.0222012	['EPHA4', 'ANGPT1', 'PSEN2', 'FGF1', 'EFNA5', 'MTSS1', 'FIBP', 'MAPK11', 'KIF16B', 'CASP3', 'RASA1', 'AP2S1', 'NCK2', 'LCP2', 'FYN', 'AP3S1', 'WASF2']	Gene Ontology Biological Process (2018 version)	1.65362	downregulated
negative regulation of apoptotic signaling pathway (GO:2001234)	3.27273	12.3216	0.269091	0.0231688	['PARK7', 'NOC2L', 'CLU', 'THBS1', 'HERPUD1']	Gene Ontology Biological Process (2018 version)	1.6351	upregulated
MAPK cascade (GO:0000165)	1.93758	7.28841	0.304095	0.0232467	['MEF2C', 'PLVAP', 'ANGPT1', 'DAB2IP', 'FGF1', 'DUSP7', 'GFRA4', 'CAMKK2', 'MAPK11', 'STK24', 'MYC', 'RASA1', 'FYN']	Gene Ontology Biological Process (2018 version)	1.63364	downregulated
GTPase activator activity (GO:0005096)	1.99865	7.51571	0.229564	0.0232746	['TBCK', 'STARD13', 'RGS2', 'RIC8B', 'RGS3', 'APLP2', 'RASA1', 'DAB2IP', 'ARHGAP18', 'ARHGAP26', 'SRGAP1', 'TBC1D16']	Gene Ontology Molecular Function (2018 version)	1.63312	downregulated
L-amino acid transport (GO:0015807)	5.34425	19.9889	0.269091	0.023748	['SLC7A5', 'SLC1A4', 'SLC3A2']	Gene Ontology Biological Process (2018 version)	1.62437	upregulated
lipoprotein particle receptor binding (GO:0070325)	5.34425	19.9889	0.229564	0.023748	['LRPAP1', 'LDLRAP1', 'DKK1']	Gene Ontology Molecular Function (2018 version)	1.62437	downregulated
protein depolymerization (GO:0051261)	5.34425	19.9889	0.269091	0.023748	['CFL2', 'MICAL3', 'DSTN']	Gene Ontology Biological Process (2018 version)	1.62437	upregulated
mitotic spindle pole (GO:0097431)	5.34425	19.9889	0.150915	0.023748	['SPAG5', 'PMEPA1', 'EML1']	Gene Ontology Cellular Component (2018 version)	1.62437	upregulated
peptide catabolic process (GO:0043171)	5.34425	19.9889	0.304095	0.023748	['GGT5', 'CPQ', 'ECE1']	Gene Ontology Biological Process (2018 version)	1.62437	downregulated
regulation of DNA damage response, signal transduction by p53 class mediator (GO:0043516)	5.34425	19.9889	0.269091	0.023748	['SMYD2', 'KMT5A', 'HIC1']	Gene Ontology Biological Process (2018 version)	1.62437	upregulated
cellular response to vascular endothelial growth factor stimulus (GO:0035924)	5.34425	19.9889	0.304095	0.023748	['NR4A1', 'DAB2IP', 'GAS1']	Gene Ontology Biological Process (2018 version)	1.62437	downregulated
respiratory tube development (GO:0030323)	5.34425	19.9889	0.269091	0.023748	['PDPN', 'STRA6', 'VEGFA']	Gene Ontology Biological Process (2018 version)	1.62437	upregulated
ribosomal small subunit biogenesis (GO:0042274)	3.92339	14.6616	0.269091	0.0238261	['NOP14', 'UTP4', 'WDR3', 'RPS27L']	Gene Ontology Biological Process (2018 version)	1.62295	upregulated
regulation of focal adhesion assembly (GO:0051893)	3.92339	14.6616	0.269091	0.0238261	['THY1', 'THBS1', 'PHLDB2', 'VEGFA']	Gene Ontology Biological Process (2018 version)	1.62295	upregulated
GTPase activity (GO:0003924)	2.05642	7.6401	0.232996	0.0243494	['ARL4C', 'GNG10', 'LSG1', 'NCOA3', 'RAB34', 'RHOJ', 'TSR1', 'GTPBP4', 'GSPT1', 'DNM1', 'GNL3']	Gene Ontology Molecular Function (2018 version)	1.61351	upregulated
positive regulation of cellular protein localization (GO:1903829)	3.21891	11.9299	0.269091	0.0245707	['SESN2', 'RANGRF', 'PARK7', 'GTSE1', 'GNL3']	Gene Ontology Biological Process (2018 version)	1.60958	upregulated
co-SMAD binding (GO:0070410)	9.78514	36.2637	0.232996	0.0245757	['SMAD1', 'SMAD3']	Gene Ontology Molecular Function (2018 version)	1.60949	upregulated
phosphatidylglycerol binding (GO:1901611)	9.78514	36.2637	0.232996	0.0245757	['PITPNA', 'PITPNC1']	Gene Ontology Molecular Function (2018 version)	1.60949	upregulated
arginine N-methyltransferase activity (GO:0016273)	9.78514	36.2637	0.232996	0.0245757	['PRMT5', 'PRMT7']	Gene Ontology Molecular Function (2018 version)	1.60949	upregulated
oligosaccharyl transferase activity (GO:0004576)	9.78514	36.2637	0.232996	0.0245757	['DAD1', 'ALG5']	Gene Ontology Molecular Function (2018 version)	1.60949	upregulated
I-SMAD binding (GO:0070411)	9.78514	36.2637	0.232996	0.0245757	['SMAD1', 'TGFB1I1']	Gene Ontology Molecular Function (2018 version)	1.60949	upregulated
leucine zipper domain binding (GO:0043522)	9.78514	36.2637	0.232996	0.0245757	['AATF', 'ATF4']	Gene Ontology Molecular Function (2018 version)	1.60949	upregulated
negative regulation of transcription from RNA polymerase II promoter in response to stress (GO:0097201)	9.78514	36.2637	0.304095	0.0245757	['IMPACT', 'CITED2']	Gene Ontology Biological Process (2018 version)	1.60949	downregulated
regulation of axon regeneration (GO:0048679)	9.78514	36.2637	0.304095	0.0245757	['EPHA4', 'STK24']	Gene Ontology Biological Process (2018 version)	1.60949	downregulated
negative regulation of oxidative stress-induced neuron death (GO:1903204)	9.78514	36.2637	0.269091	0.0245757	['PARK7', 'ATF4']	Gene Ontology Biological Process (2018 version)	1.60949	upregulated
regulation of amyloid-beta clearance (GO:1900221)	9.78514	36.2637	0.269091	0.0245757	['LRP1', 'CLU']	Gene Ontology Biological Process (2018 version)	1.60949	upregulated
peptidyl-lysine dimethylation (GO:0018027)	9.78514	36.2637	0.269091	0.0245757	['SUV39H1', 'SMYD2']	Gene Ontology Biological Process (2018 version)	1.60949	upregulated
primary miRNA processing (GO:0031053)	9.78514	36.2637	0.269091	0.0245757	['SMAD1', 'SMAD3']	Gene Ontology Biological Process (2018 version)	1.60949	upregulated
intracellular cholesterol transport (GO:0032367)	9.78514	36.2637	0.304095	0.0245757	['STARD4', 'LDLRAP1']	Gene Ontology Biological Process (2018 version)	1.60949	downregulated
cellular response to leucine starvation (GO:1990253)	9.78514	36.2637	0.304095	0.0245757	['IMPACT', 'SESN1']	Gene Ontology Biological Process (2018 version)	1.60949	downregulated
adrenal gland development (GO:0030325)	9.78514	36.2637	0.269091	0.0245757	['STRA6', 'WNT4']	Gene Ontology Biological Process (2018 version)	1.60949	upregulated
actin filament-based transport (GO:0099515)	9.78514	36.2637	0.304095	0.0245757	['SUN2', 'FNBP1L']	Gene Ontology Biological Process (2018 version)	1.60949	downregulated
positive regulation of reproductive process (GO:2000243)	9.78514	36.2637	0.269091	0.0245757	['C1QBP', 'LHFPL2']	Gene Ontology Biological Process (2018 version)	1.60949	upregulated
glomerular filtration (GO:0003094)	9.78514	36.2637	0.269091	0.0245757	['MCAM', 'SULF1']	Gene Ontology Biological Process (2018 version)	1.60949	upregulated
glycoprotein catabolic process (GO:0006516)	9.78514	36.2637	0.304095	0.0245757	['NGLY1', 'ADAMTS12']	Gene Ontology Biological Process (2018 version)	1.60949	downregulated
creatine metabolic process (GO:0006600)	9.78514	36.2637	0.304095	0.0245757	['GAMT', 'STAT5B']	Gene Ontology Biological Process (2018 version)	1.60949	downregulated
regulation of DNA-templated transcription, initiation (GO:2000142)	9.78514	36.2637	0.304095	0.0245757	['THRA', 'TAF7']	Gene Ontology Biological Process (2018 version)	1.60949	downregulated
I-kappaB phosphorylation (GO:0007252)	9.78514	36.2637	0.304095	0.0245757	['DAB2IP', 'ERC1']	Gene Ontology Biological Process (2018 version)	1.60949	downregulated
response to acidic pH (GO:0010447)	9.78514	36.2637	0.304095	0.0245757	['IMPACT', 'RAB11B']	Gene Ontology Biological Process (2018 version)	1.60949	downregulated
positive regulation of amyloid-beta formation (GO:1902004)	9.78514	36.2637	0.304095	0.0245757	['APP', 'EPHA4']	Gene Ontology Biological Process (2018 version)	1.60949	downregulated
positive regulation of steroid metabolic process (GO:0045940)	9.78514	36.2637	0.304095	0.0245757	['STARD4', 'LDLRAP1']	Gene Ontology Biological Process (2018 version)	1.60949	downregulated
regulation of synapse maturation (GO:0090128)	9.78514	36.2637	0.304095	0.0245757	['DAB2IP', 'ANAPC2']	Gene Ontology Biological Process (2018 version)	1.60949	downregulated
low-density lipoprotein particle receptor catabolic process (GO:0032802)	9.78514	36.2637	0.304095	0.0245757	['MYLIP', 'AP2S1']	Gene Ontology Biological Process (2018 version)	1.60949	downregulated
chaperone-mediated protein transport (GO:0072321)	9.78514	36.2637	0.269091	0.0245757	['TIMM9', 'CLU']	Gene Ontology Biological Process (2018 version)	1.60949	upregulated
regulation of cellular component organization (GO:0051128)	2.38581	8.83984	0.304095	0.0245959	['HIP1', 'AP2S1', 'DAB2IP', 'SGK3', 'EFNA5', 'RASGRP2', 'BCL9L', 'SH3D19']	Gene Ontology Biological Process (2018 version)	1.60914	downregulated
neuron projection development (GO:0031175)	2.24391	8.29402	0.305091	0.0248167	['APP', 'EPHA4', 'STK24', 'NPY', 'DOCK7', 'TMEM108', 'DAB2IP', 'PPP1R9A', 'HDGFL3']	Gene Ontology Biological Process (2018 version)	1.60526	downregulated
Ras protein signal transduction (GO:0007265)	2.04661	7.54472	0.306363	0.0250609	['RAB43', 'MAPK11', 'ABI2', 'TAX1BP3', 'RASGRP2', 'USP28', 'RALGDS', 'CTNNAL1', 'RAB22A', 'RHOBTB1', 'RAB11B']	Gene Ontology Biological Process (2018 version)	1.601	downregulated
regulation of Ras protein signal transduction (GO:0046578)	2.8074	10.3209	0.307755	0.0253162	['APLP2', 'RASA1', 'DAB2IP', 'SPRY2', 'SPRY1', 'ARF6']	Gene Ontology Biological Process (2018 version)	1.5966	downregulated
hexose metabolic process (GO:0019318)	3.8275	14.0209	0.310079	0.0256499	['GALT', 'MAN2A2', 'MAN2A1', 'GAA']	Gene Ontology Biological Process (2018 version)	1.59091	downregulated
calcium channel regulator activity (GO:0005246)	5.11163	18.5855	0.249607	0.0263593	['STIM2', 'NPY', 'SGK3']	Gene Ontology Molecular Function (2018 version)	1.57907	downregulated
regulation of muscle contraction (GO:0006937)	5.11163	18.5855	0.284592	0.0263593	['CNN1', 'TPM1', 'MYL9']	Gene Ontology Biological Process (2018 version)	1.57907	upregulated
regulation of cardiac muscle cell contraction (GO:0086004)	5.11163	18.5855	0.284592	0.0263593	['CAMK2D', 'ATP2A2', 'RANGRF']	Gene Ontology Biological Process (2018 version)	1.57907	upregulated
negative regulation of signal transduction (GO:0009968)	1.90121	6.91081	0.284592	0.0263852	['LRP1', 'NXN', 'IGFBP3', 'SULF1', 'THBS1', 'NKD1', 'HIC1', 'SOCS3', 'FRZB', 'GPC1', 'ROR1', 'CHAC1', 'EPHA2']	Gene Ontology Biological Process (2018 version)	1.57864	upregulated
tubulin binding (GO:0015631)	1.94869	7.01476	0.254232	0.0273313	['POLB', 'ARL4C', 'AGTPBP1', 'PSRC1', 'SPAG5', 'REEP4', 'MAST2', 'PDCD5', 'ARHGEF2', 'ATF5', 'EML1', 'DNM1']	Gene Ontology Molecular Function (2018 version)	1.56334	upregulated
peptidyl-serine modification (GO:0018209)	2.20176	7.91814	0.329711	0.0274255	['RPS6KA3', 'MAST3', 'AKT3', 'SGK3', 'NDNF', 'PRKX', 'GALNTL6', 'CAMK1', 'CAMKK2']	Gene Ontology Biological Process (2018 version)	1.56185	downregulated
regulation of actin filament polymerization (GO:0030833)	3.1164	11.195	0.287252	0.0275352	['BAIAP2L1', 'HAX1', 'NCOA3', 'ARHGAP28', 'PFN2']	Gene Ontology Biological Process (2018 version)	1.56011	upregulated
protein methylation (GO:0006479)	3.73618	13.4187	0.287252	0.0275554	['PRMT5', 'PRMT7', 'NTMT1', 'GSPT1']	Gene Ontology Biological Process (2018 version)	1.55979	upregulated
regulation of cellular component movement (GO:0051270)	3.73618	13.4187	0.287252	0.0275554	['ACTN1', 'PDPN', 'ACTN4', 'VEGFA']	Gene Ontology Biological Process (2018 version)	1.55979	upregulated
negative regulation of transcription from RNA polymerase II promoter (GO:0000122)	1.60681	5.76497	0.329711	0.0276582	['HEXIM1', 'HDAC5', 'TCF7L2', 'MEF2C', 'CITED2', 'DAB2IP', 'ARID5B', 'NR3C1', 'DKK1', 'SMARCA2', 'ZHX1', 'EID1', 'IMPACT', 'HMBOX1', 'RXRA', 'MYC', 'TAF7', 'BCOR', 'RCOR3', 'HOXD9', 'MXD4', 'DACT1']	Gene Ontology Biological Process (2018 version)	1.55818	downregulated
protein deubiquitination (GO:0016579)	1.93259	6.8562	0.287252	0.0287913	['POLB', 'BABAM2', 'IL33', 'SMAD1', 'UCHL1', 'USP15', 'SMAD3', 'PSMC3', 'SHMT2', 'TAF10', 'AXIN2', 'UCHL5']	Gene Ontology Biological Process (2018 version)	1.54074	upregulated
regulation of endothelial cell migration (GO:0010594)	3.06755	10.8501	0.287252	0.0290989	['SPARC', 'ANXA3', 'THBS1', 'EPHA2', 'VEGFA']	Gene Ontology Biological Process (2018 version)	1.53612	upregulated
positive regulation of neurogenesis (GO:0050769)	3.06755	10.8501	0.329711	0.0290989	['MEF2C', 'IMPACT', 'PCP4', 'SEMA6A', 'DAB2IP']	Gene Ontology Biological Process (2018 version)	1.53612	downregulated
regulation of endothelial cell migration (GO:0010594)	3.06755	10.8501	0.329711	0.0290989	['ANGPT1', 'DAB2IP', 'STC1', 'EMP2', 'FGF1']	Gene Ontology Biological Process (2018 version)	1.53612	downregulated
negative regulation of angiogenesis (GO:0016525)	3.06755	10.8501	0.287252	0.0290989	['SPARC', 'SERPINF1', 'SULF1', 'THBS1', 'HOXA5']	Gene Ontology Biological Process (2018 version)	1.53612	upregulated
basal RNA polymerase II transcription machinery binding (GO:0001099)	4.89839	17.3227	0.264815	0.0291179	['NCOA3', 'SMYD2', 'LLPH']	Gene Ontology Molecular Function (2018 version)	1.53584	upregulated
response to hexose (GO:0009746)	4.89839	17.3227	0.287252	0.0291179	['EIF2B4', 'EIF2B3', 'THBS1']	Gene Ontology Biological Process (2018 version)	1.53584	upregulated
negative regulation of myeloid leukocyte differentiation (GO:0002762)	4.89839	17.3227	0.329711	0.0291179	['MAFB', 'MYC', 'LRRC17']	Gene Ontology Biological Process (2018 version)	1.53584	downregulated
cardiac muscle cell development (GO:0055013)	4.89839	17.3227	0.287252	0.0291179	['NEXN', 'PDLIM5', 'VEGFA']	Gene Ontology Biological Process (2018 version)	1.53584	upregulated
modulation by host of viral transcription (GO:0043921)	4.89839	17.3227	0.287252	0.0291179	['CTDP1', 'PSMC3', 'RRP1B']	Gene Ontology Biological Process (2018 version)	1.53584	upregulated
regulation of protein localization to nucleus (GO:1900180)	4.89839	17.3227	0.287252	0.0291179	['SESN2', 'PARK7', 'GTSE1']	Gene Ontology Biological Process (2018 version)	1.53584	upregulated
regulation of extrinsic apoptotic signaling pathway in absence of ligand (GO:2001239)	4.89839	17.3227	0.329711	0.0291179	['EYA1', 'EYA4', 'PF4']	Gene Ontology Biological Process (2018 version)	1.53584	downregulated
protein-lysine N-methyltransferase activity (GO:0016279)	3.6491	12.8518	0.264815	0.0295432	['EEF1AKMT4', 'SUV39H1', 'SMYD2', 'KMT5A']	Gene Ontology Molecular Function (2018 version)	1.52954	upregulated
positive regulation of gene expression, epigenetic (GO:0045815)	3.6491	12.8518	0.287252	0.0295432	['TAF1D', 'MYBBP1A', 'POLR1C', 'CD3EAP']	Gene Ontology Biological Process (2018 version)	1.52954	upregulated
cellular response to heat (GO:0034605)	3.6491	12.8518	0.287252	0.0295432	['HSPH1', 'HSPA4', 'THBS1', 'IER5']	Gene Ontology Biological Process (2018 version)	1.52954	upregulated
regulation of cardiac muscle cell differentiation (GO:2000725)	8.69746	30.6306	0.329711	0.0295467	['MEF2C', 'DKK1']	Gene Ontology Biological Process (2018 version)	1.52949	downregulated
renal filtration (GO:0097205)	8.69746	30.6306	0.287252	0.0295467	['MCAM', 'SULF1']	Gene Ontology Biological Process (2018 version)	1.52949	upregulated
metanephric mesenchyme development (GO:0072075)	8.69746	30.6306	0.287252	0.0295467	['BASP1', 'WNT4']	Gene Ontology Biological Process (2018 version)	1.52949	upregulated
low-density lipoprotein receptor particle metabolic process (GO:0032799)	8.69746	30.6306	0.329711	0.0295467	['MYLIP', 'AP2S1']	Gene Ontology Biological Process (2018 version)	1.52949	downregulated
relaxation of muscle (GO:0090075)	8.69746	30.6306	0.329711	0.0295467	['GSTM2', 'RGS2']	Gene Ontology Biological Process (2018 version)	1.52949	downregulated
transcytosis (GO:0045056)	8.69746	30.6306	0.329711	0.0295467	['LRPAP1', 'RAB11B']	Gene Ontology Biological Process (2018 version)	1.52949	downregulated
negative regulation of cell division (GO:0051782)	8.69746	30.6306	0.329711	0.0295467	['MYC', 'TXNIP']	Gene Ontology Biological Process (2018 version)	1.52949	downregulated
positive regulation of mesenchymal cell proliferation (GO:0002053)	8.69746	30.6306	0.287252	0.0295467	['PDGFA', 'VEGFA']	Gene Ontology Biological Process (2018 version)	1.52949	upregulated
positive regulation of mesenchymal cell proliferation (GO:0002053)	8.69746	30.6306	0.329711	0.0295467	['MYC', 'LRP5']	Gene Ontology Biological Process (2018 version)	1.52949	downregulated
relaxation of cardiac muscle (GO:0055119)	8.69746	30.6306	0.329711	0.0295467	['GSTM2', 'RGS2']	Gene Ontology Biological Process (2018 version)	1.52949	downregulated
Golgi ribbon formation (GO:0090161)	8.69746	30.6306	0.329711	0.0295467	['STX16', 'MYO18A']	Gene Ontology Biological Process (2018 version)	1.52949	downregulated
beta-catenin-TCF complex (GO:1990907)	8.69746	30.6306	0.347968	0.0295467	['TCF7L2', 'BCL9L']	Gene Ontology Cellular Component (2018 version)	1.52949	downregulated
response to sterol (GO:0036314)	8.69746	30.6306	0.329711	0.0295467	['INSIG1', 'PMVK']	Gene Ontology Biological Process (2018 version)	1.52949	downregulated
positive regulation of transcription from RNA polymerase II promoter in response to endoplasmic reticulum stress (GO:1990440)	8.69746	30.6306	0.287252	0.0295467	['CREB3L1', 'ATF4']	Gene Ontology Biological Process (2018 version)	1.52949	upregulated
aspartate family amino acid biosynthetic process (GO:0009067)	8.69746	30.6306	0.287252	0.0295467	['GOT1', 'ASNS']	Gene Ontology Biological Process (2018 version)	1.52949	upregulated
positive regulation of extracellular matrix organization (GO:1903055)	8.69746	30.6306	0.287252	0.0295467	['SMAD3', 'PDPN']	Gene Ontology Biological Process (2018 version)	1.52949	upregulated
regulation of stem cell population maintenance (GO:2000036)	8.69746	30.6306	0.287252	0.0295467	['NCOA3', 'LOXL2']	Gene Ontology Biological Process (2018 version)	1.52949	upregulated
CoA-ligase activity (GO:0016405)	8.69746	30.6306	0.274193	0.0295467	['ACSS2', 'ACSF2']	Gene Ontology Molecular Function (2018 version)	1.52949	downregulated
regulation of hydrogen peroxide-induced cell death (GO:1903205)	8.69746	30.6306	0.287252	0.0295467	['PYCR1', 'PARK7']	Gene Ontology Biological Process (2018 version)	1.52949	upregulated
regulation of blood vessel endothelial cell proliferation involved in sprouting angiogenesis (GO:1903587)	8.69746	30.6306	0.287252	0.0295467	['THBS1', 'VEGFA']	Gene Ontology Biological Process (2018 version)	1.52949	upregulated
positive regulation of protein localization to chromosome, telomeric region (GO:1904816)	8.69746	30.6306	0.287252	0.0295467	['CCT2', 'GNL3']	Gene Ontology Biological Process (2018 version)	1.52949	upregulated
membrane raft (GO:0045121)	2.45791	8.62139	0.347968	0.0299685	['APP', 'ANGPT1', 'PSEN2', 'CBLB', 'EMP2', 'ADCY2', 'FYN']	Gene Ontology Cellular Component (2018 version)	1.52333	downregulated
skeletal system development (GO:0001501)	2.28137	7.95717	0.339298	0.0305653	['RPS6KA3', 'AKAP13', 'IGFBP4', 'SH3PXD2B', 'GNAS', 'STC1', 'CD44', 'PAPSS1']	Gene Ontology Biological Process (2018 version)	1.51477	downregulated
vascular endothelial growth factor receptor signaling pathway (GO:0048010)	3.0202	10.5191	0.339298	0.0307177	['MAPK11', 'NCK2', 'DAB2IP', 'FYN', 'WASF2']	Gene Ontology Biological Process (2018 version)	1.51261	downregulated
enzyme linked receptor protein signaling pathway (GO:0007167)	2.43603	8.44899	0.340715	0.0311688	['PTPRD', 'LCP2', 'FYN', 'PTN', 'PTPRF', 'MTSS1', 'ACVR2A']	Gene Ontology Biological Process (2018 version)	1.50628	downregulated
actin filament organization (GO:0007015)	2.43603	8.44899	0.340715	0.0311688	['HIP1', 'ABI2', 'TMOD3', 'EMP2', 'PPP1R9A', 'RHOBTB1', 'CD2AP']	Gene Ontology Biological Process (2018 version)	1.50628	downregulated
negative regulation of Wnt signaling pathway (GO:0030178)	2.14794	7.44786	0.300544	0.0311964	['LRP1', 'PSMC3', 'NXN', 'FRZB', 'AXIN2', 'PRICKLE1', 'HIC1', 'NKD1', 'WNT4']	Gene Ontology Biological Process (2018 version)	1.5059	upregulated
protein tyrosine kinase binding (GO:1990782)	3.56598	12.3175	0.287623	0.0316138	['EPHA4', 'ANGPT1', 'CBLB', 'TOB1']	Gene Ontology Molecular Function (2018 version)	1.50012	downregulated
intrinsic apoptotic signaling pathway in response to DNA damage (GO:0008630)	3.56598	12.3175	0.340715	0.0316138	['CASP9', 'DYRK2', 'CDIP1', 'USP28']	Gene Ontology Biological Process (2018 version)	1.50012	downregulated
glycoprotein metabolic process (GO:0009100)	3.56598	12.3175	0.340715	0.0316138	['MAN2A2', 'MAN2A1', 'NGLY1', 'MAN1C1']	Gene Ontology Biological Process (2018 version)	1.50012	downregulated
intrinsic apoptotic signaling pathway in response to DNA damage (GO:0008630)	3.56598	12.3175	0.300544	0.0316138	['RPS27L', 'HIC1', 'PHLDA3', 'EPHA2']	Gene Ontology Biological Process (2018 version)	1.50012	upregulated
positive regulation of gene expression (GO:0010628)	1.49758	5.17196	0.300544	0.0316334	['TGFB1I1', 'PDCD5', 'RPS27L', 'PARK7', 'CLU', 'THBS1', 'WDR43', 'ACTG2', 'TAF1D', 'BRD7', 'WNT4', 'SMAD1', 'WARS', 'SMAD3', 'TAF15', 'TGFB3', 'NCOA3', 'SS18L2', 'CD3EAP', 'VEGFA', 'DNAJC2', 'PSRC1', 'MYBBP1A', 'POLR1C', 'ATF5', 'EIF3C', 'ATF4', 'ZPR1']	Gene Ontology Biological Process (2018 version)	1.49985	upregulated
regulation of cytoskeleton organization (GO:0051493)	2.649	9.12626	0.300544	0.0318993	['LRP1', 'RHOJ', 'NEXN', 'PDGFA', 'ARHGAP28', 'PHLDB2']	Gene Ontology Biological Process (2018 version)	1.49622	upregulated
transcription elongation from RNA polymerase I promoter (GO:0006362)	4.70221	16.1817	0.300544	0.0320229	['TAF1D', 'POLR1C', 'CD3EAP']	Gene Ontology Biological Process (2018 version)	1.49454	upregulated
regulation of vasculature development (GO:1901342)	4.70221	16.1817	0.340715	0.0320229	['PLXND1', 'EMP2', 'TSPAN12']	Gene Ontology Biological Process (2018 version)	1.49454	downregulated
neuron projection extension (GO:1990138)	4.70221	16.1817	0.340715	0.0320229	['IMPACT', 'ALCAM', 'TMEM108']	Gene Ontology Biological Process (2018 version)	1.49454	downregulated
dopamine receptor signaling pathway (GO:0007212)	4.70221	16.1817	0.340715	0.0320229	['GNAI3', 'GNAS', 'ARRB2']	Gene Ontology Biological Process (2018 version)	1.49454	downregulated
regulation of actin polymerization or depolymerization (GO:0008064)	4.70221	16.1817	0.300544	0.0320229	['HAX1', 'ARHGAP28', 'PFN2']	Gene Ontology Biological Process (2018 version)	1.49454	upregulated
positive regulation of sprouting angiogenesis (GO:1903672)	4.70221	16.1817	0.300544	0.0320229	['SMAD1', 'RHOJ', 'VEGFA']	Gene Ontology Biological Process (2018 version)	1.49454	upregulated
regulation of vasculature development (GO:1901342)	4.70221	16.1817	0.300544	0.0320229	['WARS', 'ADGRA2', 'EPHA2']	Gene Ontology Biological Process (2018 version)	1.49454	upregulated
regulation of cell differentiation (GO:0045595)	2.41454	8.28084	0.340715	0.0324008	['RPS6KA3', 'CBFB', 'ZBTB46', 'DAG1', 'EMP2', 'CAMK1', 'ANAPC2']	Gene Ontology Biological Process (2018 version)	1.48944	downregulated
negative regulation of cell migration (GO:0030336)	2.41454	8.28084	0.340715	0.0324008	['STK24', 'CITED2', 'DAG1', 'DAB2IP', 'STC1', 'SRGAP1', 'RECK']	Gene Ontology Biological Process (2018 version)	1.48944	downregulated
negative regulation of canonical Wnt signaling pathway (GO:0090090)	2.24855	7.68689	0.340715	0.0327583	['TCF7L2', 'TLE2', 'IGFBP4', 'IGFBP2', 'DAB2IP', 'DKK1', 'ANAPC2', 'DACT1']	Gene Ontology Biological Process (2018 version)	1.48468	downregulated
epithelial cell differentiation (GO:0030855)	2.61943	8.90889	0.307853	0.0333374	['LAMA5', 'TAGLN', 'BASP1', 'RARB', 'TAGLN2', 'VEGFA']	Gene Ontology Biological Process (2018 version)	1.47707	upregulated
organic hydroxy compound biosynthetic process (GO:1901617)	3.48656	11.8134	0.340715	0.0337674	['OSBPL6', 'PMVK', 'DHCR7', 'TM7SF2']	Gene Ontology Biological Process (2018 version)	1.4715	downregulated
amyloid-beta binding (GO:0001540)	3.48656	11.8134	0.293196	0.0337674	['LRPAP1', 'COL25A1', 'APBB2', 'LDLRAP1']	Gene Ontology Molecular Function (2018 version)	1.4715	downregulated
L-amino acid transmembrane transporter activity (GO:0015179)	3.48656	11.8134	0.281887	0.0337674	['SLC7A5', 'SLC38A1', 'SLC1A4', 'SLC1A5']	Gene Ontology Molecular Function (2018 version)	1.4715	upregulated
Rho GTPase binding (GO:0017048)	2.92975	9.89613	0.293196	0.034122	['AKAP13', 'ABI2', 'DOCK7', 'IQGAP2', 'SRGAP1']	Gene Ontology Molecular Function (2018 version)	1.46697	downregulated
DNA-dependent ATPase activity (GO:0008094)	2.92975	9.89613	0.293196	0.034122	['TOP2B', 'CHD6', 'MCM4', 'SMARCA1', 'SMARCA2']	Gene Ontology Molecular Function (2018 version)	1.46697	downregulated
regulation of epithelial cell proliferation (GO:0050678)	2.92975	9.89613	0.340715	0.034122	['CDKN1C', 'NR4A1', 'MYC', 'DAB2IP', 'MTSS1']	Gene Ontology Biological Process (2018 version)	1.46697	downregulated
negative regulation of cell cycle (GO:0045786)	2.92975	9.89613	0.340715	0.034122	['HEXIM1', 'CEBPA', 'NR4A1', 'BTG1', 'GAS1']	Gene Ontology Biological Process (2018 version)	1.46697	downregulated
cell-cell junction organization (GO:0045216)	2.92975	9.89613	0.307853	0.034122	['CDH6', 'SMAD3', 'TGFB3', 'TLN2', 'NECTIN2']	Gene Ontology Biological Process (2018 version)	1.46697	upregulated
negative regulation of cell motility (GO:2000146)	2.59051	8.69805	0.340715	0.0348169	['STK24', 'CITED2', 'DAG1', 'STC1', 'SRGAP1', 'RECK']	Gene Ontology Biological Process (2018 version)	1.45821	downregulated
regulation of establishment of endothelial barrier (GO:1903140)	7.82731	26.2675	0.340715	0.0348785	['S1PR3', 'S1PR2']	Gene Ontology Biological Process (2018 version)	1.45744	downregulated
positive regulation of amyloid precursor protein catabolic process (GO:1902993)	7.82731	26.2675	0.340715	0.0348785	['APP', 'EPHA4']	Gene Ontology Biological Process (2018 version)	1.45744	downregulated
DNA-(apurinic or apyrimidinic site) lyase activity (GO:0003906)	7.82731	26.2675	0.281887	0.0348785	['POLB', 'ALKBH1']	Gene Ontology Molecular Function (2018 version)	1.45744	upregulated
protein-arginine N-methyltransferase activity (GO:0016274)	7.82731	26.2675	0.281887	0.0348785	['PRMT5', 'PRMT7']	Gene Ontology Molecular Function (2018 version)	1.45744	upregulated
regulation of vascular endothelial cell proliferation (GO:1905562)	7.82731	26.2675	0.340715	0.0348785	['MEF2C', 'AKT3']	Gene Ontology Biological Process (2018 version)	1.45744	downregulated
RNA polymerase I activity (GO:0001054)	7.82731	26.2675	0.281887	0.0348785	['POLR1C', 'POLR1D']	Gene Ontology Molecular Function (2018 version)	1.45744	upregulated
pseudouridine synthase activity (GO:0009982)	7.82731	26.2675	0.281887	0.0348785	['PUS10', 'PUS1']	Gene Ontology Molecular Function (2018 version)	1.45744	upregulated
cellular response to fluid shear stress (GO:0071498)	7.82731	26.2675	0.340715	0.0348785	['MEF2C', 'MTSS1']	Gene Ontology Biological Process (2018 version)	1.45744	downregulated
regulation of vasculogenesis (GO:2001212)	7.82731	26.2675	0.340715	0.0348785	['EMP2', 'ASB4']	Gene Ontology Biological Process (2018 version)	1.45744	downregulated
regulation of mesenchymal cell proliferation (GO:0010464)	7.82731	26.2675	0.340715	0.0348785	['MYC', 'LRP5']	Gene Ontology Biological Process (2018 version)	1.45744	downregulated
RNA polymerase II basal transcription factor binding (GO:0001091)	7.82731	26.2675	0.281887	0.0348785	['NOP58', 'CTDP1']	Gene Ontology Molecular Function (2018 version)	1.45744	upregulated
vesicle budding from membrane (GO:0006900)	7.82731	26.2675	0.340715	0.0348785	['MYO18A', 'FNBP1L']	Gene Ontology Biological Process (2018 version)	1.45744	downregulated
regulation of actomyosin structure organization (GO:0110020)	7.82731	26.2675	0.340715	0.0348785	['AKAP13', 'FHOD1']	Gene Ontology Biological Process (2018 version)	1.45744	downregulated
protein kinase C-activating G-protein coupled receptor signaling pathway (GO:0007205)	7.82731	26.2675	0.340715	0.0348785	['DGKD', 'PLPP1']	Gene Ontology Biological Process (2018 version)	1.45744	downregulated
regulation of catabolic process (GO:0009894)	7.82731	26.2675	0.307853	0.0348785	['FAF1', 'ODC1']	Gene Ontology Biological Process (2018 version)	1.45744	upregulated
negative regulation of interleukin-12 production (GO:0032695)	7.82731	26.2675	0.307853	0.0348785	['C1QBP', 'THBS1']	Gene Ontology Biological Process (2018 version)	1.45744	upregulated
pyrimidine-containing compound salvage (GO:0008655)	7.82731	26.2675	0.307853	0.0348785	['UCK1', 'UCKL1']	Gene Ontology Biological Process (2018 version)	1.45744	upregulated
establishment of protein localization to mitochondrial membrane (GO:0090151)	7.82731	26.2675	0.307853	0.0348785	['HSPA4', 'TIMM9']	Gene Ontology Biological Process (2018 version)	1.45744	upregulated
negative regulation of fibroblast growth factor receptor signaling pathway (GO:0040037)	7.82731	26.2675	0.340715	0.0348785	['SPRY2', 'SPRY1']	Gene Ontology Biological Process (2018 version)	1.45744	downregulated
eye photoreceptor cell development (GO:0042462)	7.82731	26.2675	0.307853	0.0348785	['THY1', 'VEGFA']	Gene Ontology Biological Process (2018 version)	1.45744	upregulated
positive regulation of cardiocyte differentiation (GO:1905209)	7.82731	26.2675	0.307853	0.0348785	['EFNB2', 'SEMA3C']	Gene Ontology Biological Process (2018 version)	1.45744	upregulated
cardiac muscle fiber development (GO:0048739)	7.82731	26.2675	0.307853	0.0348785	['NEXN', 'VEGFA']	Gene Ontology Biological Process (2018 version)	1.45744	upregulated
oligodendrocyte development (GO:0014003)	7.82731	26.2675	0.307853	0.0348785	['EIF2B4', 'EIF2B3']	Gene Ontology Biological Process (2018 version)	1.45744	upregulated
pyrimidine nucleoside salvage (GO:0043097)	7.82731	26.2675	0.307853	0.0348785	['UCK1', 'UCKL1']	Gene Ontology Biological Process (2018 version)	1.45744	upregulated
regulation of mesenchymal cell proliferation (GO:0010464)	7.82731	26.2675	0.307853	0.0348785	['PDGFA', 'VEGFA']	Gene Ontology Biological Process (2018 version)	1.45744	upregulated
positive regulation of protein depolymerization (GO:1901881)	7.82731	26.2675	0.307853	0.0348785	['CFL2', 'NES']	Gene Ontology Biological Process (2018 version)	1.45744	upregulated
positive regulation of neuron migration (GO:2001224)	7.82731	26.2675	0.340715	0.0348785	['SEMA6A', 'DAB2IP']	Gene Ontology Biological Process (2018 version)	1.45744	downregulated
histone arginine methylation (GO:0034969)	7.82731	26.2675	0.307853	0.0348785	['PRMT5', 'PRMT7']	Gene Ontology Biological Process (2018 version)	1.45744	upregulated
keratan sulfate biosynthetic process (GO:0018146)	4.52113	15.1472	0.340715	0.0350736	['ST3GAL1', 'CHST2', 'B4GALT4']	Gene Ontology Biological Process (2018 version)	1.45502	downregulated
skeletal muscle organ development (GO:0060538)	4.52113	15.1472	0.307853	0.0350736	['MYL6', 'BASP1', 'STRA6']	Gene Ontology Biological Process (2018 version)	1.45502	upregulated
amino acid transmembrane transport (GO:0003333)	4.52113	15.1472	0.307853	0.0350736	['SLC7A5', 'SLC38A1', 'SLC3A2']	Gene Ontology Biological Process (2018 version)	1.45502	upregulated
phosphotyrosine residue binding (GO:0001784)	4.52113	15.1472	0.295894	0.0350736	['RASA1', 'NCK2', 'LDLRAP1']	Gene Ontology Molecular Function (2018 version)	1.45502	downregulated
negative regulation of epithelial cell apoptotic process (GO:1904036)	4.52113	15.1472	0.340715	0.0350736	['TCF7L2', 'ANGPT1', 'NDNF']	Gene Ontology Biological Process (2018 version)	1.45502	downregulated
negative regulation of protein phosphorylation (GO:0001933)	2.09666	7.01014	0.341526	0.035314	['IMPACT', 'DAG1', 'NCK2', 'DAB2IP', 'SPRY2', 'TAF7', 'DKK1', 'TRIB2', 'PPM1F']	Gene Ontology Biological Process (2018 version)	1.45205	downregulated
regulation of blood vessel endothelial cell migration (GO:0043535)	3.41059	11.3372	0.313485	0.0360045	['CSNK2B', 'THBS1', 'EPHA2', 'VEGFA']	Gene Ontology Biological Process (2018 version)	1.44364	upregulated
myeloid leukocyte differentiation (GO:0002573)	3.41059	11.3372	0.313485	0.0360045	['MYH9', 'THOC5', 'EPHA2', 'VEGFA']	Gene Ontology Biological Process (2018 version)	1.44364	upregulated
transcriptional activator activity, RNA polymerase II transcription factor binding (GO:0001190)	3.41059	11.3372	0.298323	0.0360045	['CITED1', 'CITED2', 'SMARCA2', 'KDM6A']	Gene Ontology Molecular Function (2018 version)	1.44364	downregulated
cellular protein metabolic process (GO:0044267)	1.61699	5.36718	0.313759	0.0361807	['MRPS15', 'WARS', 'IGFBP3', 'PABPC4', 'MMP2', 'TARS', 'PLAT', 'MRPL37', 'PRSS23', 'YARS2', 'LTBP1', 'GSPT1', 'LOXL2', 'SPARCL1', 'MSRB3', 'IGFBP7', 'MFGE8', 'SEC11A', 'LMCD1']	Gene Ontology Biological Process (2018 version)	1.44152	upregulated
positive regulation of neuron differentiation (GO:0045666)	2.56222	8.49349	0.349629	0.0363381	['MEF2C', 'PCP4', 'IMPACT', 'DAB2IP', 'NDNF', 'CAMK1']	Gene Ontology Biological Process (2018 version)	1.43964	downregulated
regulation of apoptotic process (GO:0042981)	1.46596	4.85404	0.349629	0.0364733	['HIP1', 'CITED1', 'CITED2', 'PSEN2', 'FGD1', 'ING4', 'CASP9', 'AKAP13', 'RPS6KA3', 'MYC', 'CASP3', 'MYO18A', 'FYN', 'ERC1', 'EPHA4', 'MEF2C', 'TSLP', 'ANGPT1', 'PLEKHG5', 'DAB2IP', 'DKK1', 'GCLC', 'STK24', 'RASA1', 'GAS1', 'SPRY2', 'ITGA6', 'SGK3', 'CD44']	Gene Ontology Biological Process (2018 version)	1.43803	downregulated
regulation of gene expression, epigenetic (GO:0040029)	2.84453	9.32078	0.324089	0.0377513	['TAF1D', 'PRMT7', 'MYBBP1A', 'POLR1C', 'CD3EAP']	Gene Ontology Biological Process (2018 version)	1.42307	upregulated
positive regulation of epithelial cell migration (GO:0010634)	2.84453	9.32078	0.324089	0.0377513	['SPARC', 'GLIPR2', 'ANXA3', 'THBS1', 'VEGFA']	Gene Ontology Biological Process (2018 version)	1.42307	upregulated
glycosaminoglycan biosynthetic process (GO:0006024)	2.53454	8.29498	0.359464	0.0379013	['CHPF', 'ANGPT1', 'ST3GAL1', 'GPC6', 'CHST2', 'B4GALT4']	Gene Ontology Biological Process (2018 version)	1.42135	downregulated
regulation of cell migration involved in sprouting angiogenesis (GO:0090049)	4.35345	14.2058	0.324089	0.0382688	['RHOJ', 'THBS1', 'VEGFA']	Gene Ontology Biological Process (2018 version)	1.41716	upregulated
beta-catenin-TCF complex assembly (GO:1904837)	4.35345	14.2058	0.324089	0.0382688	['TLE3', 'TCF7', 'AXIN2']	Gene Ontology Biological Process (2018 version)	1.41716	upregulated
artery morphogenesis (GO:0048844)	4.35345	14.2058	0.324089	0.0382688	['LRP1', 'STRA6', 'VEGFA']	Gene Ontology Biological Process (2018 version)	1.41716	upregulated
regulation of protein polymerization (GO:0032271)	4.35345	14.2058	0.324089	0.0382688	['HAX1', 'ARHGAP28', 'PFN2']	Gene Ontology Biological Process (2018 version)	1.41716	upregulated
bile acid and bile salt transport (GO:0015721)	4.35345	14.2058	0.359464	0.0382688	['ABCC3', 'NCOA2', 'RXRA']	Gene Ontology Biological Process (2018 version)	1.41716	downregulated
chondroitin sulfate metabolic process (GO:0030204)	4.35345	14.2058	0.359464	0.0382688	['CHPF', 'IDS', 'NDNF']	Gene Ontology Biological Process (2018 version)	1.41716	downregulated
hippo signaling (GO:0035329)	4.35345	14.2058	0.359464	0.0382688	['CASP3', 'FAT4', 'AMOT']	Gene Ontology Biological Process (2018 version)	1.41716	downregulated
NADP binding (GO:0050661)	4.35345	14.2058	0.311521	0.0382688	['MTRR', 'DHCR7', 'TM7SF2']	Gene Ontology Molecular Function (2018 version)	1.41716	downregulated
5'-3' RNA polymerase activity (GO:0034062)	4.35345	14.2058	0.304298	0.0382688	['POLR3C', 'POLR1C', 'POLR1D']	Gene Ontology Molecular Function (2018 version)	1.41716	upregulated
negative regulation of neuron projection development (GO:0010977)	3.33785	10.8869	0.359464	0.0383252	['MYLIP', 'EPHA4', 'LINGO1', 'PTPN9']	Gene Ontology Biological Process (2018 version)	1.41652	downregulated
clathrin-coated vesicle (GO:0030136)	2.50745	8.10228	0.405357	0.0395068	['HIP1', 'MYO6', 'AP2S1', 'ECE1', 'SLC2A4', 'LDLRAP1']	Gene Ontology Cellular Component (2018 version)	1.40333	downregulated
gland development (GO:0048732)	2.80375	9.04949	0.334489	0.0396512	['TGFB3', 'RARB', 'GFER', 'STRA6', 'WNT4']	Gene Ontology Biological Process (2018 version)	1.40174	upregulated
gland development (GO:0048732)	2.80375	9.04949	0.364723	0.0396512	['CEBPA', 'THRA', 'IGSF3', 'CITED2', 'ARID5B']	Gene Ontology Biological Process (2018 version)	1.40174	downregulated
endoplasmic reticulum lumen (GO:0005788)	1.83397	5.91788	0.235993	0.0396837	['COL18A1', 'P4HA1', 'IGFBP3', 'COL12A1', 'SPARCL1', 'PDGFA', 'IGFBP7', 'MFGE8', 'PRSS23', 'LTBP1', 'THBS1', 'WNT4']	Gene Ontology Cellular Component (2018 version)	1.40139	upregulated
regulation of NMDA receptor activity (GO:2000310)	7.11537	22.8063	0.364723	0.0405502	['APP', 'MEF2C']	Gene Ontology Biological Process (2018 version)	1.39201	downregulated
oxidoreductase activity, acting on NAD(P)H, heme protein as acceptor (GO:0016653)	7.11537	22.8063	0.324402	0.0405502	['NQO1', 'MTRR']	Gene Ontology Molecular Function (2018 version)	1.39201	downregulated
DNA-directed RNA polymerase I complex (GO:0005736)	7.11537	22.8063	0.235993	0.0405502	['POLR1C', 'POLR1D']	Gene Ontology Cellular Component (2018 version)	1.39201	upregulated
glutamine family amino acid biosynthetic process (GO:0009084)	7.11537	22.8063	0.339432	0.0405502	['PYCR1', 'ALDH18A1']	Gene Ontology Biological Process (2018 version)	1.39201	upregulated
tetrahydrofolate metabolic process (GO:0046653)	7.11537	22.8063	0.339432	0.0405502	['SHMT2', 'MTHFD2']	Gene Ontology Biological Process (2018 version)	1.39201	upregulated
platelet-derived growth factor receptor binding (GO:0005161)	7.11537	22.8063	0.306159	0.0405502	['PDGFA', 'VEGFA']	Gene Ontology Molecular Function (2018 version)	1.39201	upregulated
prostanoid biosynthetic process (GO:0046457)	7.11537	22.8063	0.364723	0.0405502	['FAM213B', 'PNPLA8']	Gene Ontology Biological Process (2018 version)	1.39201	downregulated
RNA stem-loop binding (GO:0035613)	7.11537	22.8063	0.306159	0.0405502	['RBPMS', 'EPRS']	Gene Ontology Molecular Function (2018 version)	1.39201	upregulated
positive regulation of actin nucleation (GO:0051127)	7.11537	22.8063	0.364723	0.0405502	['ABI2', 'WIPF1']	Gene Ontology Biological Process (2018 version)	1.39201	downregulated
multivesicular body sorting pathway (GO:0071985)	7.11537	22.8063	0.364723	0.0405502	['UVRAG', 'VTA1']	Gene Ontology Biological Process (2018 version)	1.39201	downregulated
tricarboxylic acid metabolic process (GO:0072350)	7.11537	22.8063	0.364723	0.0405502	['STAT5B', 'IDH1']	Gene Ontology Biological Process (2018 version)	1.39201	downregulated
Notch receptor processing, ligand-dependent (GO:0035333)	7.11537	22.8063	0.364723	0.0405502	['PSEN2', 'ADAM10']	Gene Ontology Biological Process (2018 version)	1.39201	downregulated
amyloid precursor protein metabolic process (GO:0042982)	7.11537	22.8063	0.364723	0.0405502	['PSEN2', 'LDLRAP1']	Gene Ontology Biological Process (2018 version)	1.39201	downregulated
membrane repolarization (GO:0086009)	7.11537	22.8063	0.364723	0.0405502	['KCND3', 'ATP1B2']	Gene Ontology Biological Process (2018 version)	1.39201	downregulated
regulation of cell-matrix adhesion (GO:0001952)	3.26815	10.4607	0.364723	0.0407297	['RASA1', 'EMP2', 'EFNA5', 'AJAP1']	Gene Ontology Biological Process (2018 version)	1.39009	downregulated
nuclear DNA-directed RNA polymerase complex (GO:0055029)	3.26815	10.4607	0.405357	0.0407297	['POLR2M', 'HELB', 'MYO6', 'CHD6']	Gene Ontology Cellular Component (2018 version)	1.39009	downregulated
cortical actin cytoskeleton (GO:0030864)	3.26815	10.4607	0.405357	0.0407297	['POLR2M', 'AKAP13', 'HIP1', 'WIPF1']	Gene Ontology Cellular Component (2018 version)	1.39009	downregulated
positive regulation of ossification (GO:0045778)	3.26815	10.4607	0.364723	0.0407297	['NELL1', 'MEF2C', 'TMEM119', 'ACVR2A']	Gene Ontology Biological Process (2018 version)	1.39009	downregulated
nuclear DNA-directed RNA polymerase complex (GO:0055029)	3.26815	10.4607	0.235993	0.0407297	['CTDP1', 'POLR3C', 'POLR1C', 'POLR1D']	Gene Ontology Cellular Component (2018 version)	1.39009	upregulated
collagen binding (GO:0005518)	3.26815	10.4607	0.306159	0.0407297	['SPARC', 'SPARCL1', 'PDGFA', 'THBS1']	Gene Ontology Molecular Function (2018 version)	1.39009	upregulated
regulation of protein tyrosine kinase activity (GO:0061097)	4.19776	13.3467	0.368047	0.0416069	['APP', 'EPHA4', 'NCK2']	Gene Ontology Biological Process (2018 version)	1.38083	downregulated
liver development (GO:0001889)	4.19776	13.3467	0.368047	0.0416069	['CEBPA', 'CITED2', 'ARID5B']	Gene Ontology Biological Process (2018 version)	1.38083	downregulated
liver development (GO:0001889)	4.19776	13.3467	0.342991	0.0416069	['RARB', 'GFER', 'WNT4']	Gene Ontology Biological Process (2018 version)	1.38083	upregulated
termination of RNA polymerase I transcription (GO:0006363)	4.19776	13.3467	0.342991	0.0416069	['TAF1D', 'POLR1C', 'CD3EAP']	Gene Ontology Biological Process (2018 version)	1.38083	upregulated
regulation of protein autophosphorylation (GO:0031952)	4.19776	13.3467	0.342991	0.0416069	['ERRFI1', 'PDGFA', 'VEGFA']	Gene Ontology Biological Process (2018 version)	1.38083	upregulated
oxidoreductase activity, acting on paired donors, with incorporation or reduction of molecular oxygen, 2-oxoglutarate as one donor, and incorporation of one atom each of oxygen into both donors (GO:0016706)	4.19776	13.3467	0.306159	0.0416069	['TYW5', 'ALKBH1', 'JMJD6']	Gene Ontology Molecular Function (2018 version)	1.38083	upregulated
purine ribonucleoside triphosphate binding (GO:0035639)	1.66333	5.28851	0.306159	0.0416078	['CARS', 'HSPA4', 'NCOA3', 'MAST2', 'YARS2', 'GTPBP4', 'GNL3', 'THG1L', 'NME1', 'TUBA1C', 'LSG1', 'HSPH1', 'RHOJ', 'TSR1', 'ARFIP2', 'MYH9']	Gene Ontology Molecular Function (2018 version)	1.38082	upregulated
negative regulation of extrinsic apoptotic signaling pathway (GO:2001237)	2.76412	8.7884	0.368047	0.0416082	['TCF7L2', 'EYA1', 'EYA4', 'ITGA6', 'PF4']	Gene Ontology Biological Process (2018 version)	1.38082	downregulated
transforming growth factor beta receptor signaling pathway (GO:0007179)	2.76412	8.7884	0.342991	0.0416082	['SMAD1', 'USP15', 'SMAD3', 'TGFB3', 'ZYX']	Gene Ontology Biological Process (2018 version)	1.38082	upregulated
negative regulation of cellular response to transforming growth factor beta stimulus (GO:1903845)	3.20128	10.0568	0.353571	0.0432179	['SMAD3', 'TGFB1I1', 'PMEPA1', 'SKIL']	Gene Ontology Biological Process (2018 version)	1.36434	upregulated
ruffle membrane (GO:0032587)	3.20128	10.0568	0.237694	0.0432179	['TPM1', 'PDPN', 'ARHGEF2', 'NME1']	Gene Ontology Cellular Component (2018 version)	1.36434	upregulated
embryonic organ development (GO:0048568)	3.20128	10.0568	0.353571	0.0432179	['RARB', 'PDGFA', 'NES', 'STRA6']	Gene Ontology Biological Process (2018 version)	1.36434	upregulated
cytoplasmic vesicle lumen (GO:0060205)	2.25528	7.07358	0.237694	0.0434365	['SPARC', 'HSPH1', 'PSMC3', 'CRISPLD2', 'CSNK2B', 'ARPC5', 'S100A11']	Gene Ontology Cellular Component (2018 version)	1.36215	upregulated
water-soluble vitamin metabolic process (GO:0006767)	2.72559	8.53703	0.384304	0.0436227	['LMBRD1', 'MTRR', 'BTD', 'TCN2', 'MMAB']	Gene Ontology Biological Process (2018 version)	1.36029	downregulated
positive regulation of angiogenesis (GO:0045766)	2.42953	7.557	0.359081	0.0445795	['SMAD1', 'ECM1', 'ANXA3', 'THBS1', 'HK2', 'VEGFA']	Gene Ontology Biological Process (2018 version)	1.35087	upregulated
DNA-templated transcription, initiation (GO:0006352)	2.00107	6.22169	0.359081	0.0446375	['TAF1D', 'TAF15', 'TAF10', 'POLR1C', 'CD3EAP', 'RARB', 'GTF2F1', 'CTGF', 'NR2C2AP']	Gene Ontology Biological Process (2018 version)	1.3503	upregulated
aminoglycan catabolic process (GO:0006026)	4.0528	12.5603	0.389318	0.0450865	['HGSNAT', 'IDS', 'GPC6']	Gene Ontology Biological Process (2018 version)	1.34595	downregulated
cellular response to glucagon stimulus (GO:0071377)	4.0528	12.5603	0.389318	0.0450865	['GNB4', 'ADCY2', 'GNG11']	Gene Ontology Biological Process (2018 version)	1.34595	downregulated
positive regulation of dendrite development (GO:1900006)	4.0528	12.5603	0.389318	0.0450865	['PTPRD', 'DAB2IP', 'CAMK1']	Gene Ontology Biological Process (2018 version)	1.34595	downregulated
regulation of cell-cell adhesion (GO:0022407)	4.0528	12.5603	0.389318	0.0450865	['CITED2', 'SIRPA', 'EFNA5']	Gene Ontology Biological Process (2018 version)	1.34595	downregulated
regulation of erythrocyte differentiation (GO:0045646)	4.0528	12.5603	0.389318	0.0450865	['STAT5B', 'MAFB', 'ACVR2A']	Gene Ontology Biological Process (2018 version)	1.34595	downregulated
axon guidance (GO:0007411)	2.09756	6.48938	0.359081	0.0453305	['EFNB2', 'ENAH', 'EFNB1', 'SEMA3C', 'SH3KBP1', 'GPC1', 'PDLIM7', 'VEGFA']	Gene Ontology Biological Process (2018 version)	1.34361	upregulated
nuclear periphery (GO:0034399)	2.68811	8.29491	0.24128	0.0456947	['EBNA1BP2', 'SPARC', 'PMEPA1', 'IPO5', 'ATF4']	Gene Ontology Cellular Component (2018 version)	1.34013	upregulated
positive regulation of translation (GO:0045727)	2.68811	8.29491	0.359081	0.0456947	['C1QBP', 'RPS27L', 'EIF3C', 'YBX3', 'THBS1']	Gene Ontology Biological Process (2018 version)	1.34013	upregulated
protein targeting to mitochondrion (GO:0006626)	3.1371	9.67384	0.359081	0.0457898	['PITRM1', 'HSPA4', 'TIMM9', 'UQCRC2']	Gene Ontology Biological Process (2018 version)	1.33923	upregulated
negative regulation of receptor-mediated endocytosis (GO:0048261)	6.52209	20.0059	0.394063	0.0465414	['LRPAP1', 'ARF6']	Gene Ontology Biological Process (2018 version)	1.33216	downregulated
titin binding (GO:0031432)	6.52209	20.0059	0.318679	0.0465414	['CAMK2D', 'MYBPC1']	Gene Ontology Molecular Function (2018 version)	1.33216	upregulated
poly(A) binding (GO:0008143)	6.52209	20.0059	0.318679	0.0465414	['RBPMS', 'PABPC4']	Gene Ontology Molecular Function (2018 version)	1.33216	upregulated
vitamin D receptor binding (GO:0042809)	6.52209	20.0059	0.362135	0.0465414	['RXRA', 'TAF7']	Gene Ontology Molecular Function (2018 version)	1.33216	downregulated
microtubule plus-end (GO:0035371)	6.52209	20.0059	0.24128	0.0465414	['DST', 'SPAG5']	Gene Ontology Cellular Component (2018 version)	1.33216	upregulated
acetyl-CoA metabolic process (GO:0006084)	6.52209	20.0059	0.394063	0.0465414	['HMGCS1', 'PMVK']	Gene Ontology Biological Process (2018 version)	1.33216	downregulated
regulation of synapse organization (GO:0050807)	6.52209	20.0059	0.394063	0.0465414	['EPHA4', 'MEF2C']	Gene Ontology Biological Process (2018 version)	1.33216	downregulated
positive regulation of myoblast differentiation (GO:0045663)	6.52209	20.0059	0.394063	0.0465414	['MEF2C', 'BTG1']	Gene Ontology Biological Process (2018 version)	1.33216	downregulated
O-methyltransferase activity (GO:0008171)	6.52209	20.0059	0.318679	0.0465414	['FTSJ3', 'MRM3']	Gene Ontology Molecular Function (2018 version)	1.33216	upregulated
negative regulation of hydrogen peroxide-induced cell death (GO:1903206)	6.52209	20.0059	0.359081	0.0465414	['PYCR1', 'PARK7']	Gene Ontology Biological Process (2018 version)	1.33216	upregulated
nucleoside salvage (GO:0043174)	6.52209	20.0059	0.359081	0.0465414	['UCK1', 'UCKL1']	Gene Ontology Biological Process (2018 version)	1.33216	upregulated
positive regulation of neural precursor cell proliferation (GO:2000179)	6.52209	20.0059	0.359081	0.0465414	['NES', 'VEGFA']	Gene Ontology Biological Process (2018 version)	1.33216	upregulated
positive regulation of cell adhesion mediated by integrin (GO:0033630)	6.52209	20.0059	0.359081	0.0465414	['NCOA3', 'PIEZO1']	Gene Ontology Biological Process (2018 version)	1.33216	upregulated
regulation of extracellular matrix disassembly (GO:0010715)	6.52209	20.0059	0.359081	0.0465414	['LRP1', 'PDPN']	Gene Ontology Biological Process (2018 version)	1.33216	upregulated
regulation of calcineurin-NFAT signaling cascade (GO:0070884)	6.52209	20.0059	0.359081	0.0465414	['RCAN1', 'LMCD1']	Gene Ontology Biological Process (2018 version)	1.33216	upregulated
LRR domain binding (GO:0030275)	6.52209	20.0059	0.318679	0.0465414	['AATF', 'ATF4']	Gene Ontology Molecular Function (2018 version)	1.33216	upregulated
oligodendrocyte differentiation (GO:0048709)	6.52209	20.0059	0.359081	0.0465414	['EIF2B4', 'EIF2B3']	Gene Ontology Biological Process (2018 version)	1.33216	upregulated
cell migration involved in sprouting angiogenesis (GO:0002042)	6.52209	20.0059	0.359081	0.0465414	['EFNB2', 'VEGFA']	Gene Ontology Biological Process (2018 version)	1.33216	upregulated
cellular response to osmotic stress (GO:0071470)	6.52209	20.0059	0.359081	0.0465414	['ARHGEF2', 'YBX3']	Gene Ontology Biological Process (2018 version)	1.33216	upregulated
positive regulation of heart rate (GO:0010460)	6.52209	20.0059	0.359081	0.0465414	['TPM1', 'ATP2A2']	Gene Ontology Biological Process (2018 version)	1.33216	upregulated
clathrin coat assembly (GO:0048268)	6.52209	20.0059	0.394063	0.0465414	['HIP1', 'AP2S1']	Gene Ontology Biological Process (2018 version)	1.33216	downregulated
nucleoside kinase activity (GO:0019206)	6.52209	20.0059	0.318679	0.0465414	['UCK1', 'UCKL1']	Gene Ontology Molecular Function (2018 version)	1.33216	upregulated
negative regulation of focal adhesion assembly (GO:0051895)	6.52209	20.0059	0.359081	0.0465414	['THBS1', 'PHLDB2']	Gene Ontology Biological Process (2018 version)	1.33216	upregulated
cation transport (GO:0006812)	2.65165	8.0616	0.364117	0.0478245	['PANX1', 'PIEZO1', 'SLC1A4', 'SLC3A2', 'SLC1A5']	Gene Ontology Biological Process (2018 version)	1.32035	upregulated
regulation of transforming growth factor beta receptor signaling pathway (GO:0017015)	2.65165	8.0616	0.364117	0.0478245	['SMAD3', 'TGFB1I1', 'PMEPA1', 'THBS1', 'SKIL']	Gene Ontology Biological Process (2018 version)	1.32035	upregulated
regulation of transforming growth factor beta receptor signaling pathway (GO:0017015)	2.65165	8.0616	0.403357	0.0478245	['CDKN1C', 'CITED1', 'CITED2', 'PEG10', 'BCL9L']	Gene Ontology Biological Process (2018 version)	1.32035	downregulated
negative regulation of cellular response to growth factor stimulus (GO:0090288)	3.07543	9.3103	0.364117	0.0484453	['GPC1', 'SULF1', 'THBS1', 'SKIL']	Gene Ontology Biological Process (2018 version)	1.31475	upregulated
regulation of axonogenesis (GO:0050770)	3.07543	9.3103	0.406087	0.0484453	['ROBO2', 'EPHA4', 'LINGO1', 'PLXND1']	Gene Ontology Biological Process (2018 version)	1.31475	downregulated
protein complex assembly (GO:0006461)	1.96741	5.9529	0.406087	0.0485214	['HGSNAT', 'TCF7L2', 'TLE2', 'TCF7L1', 'MYC', 'SH3PXD2B', 'PPP6R3', 'TRAPPC9', 'BCL9L']	Gene Ontology Biological Process (2018 version)	1.31407	downregulated
positive regulation of nucleocytoplasmic transport (GO:0046824)	3.91751	11.8385	0.364117	0.0487056	['GTSE1', 'IPO5', 'ZPR1']	Gene Ontology Biological Process (2018 version)	1.31242	upregulated
transcription initiation from RNA polymerase I promoter (GO:0006361)	3.91751	11.8385	0.364117	0.0487056	['TAF1D', 'POLR1C', 'CD3EAP']	Gene Ontology Biological Process (2018 version)	1.31242	upregulated
platelet aggregation (GO:0070527)	3.91751	11.8385	0.364117	0.0487056	['CSRP1', 'MYH9', 'MYL9']	Gene Ontology Biological Process (2018 version)	1.31242	upregulated
transcription from RNA polymerase I promoter (GO:0006360)	3.91751	11.8385	0.364117	0.0487056	['TAF1D', 'POLR1C', 'CD3EAP']	Gene Ontology Biological Process (2018 version)	1.31242	upregulated
positive regulation of cell-matrix adhesion (GO:0001954)	3.91751	11.8385	0.364117	0.0487056	['PLEKHA2', 'THY1', 'VEGFA']	Gene Ontology Biological Process (2018 version)	1.31242	upregulated
regulation of interleukin-12 production (GO:0032655)	3.91751	11.8385	0.364117	0.0487056	['MAST2', 'C1QBP', 'THBS1']	Gene Ontology Biological Process (2018 version)	1.31242	upregulated
G-protein coupled receptor binding (GO:0001664)	2.18323	6.55069	0.362135	0.0497644	['REEP1', 'NPY', 'PSAP', 'GNAS', 'GNAI3', 'ARRB2', 'S1PR2']	Gene Ontology Molecular Function (2018 version)	1.30308	downregulated
protein transporter activity (GO:0008565)	2.61616	7.83668	0.337753	0.0500122	['LRP1', 'SEC61G', 'TIMM9', 'RANGRF', 'IPO5']	Gene Ontology Molecular Function (2018 version)	1.30092	upregulated
cellular response to hormone stimulus (GO:0032870)	2.61616	7.83668	0.413539	0.0500122	['ROBO2', 'NCOA2', 'STAT5B', 'MEF2C', 'NR3C1']	Gene Ontology Biological Process (2018 version)	1.30092	downregulated
regulation of protein serine/threonine kinase activity (GO:0071900)	2.61616	7.83668	0.413539	0.0500122	['UVRAG', 'LRP5', 'DAB2IP', 'CAMK1', 'TRIB2']	Gene Ontology Biological Process (2018 version)	1.30092	downregulated
regulation of hydrolase activity (GO:0051336)	2.61616	7.83668	0.413539	0.0500122	['EPHA4', 'PLXND1', 'DAB2IP', 'EFNA5', 'FGD1']	Gene Ontology Biological Process (2018 version)	1.30092	downregulated
response to endoplasmic reticulum stress (GO:0034976)	2.35628	7.05684	0.371537	0.0500409	['CREB3L1', 'ATP2A2', 'CHAC1', 'THBS1', 'ATF4', 'HERPUD1']	Gene Ontology Biological Process (2018 version)	1.30067	upregulated
DNA-templated transcription, termination (GO:0006353)	2.35628	7.05684	0.371537	0.0500409	['PRMT5', 'TAF1D', 'POLR1C', 'CD3EAP', 'THOC5', 'MAGOHB']	Gene Ontology Biological Process (2018 version)	1.30067	upregulated
nuclear hormone receptor binding (GO:0035257)	3.01613	8.96491	0.362135	0.0511842	['NCOA2', 'TCF7L2', 'RXRA', 'TAF7']	Gene Ontology Molecular Function (2018 version)	1.29086	downregulated
glycosaminoglycan catabolic process (GO:0006027)	3.01613	8.96491	0.413539	0.0511842	['HGSNAT', 'IDS', 'GPC6', 'CD44']	Gene Ontology Biological Process (2018 version)	1.29086	downregulated
ribosome assembly (GO:0042255)	3.01613	8.96491	0.374318	0.0511842	['C1QBP', 'MRTO4', 'NOP2', 'RPS27L']	Gene Ontology Biological Process (2018 version)	1.29086	upregulated
positive regulation of cell migration (GO:0030335)	1.86565	5.52382	0.374318	0.0517777	['SEMA3C', 'GLIPR2', 'C1QBP', 'PDPN', 'PDGFA', 'ACTN4', 'ARHGEF2', 'GTSE1', 'THBS1', 'VEGFA']	Gene Ontology Biological Process (2018 version)	1.28586	upregulated
negative regulation of programmed cell death (GO:0043069)	1.6114	4.76804	0.374318	0.0518739	['ASNS', 'PA2G4', 'PARK7', 'AATF', 'YBX3', 'THBS1', 'VEGFA', 'BABAM2', 'PIDD1', 'HAX1', 'BAG1', 'PDPN', 'ROR1', 'ARHGEF2', 'ATF5', 'EPHA2']	Gene Ontology Biological Process (2018 version)	1.28505	upregulated
spindle pole (GO:0000922)	2.33283	6.89933	0.258377	0.0519486	['PSRC1', 'CTDP1', 'SPAG5', 'PMEPA1', 'CEP95', 'EML1']	Gene Ontology Cellular Component (2018 version)	1.28443	upregulated
cadherin binding (GO:0045296)	1.70842	5.05062	0.362135	0.0520104	['TMOD3', 'IDH1', 'DAB2IP', 'ARHGAP18', 'FNBP1L', 'CD2AP', 'RAB11B', 'EPN2', 'STK24', 'MYO6', 'ITGA6', 'ERC1', 'WASF2']	Gene Ontology Molecular Function (2018 version)	1.28391	downregulated
positive regulation of protein catabolic process (GO:0045732)	2.58161	7.61978	0.413539	0.0522577	['TNFSF12', 'DAB2IP', 'DACT1', 'SH3D19', 'ANAPC2']	Gene Ontology Biological Process (2018 version)	1.28185	downregulated
positive regulation of leukocyte migration (GO:0002687)	3.79094	11.1744	0.413539	0.0524624	['PLVAP', 'CXCL5', 'PF4']	Gene Ontology Biological Process (2018 version)	1.28015	downregulated
negative regulation of endothelial cell migration (GO:0010596)	3.79094	11.1744	0.413539	0.0524624	['MEF2C', 'DAB2IP', 'STC1']	Gene Ontology Biological Process (2018 version)	1.28015	downregulated
response to glucagon (GO:0033762)	3.79094	11.1744	0.413539	0.0524624	['GNB4', 'ADCY2', 'GNG11']	Gene Ontology Biological Process (2018 version)	1.28015	downregulated
Cajal body (GO:0015030)	3.79094	11.1744	0.258377	0.0524624	['NOP58', 'LSG1', 'ZPR1']	Gene Ontology Cellular Component (2018 version)	1.28015	upregulated
keratan sulfate metabolic process (GO:0042339)	3.79094	11.1744	0.413539	0.0524624	['ST3GAL1', 'CHST2', 'B4GALT4']	Gene Ontology Biological Process (2018 version)	1.28015	downregulated
epithelial tube morphogenesis (GO:0060562)	3.79094	11.1744	0.413539	0.0524624	['MEF2C', 'PRKX', 'MTSS1']	Gene Ontology Biological Process (2018 version)	1.28015	downregulated
protein tyrosine/serine/threonine phosphatase activity (GO:0008138)	3.79094	11.1744	0.362135	0.0524624	['DUSP4', 'PALD1', 'DUSP7']	Gene Ontology Molecular Function (2018 version)	1.28015	downregulated
protein phosphorylated amino acid binding (GO:0045309)	3.79094	11.1744	0.362135	0.0524624	['RASA1', 'NCK2', 'LDLRAP1']	Gene Ontology Molecular Function (2018 version)	1.28015	downregulated
regulation of protein kinase B signaling (GO:0051896)	2.02937	5.97419	0.413539	0.0526621	['TCF7L2', 'HIP1', 'ANGPT1', 'DAG1', 'SPRY2', 'FYN', 'ARRB2', 'FGF1']	Gene Ontology Biological Process (2018 version)	1.2785	downregulated
regulation of transcription from RNA polymerase II promoter (GO:0006357)	1.31007	3.85248	0.374318	0.0528304	['CCNK', 'CAMK2D', 'USP15', 'CTDP1', 'BEX1', 'TSHZ1', 'SUV39H1', 'TCF7', 'NOP2', 'CREM', 'PARK7', 'NOC2L', 'AATF', 'LOXL2', 'TCEAL8', 'C1QBP', 'CREG1', 'SMYD2', 'KMT5A', 'BRD7', 'IER5', 'SKIL', 'LYAR', 'HOXA5', 'TCEAL9', 'TGIF1', 'IL33', 'SMAD1', 'SMAD3', 'TGFB3', 'NCOA3', 'SS18L2', 'KCTD1', 'RRP1B', 'MEIS2', 'HIC1', 'VEGFA', 'HAX1', 'PSMC3', 'TBPL1', 'RARB', 'HOXB2', 'ARHGEF2', 'NUPR1', 'ATF5', …	Gene Ontology Biological Process (2018 version)	1.27712	upregulated
vasculature development (GO:0001944)	6.02008	17.7028	0.374318	0.0528327	['ERRFI1', 'STRA6']	Gene Ontology Biological Process (2018 version)	1.2771	upregulated
regulation of mitochondrial translation (GO:0070129)	6.02008	17.7028	0.374318	0.0528327	['ALKBH1', 'C1QBP']	Gene Ontology Biological Process (2018 version)	1.2771	upregulated
intrinsic component of the cytoplasmic side of the plasma membrane (GO:0031235)	6.02008	17.7028	0.465126	0.0528327	['RASA1', 'DAB2IP']	Gene Ontology Cellular Component (2018 version)	1.2771	downregulated
adrenergic receptor binding (GO:0031690)	6.02008	17.7028	0.35198	0.0528327	['UCHL1', 'C1QBP']	Gene Ontology Molecular Function (2018 version)	1.2771	upregulated
positive regulation of protein export from nucleus (GO:0046827)	6.02008	17.7028	0.413539	0.0528327	['TCF7L2', 'CAMK1']	Gene Ontology Biological Process (2018 version)	1.2771	downregulated
negative regulation of protein processing (GO:0010955)	6.02008	17.7028	0.374318	0.0528327	['CHAC1', 'THBS1']	Gene Ontology Biological Process (2018 version)	1.2771	upregulated
transmembrane receptor protein phosphatase activity (GO:0019198)	6.02008	17.7028	0.362135	0.0528327	['PTPRD', 'PTPRF']	Gene Ontology Molecular Function (2018 version)	1.2771	downregulated
transmembrane receptor protein tyrosine phosphatase activity (GO:0005001)	6.02008	17.7028	0.362135	0.0528327	['PTPRD', 'PTPRF']	Gene Ontology Molecular Function (2018 version)	1.2771	downregulated
positive regulation of CREB transcription factor activity (GO:0032793)	6.02008	17.7028	0.413539	0.0528327	['CRTC3', 'CRTC1']	Gene Ontology Biological Process (2018 version)	1.2771	downregulated
cardiac muscle cell differentiation (GO:0055007)	6.02008	17.7028	0.413539	0.0528327	['AKAP13', 'MEF2C']	Gene Ontology Biological Process (2018 version)	1.2771	downregulated
maintenance of protein location in nucleus (GO:0051457)	6.02008	17.7028	0.413539	0.0528327	['SUN2', 'ARL2BP']	Gene Ontology Biological Process (2018 version)	1.2771	downregulated
oxidoreductase activity, acting on NAD(P)H, quinone or similar compound as acceptor (GO:0016655)	6.02008	17.7028	0.362135	0.0528327	['NQO1', 'NQO2']	Gene Ontology Molecular Function (2018 version)	1.2771	downregulated
pyrimidine nucleoside biosynthetic process (GO:0046134)	6.02008	17.7028	0.374318	0.0528327	['UCK1', 'UCKL1']	Gene Ontology Biological Process (2018 version)	1.2771	upregulated
negative regulation of platelet-derived growth factor receptor signaling pathway (GO:0010642)	6.02008	17.7028	0.374318	0.0528327	['LRP1', 'PDGFA']	Gene Ontology Biological Process (2018 version)	1.2771	upregulated
positive regulation of mesonephros development (GO:0061213)	6.02008	17.7028	0.374318	0.0528327	['BASP1', 'VEGFA']	Gene Ontology Biological Process (2018 version)	1.2771	upregulated
negative regulation of adherens junction organization (GO:1903392)	6.02008	17.7028	0.374318	0.0528327	['THBS1', 'PHLDB2']	Gene Ontology Biological Process (2018 version)	1.2771	upregulated
pseudouridine synthesis (GO:0001522)	6.02008	17.7028	0.374318	0.0528327	['PUS10', 'PUS1']	Gene Ontology Biological Process (2018 version)	1.2771	upregulated
myotube differentiation (GO:0014902)	6.02008	17.7028	0.413539	0.0528327	['MEF2C', 'ADAM12']	Gene Ontology Biological Process (2018 version)	1.2771	downregulated
L-alpha-amino acid transmembrane transport (GO:1902475)	6.02008	17.7028	0.374318	0.0528327	['SLC7A5', 'SLC3A2']	Gene Ontology Biological Process (2018 version)	1.2771	upregulated
pyrimidine-containing compound metabolic process (GO:0072527)	6.02008	17.7028	0.374318	0.0528327	['UCK1', 'UCKL1']	Gene Ontology Biological Process (2018 version)	1.2771	upregulated
filopodium assembly (GO:0046847)	6.02008	17.7028	0.413539	0.0528327	['S1PR2', 'FGD1']	Gene Ontology Biological Process (2018 version)	1.2771	downregulated
endoderm development (GO:0007492)	6.02008	17.7028	0.413539	0.0528327	['DUSP4', 'KIF16B']	Gene Ontology Biological Process (2018 version)	1.2771	downregulated
GTPase activity (GO:0003924)	1.85676	5.45166	0.362135	0.0530715	['RAB43', 'SEPT10', 'RASA1', 'GNAI3', 'GNAS', 'GNG11', 'RAB22A', 'RHOBTB1', 'ARF6', 'RAB11B']	Gene Ontology Molecular Function (2018 version)	1.27514	downregulated
early endosome (GO:0005769)	1.85676	5.45166	0.465126	0.0530715	['EPHA4', 'UVRAG', 'VCAM1', 'KIF16B', 'TMEM108', 'WDFY2', 'LDLRAP1', 'DKK1', 'RAB22A', 'TBC1D16']	Gene Ontology Cellular Component (2018 version)	1.27514	downregulated
cellular response to organic cyclic compound (GO:0071407)	2.1489	6.3068	0.414423	0.0531361	['MEF2C', 'CASP7', 'IMPACT', 'INSIG1', 'CASP3', 'ADCY2', 'NR3C1']	Gene Ontology Biological Process (2018 version)	1.27461	downregulated
Golgi membrane (GO:0000139)	1.57971	4.62812	0.465126	0.0534116	['RHBDF1', 'APP', 'SREBF1', 'MBTPS1', 'CHPF', 'STX16', 'GNAI3', 'PLEKHA8', 'RAB43', 'MAN2A2', 'MAN2A1', 'MGAT5', 'MAN1C1', 'ST3GAL1', 'ST6GALNAC4', 'CHST2', 'B4GALT4']	Gene Ontology Cellular Component (2018 version)	1.27236	downregulated
vesicle-mediated transport (GO:0016192)	1.60305	4.68659	0.41766	0.053743	['LRPAP1', 'UVRAG', 'APP', 'WIPF1', 'STX16', 'APLP2', 'VTA1', 'FNBP1L', 'RAB22A', 'RAB11B', 'RAB43', 'KIF16B', 'MYO6', 'ERC1', 'GPRASP1', 'ARF6']	Gene Ontology Biological Process (2018 version)	1.26968	downregulated
epidermal growth factor receptor signaling pathway (GO:0007173)	2.95907	8.63651	0.418211	0.0540061	['DGKD', 'KIF16B', 'NCK2', 'CBLB']	Gene Ontology Biological Process (2018 version)	1.26756	downregulated
positive regulation of cell cycle (GO:0045787)	2.54795	7.41053	0.381576	0.0545612	['CCNK', 'PSRC1', 'EIF4EBP1', 'ASNS', 'MEIS2']	Gene Ontology Biological Process (2018 version)	1.26312	upregulated
DNA damage response, signal transduction by p53 class mediator (GO:0030330)	2.54795	7.41053	0.381576	0.0545612	['PIDD1', 'BTG2', 'SESN2', 'RPS27L', 'GTSE1']	Gene Ontology Biological Process (2018 version)	1.26312	upregulated
regulation of anatomical structure morphogenesis (GO:0022603)	2.54795	7.41053	0.381576	0.0545612	['SPARC', 'WARS', 'ADGRA2', 'PHLDB2', 'EPHA2']	Gene Ontology Biological Process (2018 version)	1.26312	upregulated
negative regulation of binding (GO:0051100)	2.54795	7.41053	0.421011	0.0545612	['LRPAP1', 'ID1', 'CAMK1', 'DKK1', 'DACT1']	Gene Ontology Biological Process (2018 version)	1.26312	downregulated
positive regulation of DNA metabolic process (GO:0051054)	2.54795	7.41053	0.381576	0.0545612	['BABAM2', 'TGFB3', 'PDGFA', 'DNA2', 'GNL3']	Gene Ontology Biological Process (2018 version)	1.26312	upregulated
actin binding (GO:0003779)	1.78265	5.1617	0.371673	0.0552703	['HIP1', 'WIPF1', 'MYO6', 'DAG1', 'MYO18A', 'PHACTR1', 'IQGAP2', 'RCSD1', 'PPP1R9A', 'CORO2B', 'MTSS1']	Gene Ontology Molecular Function (2018 version)	1.25751	downregulated
regulation of Wnt signaling pathway (GO:0030111)	2.28729	6.59717	0.389098	0.0558956	['LRP1', 'NXN', 'FRZB', 'SULF1', 'HIC1', 'NKD1']	Gene Ontology Biological Process (2018 version)	1.25262	upregulated
negative regulation of protein kinase activity (GO:0006469)	2.28729	6.59717	0.42579	0.0558956	['CDKN1C', 'LRP5', 'DAB2IP', 'TAF7', 'TRIB2', 'PPM1F']	Gene Ontology Biological Process (2018 version)	1.25262	downregulated
regulation of cell motility (GO:2000145)	2.28729	6.59717	0.42579	0.0558956	['PLXND1', 'ARHGAP18', 'SGK3', 'PRKX', 'RHOBTB1', 'AMOT']	Gene Ontology Biological Process (2018 version)	1.25262	downregulated
circulatory system development (GO:0072359)	2.28729	6.59717	0.42579	0.0558956	['AKAP13', 'MEF2C', 'CITED2', 'SH3PXD2B', 'ECE1', 'BCOR']	Gene Ontology Biological Process (2018 version)	1.25262	downregulated
sulfur compound catabolic process (GO:0044273)	3.67228	10.5618	0.42579	0.0563546	['GGT5', 'IDS', 'ADO']	Gene Ontology Biological Process (2018 version)	1.24907	downregulated
carboxylic acid transmembrane transport (GO:1905039)	3.67228	10.5618	0.389098	0.0563546	['SLC7A5', 'SLC38A1', 'STRA6']	Gene Ontology Biological Process (2018 version)	1.24907	upregulated
regulation of mitochondrial membrane potential (GO:0051881)	3.67228	10.5618	0.389098	0.0563546	['PYCR1', 'PARK7', 'SLC25A33']	Gene Ontology Biological Process (2018 version)	1.24907	upregulated
regulation of synapse assembly (GO:0051963)	3.67228	10.5618	0.42579	0.0563546	['ROBO2', 'PTPRD', 'MEF2C']	Gene Ontology Biological Process (2018 version)	1.24907	downregulated
negative regulation of cell-substrate adhesion (GO:0010812)	3.67228	10.5618	0.42579	0.0563546	['RASA1', 'EFNA5', 'AJAP1']	Gene Ontology Biological Process (2018 version)	1.24907	downregulated
positive regulation of DNA replication (GO:0045740)	3.67228	10.5618	0.389098	0.0563546	['TGFB3', 'PDGFA', 'DNA2']	Gene Ontology Biological Process (2018 version)	1.24907	upregulated
positive regulation of peptidyl-serine phosphorylation (GO:0033138)	2.51515	7.20858	0.427116	0.0569227	['APP', 'DOCK7', 'SPRY2', 'CAMK1', 'CD44']	Gene Ontology Biological Process (2018 version)	1.24471	downregulated
protein maturation (GO:0051604)	2.51515	7.20858	0.427116	0.0569227	['RHBDF1', 'CPD', 'PSEN2', 'ECE1', 'CPXM1']	Gene Ontology Biological Process (2018 version)	1.24471	downregulated
microtubule binding (GO:0008017)	1.90336	5.45441	0.374316	0.0569446	['POLB', 'PSRC1', 'DST', 'SPAG5', 'REEP4', 'MAST2', 'ARHGEF2', 'EML1', 'DNM1']	Gene Ontology Molecular Function (2018 version)	1.24455	upregulated
Golgi subcompartment (GO:0098791)	1.5423	4.40882	0.468606	0.0573489	['RHBDF1', 'SREBF1', 'MBTPS1', 'CHPF', 'STX16', 'GNAI3', 'TRAPPC9', 'PLEKHA8', 'NBEA', 'MAN2A2', 'MAN2A1', 'MGAT5', 'MYO18A', 'MAN1C1', 'ST3GAL1', 'ST6GALNAC4', 'CHST2', 'B4GALT4']	Gene Ontology Cellular Component (2018 version)	1.24148	downregulated
regulation of vesicle-mediated transport (GO:0060627)	2.09936	5.96109	0.429456	0.0584562	['UVRAG', 'TBCK', 'HIP1', 'AP2S1', 'GAS1', 'TBC1D16', 'RAB11B']	Gene Ontology Biological Process (2018 version)	1.23317	downregulated
mitochondrion organization (GO:0007005)	1.97791	5.59637	0.397503	0.0590463	['AGTPBP1', 'PITRM1', 'TIMM9', 'PARK7', 'SLC25A33', 'HK2', 'DNM1', 'TMEM70']	Gene Ontology Biological Process (2018 version)	1.22881	upregulated
activation of GTPase activity (GO:0090630)	2.48319	7.01361	0.429456	0.059342	['TBCK', 'DOCK7', 'TAX1BP3', 'ANAPC2', 'TBC1D16']	Gene Ontology Biological Process (2018 version)	1.22664	downregulated
regulation of neuron differentiation (GO:0045664)	2.48319	7.01361	0.429456	0.059342	['MEF2C', 'IMPACT', 'PCP4', 'ID1', 'DKK1']	Gene Ontology Biological Process (2018 version)	1.22664	downregulated
sialylation (GO:0097503)	5.58979	15.782	0.429456	0.0594054	['ST3GAL1', 'ST6GALNAC4']	Gene Ontology Biological Process (2018 version)	1.22617	downregulated
DNA alkylation (GO:0006305)	5.58979	15.782	0.429456	0.0594054	['MTRR', 'DNMT3A']	Gene Ontology Biological Process (2018 version)	1.22617	downregulated
Notch receptor processing (GO:0007220)	5.58979	15.782	0.429456	0.0594054	['PSEN2', 'ADAM10']	Gene Ontology Biological Process (2018 version)	1.22617	downregulated
DNA methylation or demethylation (GO:0044728)	5.58979	15.782	0.429456	0.0594054	['MTRR', 'DNMT3A']	Gene Ontology Biological Process (2018 version)	1.22617	downregulated
DNA-directed RNA polymerase complex (GO:0000428)	5.58979	15.782	0.285436	0.0594054	['POLR1C', 'POLR1D']	Gene Ontology Cellular Component (2018 version)	1.22617	upregulated
regulation of osteoblast proliferation (GO:0033688)	5.58979	15.782	0.429456	0.0594054	['NELL1', 'TMEM119']	Gene Ontology Biological Process (2018 version)	1.22617	downregulated
linoleic acid metabolic process (GO:0043651)	5.58979	15.782	0.429456	0.0594054	['GSTM2', 'PNPLA8']	Gene Ontology Biological Process (2018 version)	1.22617	downregulated
negative regulation of response to wounding (GO:1903035)	5.58979	15.782	0.429456	0.0594054	['EPHA4', 'AJAP1']	Gene Ontology Biological Process (2018 version)	1.22617	downregulated
ruffle organization (GO:0031529)	5.58979	15.782	0.397503	0.0594054	['TPM1', 'ARFIP2']	Gene Ontology Biological Process (2018 version)	1.22617	upregulated
artery development (GO:0060840)	5.58979	15.782	0.397503	0.0594054	['VEGFA', 'STRA6']	Gene Ontology Biological Process (2018 version)	1.22617	upregulated
regulation of membrane depolarization (GO:0003254)	5.58979	15.782	0.397503	0.0594054	['CAMK2D', 'RANGRF']	Gene Ontology Biological Process (2018 version)	1.22617	upregulated
regulation of reactive oxygen species biosynthetic process (GO:1903426)	5.58979	15.782	0.397503	0.0594054	['PARK7', 'SLC25A33']	Gene Ontology Biological Process (2018 version)	1.22617	upregulated
neuromuscular process (GO:0050905)	5.58979	15.782	0.397503	0.0594054	['AGTPBP1', 'STRA6']	Gene Ontology Biological Process (2018 version)	1.22617	upregulated
negative regulation of translational initiation (GO:0045947)	5.58979	15.782	0.397503	0.0594054	['EIF4EBP1', 'ATF4']	Gene Ontology Biological Process (2018 version)	1.22617	upregulated
peptidyl-lysine methylation (GO:0018022)	5.58979	15.782	0.397503	0.0594054	['SMYD2', 'KMT5A']	Gene Ontology Biological Process (2018 version)	1.22617	upregulated
positive regulation of cell migration involved in sprouting angiogenesis (GO:0090050)	5.58979	15.782	0.397503	0.0594054	['RHOJ', 'VEGFA']	Gene Ontology Biological Process (2018 version)	1.22617	upregulated
transferase activity, transferring amino-acyl groups (GO:0016755)	5.58979	15.782	0.380349	0.0594054	['CHAC1', 'TGM2']	Gene Ontology Molecular Function (2018 version)	1.22617	upregulated
negative regulation of striated muscle cell differentiation (GO:0051154)	5.58979	15.782	0.429456	0.0594054	['HDAC5', 'DKK1']	Gene Ontology Biological Process (2018 version)	1.22617	downregulated
muscle alpha-actinin binding (GO:0051371)	5.58979	15.782	0.380349	0.0594054	['MYBPC1', 'PALLD']	Gene Ontology Molecular Function (2018 version)	1.22617	upregulated
regulation of necroptotic process (GO:0060544)	5.58979	15.782	0.397503	0.0594054	['ARHGEF2', 'YBX3']	Gene Ontology Biological Process (2018 version)	1.22617	upregulated
dicarboxylic acid metabolic process (GO:0043648)	2.85117	8.02639	0.430776	0.0598976	['STAT5B', 'GCLC', 'MTRR', 'IDH1']	Gene Ontology Biological Process (2018 version)	1.22259	downregulated
regulation of pathway-restricted SMAD protein phosphorylation (GO:0060393)	2.85117	8.02639	0.397883	0.0598976	['RBPMS', 'TGFB3', 'CSNK2B', 'PMEPA1']	Gene Ontology Biological Process (2018 version)	1.22259	upregulated
renal system development (GO:0072001)	2.85117	8.02639	0.397883	0.0598976	['SULF1', 'STRA6', 'WNT4', 'VEGFA']	Gene Ontology Biological Process (2018 version)	1.22259	upregulated
muscle cell differentiation (GO:0042692)	3.56082	9.99557	0.430776	0.0603799	['MBNL1', 'MEF2C', 'SEMA4C']	Gene Ontology Biological Process (2018 version)	1.21911	downregulated
organic hydroxy compound transport (GO:0015850)	3.56082	9.99557	0.430776	0.0603799	['ABCC3', 'NCOA2', 'RXRA']	Gene Ontology Biological Process (2018 version)	1.21911	downregulated
regulation of muscle cell differentiation (GO:0051147)	3.56082	9.99557	0.430776	0.0603799	['MAPK11', 'MEF2C', 'CAMK1']	Gene Ontology Biological Process (2018 version)	1.21911	downregulated
regulation of response to DNA damage stimulus (GO:2001020)	3.56082	9.99557	0.397883	0.0603799	['ARMT1', 'SMYD2', 'KMT5A']	Gene Ontology Biological Process (2018 version)	1.21911	upregulated
organic hydroxy compound transport (GO:0015850)	3.56082	9.99557	0.397883	0.0603799	['STARD5', 'SLC16A1', 'STRA6']	Gene Ontology Biological Process (2018 version)	1.21911	upregulated
actin polymerization or depolymerization (GO:0008154)	3.56082	9.99557	0.397883	0.0603799	['CFL2', 'MICAL3', 'DSTN']	Gene Ontology Biological Process (2018 version)	1.21911	upregulated
DNA-directed 5'-3' RNA polymerase activity (GO:0003899)	3.56082	9.99557	0.381632	0.0603799	['POLR3C', 'POLR1C', 'POLR1D']	Gene Ontology Molecular Function (2018 version)	1.21911	upregulated
histone deacetylase binding (GO:0042826)	2.45202	6.8253	0.398246	0.0618192	['TOP2B', 'HDAC5', 'MEF2C', 'BCOR', 'DACT1']	Gene Ontology Molecular Function (2018 version)	1.20888	downregulated
regulation of peptidyl-tyrosine phosphorylation (GO:0050730)	2.45202	6.8253	0.439603	0.0618192	['APP', 'ANGPT1', 'FYN', 'EFNA5', 'CD44']	Gene Ontology Biological Process (2018 version)	1.20888	downregulated
response to lipid (GO:0033993)	2.06758	5.74318	0.440723	0.0621792	['RPS6KA3', 'STAT5B', 'RXRA', 'CITED1', 'PALM3', 'CXCL5', 'PF4']	Gene Ontology Biological Process (2018 version)	1.20635	downregulated
extracellular matrix organization (GO:0030198)	1.79676	4.97512	0.411495	0.0627282	['COL18A1', 'LAMA5', 'SPARC', 'BMP1', 'MMP2', 'COL12A1', 'HTRA1', 'PDGFA', 'THBS1', 'LOXL2']	Gene Ontology Biological Process (2018 version)	1.20254	upregulated
transcription coactivator activity (GO:0003713)	1.69408	4.68655	0.392441	0.0628861	['RBPMS', 'ACTN1', 'TGFB1I1', 'NCOA3', 'TAF10', 'TBPL1', 'RARB', 'ACTN4', 'RRP1B', 'PARK7', 'BRD7', 'GTF2F1']	Gene Ontology Molecular Function (2018 version)	1.20145	upregulated
lysosomal membrane (GO:0005765)	1.69408	4.68655	0.468606	0.0628861	['HGSNAT', 'LMBRD1', 'GAA', 'MYO6', 'PSAP', 'GNAI3', 'AP2S1', 'PSEN2', 'GNB4', 'CDIP1', 'ECE1', 'TECPR1']	Gene Ontology Cellular Component (2018 version)	1.20145	downregulated
proteolysis (GO:0006508)	1.69408	4.68655	0.442431	0.0628861	['GGT5', 'RHBDF1', 'MBTPS1', 'CASP7', 'CPQ', 'CPD', 'CASP3', 'PSEN2', 'CBLB', 'ECE1', 'CPXM1', 'ADAMTS12']	Gene Ontology Biological Process (2018 version)	1.20145	downregulated
positive regulation of protein binding (GO:0032092)	2.80012	7.74276	0.442431	0.0629662	['APP', 'TCF7L2', 'MEF2C', 'DACT1']	Gene Ontology Biological Process (2018 version)	1.20089	downregulated
negative regulation of apoptotic process (GO:0043066)	1.522	4.20703	0.442431	0.0630302	['EPHA4', 'MEF2C', 'TSLP', 'ANGPT1', 'CITED1', 'CITED2', 'PSEN2', 'NDNF', 'DKK1', 'RPS6KA3', 'GCLC', 'MYC', 'CASP3', 'RASA1', 'MYO18A', 'SPRY2', 'ERC1', 'CD44']	Gene Ontology Biological Process (2018 version)	1.20045	downregulated
transcription regulatory region sequence-specific DNA binding (GO:0000976)	1.68794	4.63531	0.398246	0.0641754	['SREBF1', 'NR4A1', 'MEF2C', 'RXRA', 'NFYA', 'THRA', 'TEF', 'TUSC1', 'ARID5B', 'HOXD9', 'HOXD8', 'ETV5']	Gene Ontology Molecular Function (2018 version)	1.19263	downregulated
positive regulation of developmental process (GO:0051094)	2.20133	6.04028	0.411495	0.0643178	['BMP1', 'C1QBP', 'NCOA3', 'PA2G4', 'DDHD1', 'CTGF']	Gene Ontology Biological Process (2018 version)	1.19167	upregulated
protein modification by small protein removal (GO:0070646)	1.73211	4.74819	0.411495	0.0644875	['POLB', 'BABAM2', 'IL33', 'SMAD1', 'UCHL1', 'USP15', 'SMAD3', 'PSMC3', 'TAF10', 'AXIN2', 'UCHL5']	Gene Ontology Biological Process (2018 version)	1.19052	upregulated
organic cyclic compound biosynthetic process (GO:1901362)	3.45591	9.47104	0.446259	0.0645359	['LSS', 'TRERF1', 'MOCS1']	Gene Ontology Biological Process (2018 version)	1.1902	downregulated
regulation of dendrite development (GO:0050773)	3.45591	9.47104	0.446259	0.0645359	['MEF2C', 'DAB2IP', 'ARF6']	Gene Ontology Biological Process (2018 version)	1.1902	downregulated
regulation of peptidyl-threonine phosphorylation (GO:0010799)	3.45591	9.47104	0.446259	0.0645359	['APP', 'SPRY2', 'S1PR2']	Gene Ontology Biological Process (2018 version)	1.1902	downregulated
base-excision repair (GO:0006284)	3.45591	9.47104	0.411495	0.0645359	['POLB', 'SMUG1', 'DNA2']	Gene Ontology Biological Process (2018 version)	1.1902	upregulated
cytoskeleton (GO:0005856)	1.49796	4.10007	0.468606	0.0647584	['MYLIP', 'SEPT10', 'HIP1', 'GYPC', 'WIPF1', 'TMOD3', 'IQGAP2', 'PPP1R9A', 'CORO2B', 'SMARCA2', 'MTSS1', 'PJA2', 'CD2AP', 'ING4', 'SPRY2', 'TAX1BP3', 'WASF2', 'MAPRE2', 'ANAPC2']	Gene Ontology Cellular Component (2018 version)	1.1887	downregulated
apoptotic process (GO:0006915)	1.78031	4.84765	0.446259	0.0656826	['ING4', 'CASP9', 'APP', 'CASP7', 'HIP1', 'SEMA6A', 'MYC', 'TNFSF12', 'CASP3', 'CDIP1']	Gene Ontology Biological Process (2018 version)	1.18255	downregulated
RNA polymerase II core promoter proximal region sequence-specific DNA binding (GO:0000978)	1.72512	4.69215	0.398246	0.0658812	['NR4A1', 'TCF7L2', 'MEF2C', 'MYC', 'FOXJ2', 'ETV1', 'MEOX2', 'NR3C1', 'SSBP2', 'SSBP3', 'KDM6A']	Gene Ontology Molecular Function (2018 version)	1.18124	downregulated
lysosome (GO:0005764)	1.5547	4.22711	0.468606	0.0659454	['UVRAG', 'HGSNAT', 'CPQ', 'GAA', 'GNAI3', 'PSEN2', 'ECE1', 'LIPA', 'LMBRD1', 'TCN2', 'MYO6', 'PSAP', 'GNB4', 'IDS', 'GPC6', 'TECPR1']	Gene Ontology Cellular Component (2018 version)	1.18082	downregulated
cell-cell adhesion via plasma-membrane adhesion molecules (GO:0098742)	2.03674	5.5347	0.446259	0.0660438	['PTPRD', 'ROBO2', 'ALCAM', 'VCAM1', 'GYPC', 'FAT4', 'SCARF2']	Gene Ontology Biological Process (2018 version)	1.18017	downregulated
positive regulation of cellular amide metabolic process (GO:0034250)	2.75085	7.47226	0.411495	0.0661159	['RPS27L', 'EIF3C', 'CLU', 'THBS1']	Gene Ontology Biological Process (2018 version)	1.17969	upregulated
positive regulation of leukocyte chemotaxis (GO:0002690)	2.75085	7.47226	0.411495	0.0661159	['C1QBP', 'THBS1', 'PLA2G7', 'VEGFA']	Gene Ontology Biological Process (2018 version)	1.17969	upregulated
negative regulation of reactive oxygen species metabolic process (GO:2000378)	5.21687	14.1609	0.411495	0.0662416	['PARK7', 'AATF']	Gene Ontology Biological Process (2018 version)	1.17887	upregulated
positive regulation of focal adhesion assembly (GO:0051894)	5.21687	14.1609	0.411495	0.0662416	['THY1', 'VEGFA']	Gene Ontology Biological Process (2018 version)	1.17887	upregulated
regulation of protein sumoylation (GO:0033233)	5.21687	14.1609	0.411495	0.0662416	['PARK7', 'GNL3']	Gene Ontology Biological Process (2018 version)	1.17887	upregulated
positive regulation of transcription of Notch receptor target (GO:0007221)	5.21687	14.1609	0.446259	0.0662416	['PLXND1', 'MAML3']	Gene Ontology Biological Process (2018 version)	1.17887	downregulated
aspartic-type peptidase activity (GO:0070001)	5.21687	14.1609	0.398246	0.0662416	['CASP3', 'PSEN2']	Gene Ontology Molecular Function (2018 version)	1.17887	downregulated
receptor antagonist activity (GO:0048019)	5.21687	14.1609	0.398246	0.0662416	['LRPAP1', 'DKK1']	Gene Ontology Molecular Function (2018 version)	1.17887	downregulated
G-protein beta/gamma-subunit complex binding (GO:0031683)	5.21687	14.1609	0.398246	0.0662416	['GNAI3', 'GNAS']	Gene Ontology Molecular Function (2018 version)	1.17887	downregulated
CXCR chemokine receptor binding (GO:0045236)	5.21687	14.1609	0.398246	0.0662416	['CXCL5', 'PF4']	Gene Ontology Molecular Function (2018 version)	1.17887	downregulated
ligand-dependent nuclear receptor binding (GO:0016922)	5.21687	14.1609	0.398246	0.0662416	['NCOA2', 'RXRA']	Gene Ontology Molecular Function (2018 version)	1.17887	downregulated
negative regulation of stress fiber assembly (GO:0051497)	5.21687	14.1609	0.411495	0.0662416	['ARHGAP28', 'PHLDB2']	Gene Ontology Biological Process (2018 version)	1.17887	upregulated
positive regulation of macrophage activation (GO:0043032)	5.21687	14.1609	0.411495	0.0662416	['IL33', 'THBS1']	Gene Ontology Biological Process (2018 version)	1.17887	upregulated
2-oxoglutarate metabolic process (GO:0006103)	5.21687	14.1609	0.411495	0.0662416	['GOT1', 'GPT2']	Gene Ontology Biological Process (2018 version)	1.17887	upregulated
heterocycle biosynthetic process (GO:0018130)	5.21687	14.1609	0.411495	0.0662416	['PYCR1', 'ALDH18A1']	Gene Ontology Biological Process (2018 version)	1.17887	upregulated
regulation of multicellular organism growth (GO:0040014)	5.21687	14.1609	0.446259	0.0662416	['APP', 'STAT5B']	Gene Ontology Biological Process (2018 version)	1.17887	downregulated
regulation of insulin-like growth factor receptor signaling pathway (GO:0043567)	5.21687	14.1609	0.446259	0.0662416	['IGFBP4', 'IGFBP2']	Gene Ontology Biological Process (2018 version)	1.17887	downregulated
2-oxoglutarate metabolic process (GO:0006103)	5.21687	14.1609	0.446259	0.0662416	['STAT5B', 'IDH1']	Gene Ontology Biological Process (2018 version)	1.17887	downregulated
regulation of protein localization to membrane (GO:1905475)	5.21687	14.1609	0.446259	0.0662416	['FYN', 'LDLRAP1']	Gene Ontology Biological Process (2018 version)	1.17887	downregulated
virion assembly (GO:0019068)	5.21687	14.1609	0.446259	0.0662416	['RAB43', 'VTA1']	Gene Ontology Biological Process (2018 version)	1.17887	downregulated
serine family amino acid metabolic process (GO:0009069)	5.21687	14.1609	0.446259	0.0662416	['GCLC', 'CDO1']	Gene Ontology Biological Process (2018 version)	1.17887	downregulated
platelet alpha granule membrane (GO:0031092)	5.21687	14.1609	0.468606	0.0662416	['APLP2', 'PHACTR2']	Gene Ontology Cellular Component (2018 version)	1.17887	downregulated
regulation of transcription from RNA polymerase I promoter (GO:0006356)	5.21687	14.1609	0.411495	0.0662416	['WDR43', 'ATF4']	Gene Ontology Biological Process (2018 version)	1.17887	upregulated
platelet alpha granule membrane (GO:0031092)	5.21687	14.1609	0.310705	0.0662416	['SPARC', 'LHFPL2']	Gene Ontology Cellular Component (2018 version)	1.17887	upregulated
positive regulation of stem cell proliferation (GO:2000648)	5.21687	14.1609	0.411495	0.0662416	['PDCD2', 'VEGFA']	Gene Ontology Biological Process (2018 version)	1.17887	upregulated
serine family amino acid metabolic process (GO:0009069)	5.21687	14.1609	0.411495	0.0662416	['SHMT2', 'PSPH']	Gene Ontology Biological Process (2018 version)	1.17887	upregulated
positive regulation by host of viral transcription (GO:0043923)	5.21687	14.1609	0.411495	0.0662416	['CTDP1', 'RRP1B']	Gene Ontology Biological Process (2018 version)	1.17887	upregulated
regulation of lamellipodium organization (GO:1902743)	5.21687	14.1609	0.411495	0.0662416	['PDPN', 'EPHA2']	Gene Ontology Biological Process (2018 version)	1.17887	upregulated
positive regulation of cartilage development (GO:0061036)	5.21687	14.1609	0.411495	0.0662416	['BMP1', 'LOXL2']	Gene Ontology Biological Process (2018 version)	1.17887	upregulated
platelet-derived growth factor receptor signaling pathway (GO:0048008)	5.21687	14.1609	0.411495	0.0662416	['PDGFA', 'PLAT']	Gene Ontology Biological Process (2018 version)	1.17887	upregulated
regulation of T cell migration (GO:2000404)	5.21687	14.1609	0.446259	0.0662416	['APP', 'LRCH1']	Gene Ontology Biological Process (2018 version)	1.17887	downregulated
phosphatidylinositol bisphosphate binding (GO:1902936)	2.39197	6.46755	0.398246	0.0669466	['HIP1', 'KIF16B', 'SH3PXD2B', 'WDR45', 'LDLRAP1']	Gene Ontology Molecular Function (2018 version)	1.17427	downregulated
positive regulation of protein kinase activity (GO:0045860)	1.91711	5.16256	0.45458	0.0676857	['EPHA4', 'STK24', 'DAB2IP', 'EMP2', 'LCP2', 'CAMK1', 'DKK1', 'CAMKK2']	Gene Ontology Biological Process (2018 version)	1.1695	downregulated
lytic vacuole membrane (GO:0098852)	1.76416	4.7238	0.468606	0.0687249	['HGSNAT', 'LMBRD1', 'GAA', 'MYO6', 'PSAP', 'GNAI3', 'PSEN2', 'GNB4', 'ECE1', 'TECPR1']	Gene Ontology Cellular Component (2018 version)	1.16289	downregulated
epithelium development (GO:0060429)	2.16072	5.78348	0.423869	0.0687934	['ERRFI1', 'TAGLN', 'RARB', 'TAGLN2', 'WNT4', 'VEGFA']	Gene Ontology Biological Process (2018 version)	1.16245	upregulated
regulation of ossification (GO:0030278)	3.357	8.98421	0.455866	0.06882	['MEF2C', 'LRP5', 'DKK1']	Gene Ontology Biological Process (2018 version)	1.16229	downregulated
homotypic cell-cell adhesion (GO:0034109)	3.357	8.98421	0.423869	0.06882	['CSRP1', 'MYH9', 'MYL9']	Gene Ontology Biological Process (2018 version)	1.16229	upregulated
positive regulation of neuron death (GO:1901216)	3.357	8.98421	0.423869	0.06882	['EFNB2', 'CLU', 'ATF4']	Gene Ontology Biological Process (2018 version)	1.16229	upregulated
diterpenoid metabolic process (GO:0016101)	2.70328	7.2141	0.4259	0.0693462	['LRP1', 'GPC1', 'DHRS3', 'STRA6']	Gene Ontology Biological Process (2018 version)	1.15898	upregulated
cellular amide metabolic process (GO:0043603)	2.70328	7.2141	0.455866	0.0693462	['STAT5B', 'BTD', 'CPD', 'CPXM1']	Gene Ontology Biological Process (2018 version)	1.15898	downregulated
second-messenger-mediated signaling (GO:0019932)	2.70328	7.2141	0.455866	0.0693462	['DGKD', 'NDNF', 'PPP1R9A', 'CAMKK2']	Gene Ontology Biological Process (2018 version)	1.15898	downregulated
cellular protein catabolic process (GO:0044257)	2.70328	7.2141	0.455866	0.0693462	['MYLIP', 'AP2S1', 'DAB2IP', 'ADAMTS12']	Gene Ontology Biological Process (2018 version)	1.15898	downregulated
positive regulation of catabolic process (GO:0009896)	2.70328	7.2141	0.455866	0.0693462	['TNFSF12', 'DAB2IP', 'DACT1', 'ANAPC2']	Gene Ontology Biological Process (2018 version)	1.15898	downregulated
chromatin (GO:0000785)	1.66382	4.43631	0.468606	0.0695061	['TOP2B', 'TCF7L2', 'MEF2C', 'RXRA', 'MAF', 'KDM4C', 'CITED2', 'MYC', 'ASXL3', 'DNMT3A', 'SMARCA2', 'KDM6A']	Gene Ontology Cellular Component (2018 version)	1.15798	downregulated
cellular protein complex assembly (GO:0043623)	2.0068	5.33515	0.455866	0.0700503	['CAND2', 'UVRAG', 'SEPT10', 'HIP1', 'ANGPT1', 'NCK2', 'AP2S1']	Gene Ontology Biological Process (2018 version)	1.15459	downregulated
protein heterodimerization activity (GO:0046982)	1.70447	4.5283	0.432476	0.0701787	['QTRT1', 'PRMT5', 'TPM4', 'IRAK2', 'NCOA3', 'TPM2', 'TPM1', 'PDGFA', 'SNX5', 'ATF4', 'VEGFA']	Gene Ontology Molecular Function (2018 version)	1.15379	upregulated
positive regulation of peptidyl-tyrosine phosphorylation (GO:0050731)	2.14096	5.66008	0.455866	0.0710973	['EPHA4', 'TSLP', 'ARL2BP', 'ANGPT1', 'EFNA5', 'CD44']	Gene Ontology Biological Process (2018 version)	1.14815	downregulated
peptidyl-serine phosphorylation (GO:0018105)	1.99215	5.23857	0.455866	0.0721068	['RPS6KA3', 'MAST3', 'AKT3', 'SGK3', 'PRKX', 'CAMK1', 'CAMKK2']	Gene Ontology Biological Process (2018 version)	1.14202	downregulated
negative regulation of protein modification process (GO:0031400)	2.65733	6.96755	0.455866	0.0726563	['IMPACT', 'CRTAP', 'FXYD1', 'DAB2IP']	Gene Ontology Biological Process (2018 version)	1.13873	downregulated
negative regulation of neuron apoptotic process (GO:0043524)	2.65733	6.96755	0.455866	0.0726563	['MEF2C', 'CITED1', 'RASA1', 'NDNF']	Gene Ontology Biological Process (2018 version)	1.13873	downregulated
kidney development (GO:0001822)	2.65733	6.96755	0.455866	0.0726563	['ROBO2', 'VANGL2', 'CITED1', 'PRKX']	Gene Ontology Biological Process (2018 version)	1.13873	downregulated
kidney development (GO:0001822)	2.65733	6.96755	0.444968	0.0726563	['SULF1', 'STRA6', 'WNT4', 'VEGFA']	Gene Ontology Biological Process (2018 version)	1.13873	upregulated
regulation of proteasomal protein catabolic process (GO:0061136)	3.26358	8.53151	0.455866	0.0732295	['ALAD', 'RHBDF1', 'DAB2IP']	Gene Ontology Biological Process (2018 version)	1.13531	downregulated
regulation of RNA metabolic process (GO:0051252)	3.26358	8.53151	0.455866	0.0732295	['MBNL1', 'RASA1', 'MBNL3']	Gene Ontology Biological Process (2018 version)	1.13531	downregulated
acyl-CoA metabolic process (GO:0006637)	3.26358	8.53151	0.455866	0.0732295	['HMGCS1', 'DBI', 'ACSF2']	Gene Ontology Biological Process (2018 version)	1.13531	downregulated
receptor tyrosine kinase binding (GO:0030971)	3.26358	8.53151	0.420029	0.0732295	['ANGPT1', 'CBLB', 'TOB1']	Gene Ontology Molecular Function (2018 version)	1.13531	downregulated
RNA polymerase II transcription coactivator activity (GO:0001105)	3.26358	8.53151	0.420029	0.0732295	['CITED1', 'CITED2', 'SMARCA2']	Gene Ontology Molecular Function (2018 version)	1.13531	downregulated
DNA methylation (GO:0006306)	4.89056	12.7784	0.455866	0.073324	['MTRR', 'DNMT3A']	Gene Ontology Biological Process (2018 version)	1.13475	downregulated
transcriptional activator activity, RNA polymerase II distal enhancer sequence-specific binding (GO:0001205)	4.89056	12.7784	0.420029	0.073324	['MEF2C', 'MEOX2']	Gene Ontology Molecular Function (2018 version)	1.13475	downregulated
endocytic vesicle lumen (GO:0071682)	4.89056	12.7784	0.335926	0.073324	['SPARC', 'HSPH1']	Gene Ontology Cellular Component (2018 version)	1.13475	upregulated
positive regulation of actin cytoskeleton reorganization (GO:2000251)	4.89056	12.7784	0.445284	0.073324	['HAX1', 'BAIAP2L1']	Gene Ontology Biological Process (2018 version)	1.13475	upregulated
iron-sulfur cluster assembly (GO:0016226)	4.89056	12.7784	0.445284	0.073324	['GLRX3', 'HSCB']	Gene Ontology Biological Process (2018 version)	1.13475	upregulated
regulation of epithelial cell differentiation (GO:0030856)	4.89056	12.7784	0.455866	0.073324	['PRKX', 'AJAP1']	Gene Ontology Biological Process (2018 version)	1.13475	downregulated
positive regulation of p38MAPK cascade (GO:1900745)	4.89056	12.7784	0.445284	0.073324	['GADD45G', 'VEGFA']	Gene Ontology Biological Process (2018 version)	1.13475	upregulated
negative regulation of microtubule depolymerization (GO:0007026)	4.89056	12.7784	0.455866	0.073324	['HDGFL3', 'ANAPC2']	Gene Ontology Biological Process (2018 version)	1.13475	downregulated
modulation by virus of host morphology or physiology (GO:0019048)	4.89056	12.7784	0.455866	0.073324	['RXRA', 'DAG1']	Gene Ontology Biological Process (2018 version)	1.13475	downregulated
prostaglandin biosynthetic process (GO:0001516)	4.89056	12.7784	0.455866	0.073324	['FAM213B', 'PNPLA8']	Gene Ontology Biological Process (2018 version)	1.13475	downregulated
negative regulation of fibroblast proliferation (GO:0048147)	4.89056	12.7784	0.455866	0.073324	['MYC', 'DAB2IP']	Gene Ontology Biological Process (2018 version)	1.13475	downregulated
glucan catabolic process (GO:0009251)	4.89056	12.7784	0.455866	0.073324	['GAA', 'PYGM']	Gene Ontology Biological Process (2018 version)	1.13475	downregulated
membrane lipid metabolic process (GO:0006643)	4.89056	12.7784	0.455866	0.073324	['ST6GALNAC4', 'B4GALT4']	Gene Ontology Biological Process (2018 version)	1.13475	downregulated
regulation of amyloid-beta formation (GO:1902003)	4.89056	12.7784	0.455866	0.073324	['APP', 'EPHA4']	Gene Ontology Biological Process (2018 version)	1.13475	downregulated
glycogen catabolic process (GO:0005980)	4.89056	12.7784	0.455866	0.073324	['GAA', 'PYGM']	Gene Ontology Biological Process (2018 version)	1.13475	downregulated
leukotriene biosynthetic process (GO:0019370)	4.89056	12.7784	0.455866	0.073324	['GGT5', 'MGST3']	Gene Ontology Biological Process (2018 version)	1.13475	downregulated
negative regulation of osteoclast differentiation (GO:0045671)	4.89056	12.7784	0.455866	0.073324	['MAFB', 'LRRC17']	Gene Ontology Biological Process (2018 version)	1.13475	downregulated
transmembrane receptor protein tyrosine kinase signaling pathway (GO:0007169)	1.55199	4.04644	0.446538	0.0737365	['ACTR3', 'MMP2', 'CD3EAP', 'PDGFA', 'PLAT', 'ARPC5', 'SULF1', 'GTF2F1', 'DNM1', 'VEGFA', 'EFNB2', 'EFNB1', 'BAIAP2L1', 'MPZL1', 'EPHA2']	Gene Ontology Biological Process (2018 version)	1.13232	upregulated
positive regulation of signal transduction (GO:0009967)	1.79605	4.65907	0.463198	0.0747162	['TSLP', 'CITED2', 'DAB2IP', 'TMEM108', 'EMP2', 'MAML3', 'FGF1', 'DACT1', 'EPN2']	Gene Ontology Biological Process (2018 version)	1.12659	downregulated
plasma membrane bounded cell projection organization (GO:0120036)	2.10252	5.42275	0.467443	0.0758368	['APP', 'NPY', 'DOCK7', 'TMEM108', 'PPP1R9A', 'HDGFL3']	Gene Ontology Biological Process (2018 version)	1.12012	downregulated
positive regulation of cell adhesion (GO:0045785)	2.6129	6.73195	0.467443	0.0760454	['CITED2', 'SIRPA', 'NDNF', 'PPM1F']	Gene Ontology Biological Process (2018 version)	1.11893	downregulated
positive regulation of protein polymerization (GO:0032273)	2.6129	6.73195	0.459238	0.0760454	['BAIAP2L1', 'PSRC1', 'NCOA3', 'PFN2']	Gene Ontology Biological Process (2018 version)	1.11893	upregulated
negative regulation of neuron differentiation (GO:0045665)	2.6129	6.73195	0.467443	0.0760454	['MYLIP', 'EPHA4', 'ID1', 'PTPN9']	Gene Ontology Biological Process (2018 version)	1.11893	downregulated
androgen receptor signaling pathway (GO:0030521)	3.17521	8.10983	0.464428	0.0777617	['TGFB1I1', 'NCOA3', 'PMEPA1']	Gene Ontology Biological Process (2018 version)	1.10923	upregulated
sensory organ development (GO:0007423)	3.17521	8.10983	0.471678	0.0777617	['MAFB', 'SH3PXD2B', 'ECE1']	Gene Ontology Biological Process (2018 version)	1.10923	downregulated
regulation of ATPase activity (GO:0043462)	3.17521	8.10983	0.464428	0.0777617	['TPM2', 'TPM1', 'PFN2']	Gene Ontology Biological Process (2018 version)	1.10923	upregulated
peptidyl-proline modification (GO:0018208)	3.17521	8.10983	0.464428	0.0777617	['NTMT1', 'PPIL3', 'PPID']	Gene Ontology Biological Process (2018 version)	1.10923	upregulated
regulation of viral transcription (GO:0046782)	3.17521	8.10983	0.464428	0.0777617	['CTDP1', 'PSMC3', 'GTF2F1']	Gene Ontology Biological Process (2018 version)	1.10923	upregulated
protein kinase C binding (GO:0005080)	3.17521	8.10983	0.430746	0.0777617	['HDAC5', 'TOP2B', 'DACT1']	Gene Ontology Molecular Function (2018 version)	1.10923	downregulated
regulation of cellular localization (GO:0060341)	3.17521	8.10983	0.471678	0.0777617	['MEF2C', 'LRP5', 'EFNA5']	Gene Ontology Biological Process (2018 version)	1.10923	downregulated
lipid transport (GO:0006869)	2.28024	5.82029	0.471678	0.077888	['ABCC3', 'NCOA2', 'RXRA', 'PSAP', 'PLEKHA8']	Gene Ontology Biological Process (2018 version)	1.10853	downregulated
regulation of neuron projection development (GO:0010975)	2.0838	5.30861	0.471678	0.0782723	['MYLIP', 'EPHA4', 'DAB2IP', 'PTPN9', 'NDNF', 'CAMK1']	Gene Ontology Biological Process (2018 version)	1.10639	downregulated
regulation of phosphorylation (GO:0042325)	2.0838	5.30861	0.466193	0.0782723	['PRKRIP1', 'SESN2', 'NDUFS4', 'THBS1', 'SLC25A33', 'NUP37']	Gene Ontology Biological Process (2018 version)	1.10639	upregulated
regulated exocytosis (GO:0045055)	1.94946	4.96098	0.471678	0.0784893	['LGALS3BP', 'APP', 'APLP2', 'PSAP', 'PHACTR2', 'RAB11B', 'PF4']	Gene Ontology Biological Process (2018 version)	1.10519	downregulated
metalloendopeptidase activity (GO:0004222)	2.56994	6.50667	0.473258	0.0795127	['BMP1', 'PITRM1', 'MMP2', 'UQCRC2']	Gene Ontology Molecular Function (2018 version)	1.09956	upregulated
regulation of myeloid cell differentiation (GO:0045637)	2.56994	6.50667	0.468684	0.0795127	['MYL9', 'THBS1', 'MEIS2', 'HOXA5']	Gene Ontology Biological Process (2018 version)	1.09956	upregulated
metalloendopeptidase activity (GO:0004222)	2.56994	6.50667	0.430746	0.0795127	['MBTPS1', 'ADAM10', 'ECE1', 'ADAMTS12']	Gene Ontology Molecular Function (2018 version)	1.09956	downregulated
ligand-dependent nuclear receptor transcription coactivator activity (GO:0030374)	2.56994	6.50667	0.473258	0.0795127	['NCOA3', 'ACTN1', 'RARB', 'ACTN4']	Gene Ontology Molecular Function (2018 version)	1.09956	upregulated
ligand-dependent nuclear receptor transcription coactivator activity (GO:0030374)	2.56994	6.50667	0.430746	0.0795127	['NCOA2', 'CALCOCO1', 'THRA', 'TRERF1']	Gene Ontology Molecular Function (2018 version)	1.09956	downregulated
negative regulation of cell adhesion (GO:0007162)	2.56994	6.50667	0.471678	0.0795127	['PLXND1', 'ANGPT1', 'RASA1', 'ADAM10']	Gene Ontology Biological Process (2018 version)	1.09956	downregulated
regulation of cell division (GO:0051302)	2.56994	6.50667	0.471678	0.0795127	['UVRAG', 'MYC', 'TXNIP', 'FGF1']	Gene Ontology Biological Process (2018 version)	1.09956	downregulated
positive regulation of pri-miRNA transcription from RNA polymerase II promoter (GO:1902895)	4.60265	11.5886	0.468684	0.0806362	['SMAD3', 'GNL3']	Gene Ontology Biological Process (2018 version)	1.09347	upregulated
negative regulation of cell junction assembly (GO:1901889)	4.60265	11.5886	0.468684	0.0806362	['THBS1', 'PHLDB2']	Gene Ontology Biological Process (2018 version)	1.09347	upregulated
regulation of sprouting angiogenesis (GO:1903670)	4.60265	11.5886	0.468684	0.0806362	['SMAD1', 'VEGFA']	Gene Ontology Biological Process (2018 version)	1.09347	upregulated
positive regulation of transforming growth factor beta receptor signaling pathway (GO:0030511)	4.60265	11.5886	0.468684	0.0806362	['TGFB1I1', 'THBS1']	Gene Ontology Biological Process (2018 version)	1.09347	upregulated
FAD binding (GO:0071949)	4.60265	11.5886	0.430746	0.0806362	['NQO2', 'MTRR']	Gene Ontology Molecular Function (2018 version)	1.09347	downregulated
ephrin receptor binding (GO:0046875)	4.60265	11.5886	0.430746	0.0806362	['FYN', 'EFNA5']	Gene Ontology Molecular Function (2018 version)	1.09347	downregulated
histone deubiquitination (GO:0016578)	4.60265	11.5886	0.468684	0.0806362	['USP15', 'TAF10']	Gene Ontology Biological Process (2018 version)	1.09347	upregulated
protein exit from endoplasmic reticulum (GO:0032527)	4.60265	11.5886	0.468684	0.0806362	['RANGRF', 'HERPUD1']	Gene Ontology Biological Process (2018 version)	1.09347	upregulated
negative regulation of proteolysis involved in cellular protein catabolic process (GO:1903051)	4.60265	11.5886	0.471678	0.0806362	['ALAD', 'EPHA4']	Gene Ontology Biological Process (2018 version)	1.09347	downregulated
ephrin receptor binding (GO:0046875)	4.60265	11.5886	0.473258	0.0806362	['EFNB2', 'EFNB1']	Gene Ontology Molecular Function (2018 version)	1.09347	upregulated
positive regulation of adherens junction organization (GO:1903393)	4.60265	11.5886	0.468684	0.0806362	['THY1', 'VEGFA']	Gene Ontology Biological Process (2018 version)	1.09347	upregulated
interleukin-7-mediated signaling pathway (GO:0038111)	4.60265	11.5886	0.471678	0.0806362	['STAT5B', 'TSLP']	Gene Ontology Biological Process (2018 version)	1.09347	downregulated
regulation of neuron migration (GO:2001222)	4.60265	11.5886	0.471678	0.0806362	['SEMA6A', 'DAB2IP']	Gene Ontology Biological Process (2018 version)	1.09347	downregulated
cellular response to interleukin-7 (GO:0098761)	4.60265	11.5886	0.471678	0.0806362	['STAT5B', 'TSLP']	Gene Ontology Biological Process (2018 version)	1.09347	downregulated
striated muscle cell differentiation (GO:0051146)	4.60265	11.5886	0.471678	0.0806362	['AKAP13', 'MEF2C']	Gene Ontology Biological Process (2018 version)	1.09347	downregulated
extrinsic apoptotic signaling pathway in absence of ligand (GO:0097192)	4.60265	11.5886	0.471678	0.0806362	['CASP9', 'CASP3']	Gene Ontology Biological Process (2018 version)	1.09347	downregulated
leukotriene metabolic process (GO:0006691)	4.60265	11.5886	0.471678	0.0806362	['GGT5', 'MGST3']	Gene Ontology Biological Process (2018 version)	1.09347	downregulated
excitatory postsynaptic potential (GO:0060079)	4.60265	11.5886	0.471678	0.0806362	['MEF2C', 'ARRB2']	Gene Ontology Biological Process (2018 version)	1.09347	downregulated
production of small RNA involved in gene silencing by RNA (GO:0070918)	4.60265	11.5886	0.471678	0.0806362	['ZC3H7B', 'PRKRA']	Gene Ontology Biological Process (2018 version)	1.09347	downregulated
regulation of long-term synaptic potentiation (GO:1900271)	4.60265	11.5886	0.471678	0.0806362	['APP', 'EPHA4']	Gene Ontology Biological Process (2018 version)	1.09347	downregulated
cellular polysaccharide catabolic process (GO:0044247)	4.60265	11.5886	0.471678	0.0806362	['GAA', 'PYGM']	Gene Ontology Biological Process (2018 version)	1.09347	downregulated
R-SMAD binding (GO:0070412)	4.60265	11.5886	0.473258	0.0806362	['SMAD3', 'PMEPA1']	Gene Ontology Molecular Function (2018 version)	1.09347	upregulated
positive regulation of cellular response to transforming growth factor beta stimulus (GO:1903846)	4.60265	11.5886	0.468684	0.0806362	['TGFB1I1', 'THBS1']	Gene Ontology Biological Process (2018 version)	1.09347	upregulated
growth factor receptor binding (GO:0070851)	2.25392	5.67134	0.430746	0.0807649	['LINGO1', 'HIP1', 'TSLP', 'FYN', 'FGF1']	Gene Ontology Molecular Function (2018 version)	1.09278	downregulated
histone-lysine N-methyltransferase activity (GO:0018024)	3.0915	7.71639	0.477999	0.0824136	['SUV39H1', 'SMYD2', 'KMT5A']	Gene Ontology Molecular Function (2018 version)	1.084	upregulated
regulation of stress-activated MAPK cascade (GO:0032872)	3.0915	7.71639	0.478218	0.0824136	['MYC', 'SEMA4C', 'DAB2IP']	Gene Ontology Biological Process (2018 version)	1.084	downregulated
regulation of cellular metabolic process (GO:0031323)	3.0915	7.71639	0.478218	0.0824136	['KIF16B', 'DKK1', 'TBC1D16']	Gene Ontology Biological Process (2018 version)	1.084	downregulated
cellular response to peptide (GO:1901653)	3.0915	7.71639	0.478218	0.0824136	['APP', 'EPHA4', 'CACNA2D1']	Gene Ontology Biological Process (2018 version)	1.084	downregulated
negative regulation of proteolysis (GO:0045861)	3.0915	7.71639	0.47646	0.0824136	['ECM1', 'PLAT', 'CHAC1']	Gene Ontology Biological Process (2018 version)	1.084	upregulated
positive regulation of viral transcription (GO:0050434)	3.0915	7.71639	0.47646	0.0824136	['CTDP1', 'RRP1B', 'GTF2F1']	Gene Ontology Biological Process (2018 version)	1.084	upregulated
negative regulation of epithelial cell proliferation (GO:0050680)	2.52836	6.29112	0.478905	0.0830573	['AIMP1', 'SPARC', 'SULF1', 'THBS1']	Gene Ontology Biological Process (2018 version)	1.08062	upregulated
organonitrogen compound biosynthetic process (GO:1901566)	1.81653	4.47578	0.489388	0.0851011	['HACD1', 'TYW5', 'GOT1', 'GPT2', 'CSNK2B', 'ASNS', 'PYCR1', 'ALDH18A1']	Gene Ontology Biological Process (2018 version)	1.07006	upregulated
organonitrogen compound biosynthetic process (GO:1901566)	1.81653	4.47578	0.4925	0.0851011	['GSTM2', 'GSTM1', 'GSTA4', 'MGST3', 'ELOVL6', 'CDO1', 'MOCS1', 'PLPP1']	Gene Ontology Biological Process (2018 version)	1.07006	downregulated
regulation of cyclin-dependent protein serine/threonine kinase activity (GO:0000079)	2.4881	6.08476	0.491351	0.0866784	['CCNK', 'PSRC1', 'GTPBP4', 'IPO5']	Gene Ontology Biological Process (2018 version)	1.06209	upregulated
cellular response to UV (GO:0034644)	2.4881	6.08476	0.494435	0.0866784	['CASP9', 'IMPACT', 'MYC', 'USP28']	Gene Ontology Biological Process (2018 version)	1.06209	downregulated
negative regulation of protein binding (GO:0032091)	2.4881	6.08476	0.491351	0.0866784	['PARK7', 'GTSE1', 'NES', 'GTPBP4']	Gene Ontology Biological Process (2018 version)	1.06209	upregulated
cellular response to fibroblast growth factor stimulus (GO:0044344)	2.20304	5.38745	0.494435	0.0866864	['FIBP', 'NR4A1', 'KIF16B', 'FGF1', 'CD44']	Gene Ontology Biological Process (2018 version)	1.06205	downregulated
ATPase activity, coupled (GO:0042623)	2.20304	5.38745	0.493909	0.0866864	['MYL6', 'HSPH1', 'PSMC3', 'HSPA4', 'MYH9']	Gene Ontology Molecular Function (2018 version)	1.06205	upregulated
cellular response to calcium ion (GO:0071277)	3.01207	7.34872	0.494435	0.0871822	['ITPKB', 'MEF2C', 'RASGRP2']	Gene Ontology Biological Process (2018 version)	1.05957	downregulated
microvillus (GO:0005902)	3.01207	7.34872	0.569409	0.0871822	['VCAM1', 'ANGPT1', 'CD44']	Gene Ontology Cellular Component (2018 version)	1.05957	downregulated
androgen receptor binding (GO:0050681)	3.01207	7.34872	0.493909	0.0871822	['TGFB1I1', 'NCOA3', 'PARK7']	Gene Ontology Molecular Function (2018 version)	1.05957	upregulated
positive regulation of macromolecule metabolic process (GO:0010604)	1.63279	3.97862	0.491351	0.0874486	['SMAD1', 'WARS', 'SMAD3', 'NCOA3', 'PDCD5', 'PARK7', 'CLU', 'ACTG2', 'ATF4', 'VEGFA', 'ZPR1']	Gene Ontology Biological Process (2018 version)	1.05825	upregulated
regulation of canonical Wnt signaling pathway (GO:0060828)	1.7338	4.22131	0.494435	0.0876224	['TCF7L2', 'TLE2', 'IGFBP4', 'IGFBP2', 'DAB2IP', 'LRP5', 'DKK1', 'ANAPC2', 'DACT1']	Gene Ontology Biological Process (2018 version)	1.05739	downregulated
regulation of translation (GO:0006417)	1.7338	4.22131	0.491351	0.0876224	['EIF2B4', 'EIF5B', 'BTG2', 'ALKBH1', 'RPS27L', 'EPRS', 'EIF3C', 'THBS1', 'NUP37']	Gene Ontology Biological Process (2018 version)	1.05739	upregulated
nucleoplasm part (GO:0044451)	1.50757	3.66381	0.394059	0.0880132	['YARS', 'PRMT5', 'CTDP1', 'TAF10', 'TCF7', 'ACTN4', 'GTF2F1', 'YARS2', 'GNL3', 'LSG1', 'POLR3C', 'POLR1C', 'POLR1D', 'PMEPA1', 'EIF2D']	Gene Ontology Cellular Component (2018 version)	1.05545	upregulated
poly-purine tract binding (GO:0070717)	4.34672	10.5563	0.493909	0.0881622	['RBPMS', 'PABPC4']	Gene Ontology Molecular Function (2018 version)	1.05472	upregulated
regulation of calcium ion transmembrane transport (GO:1903169)	4.34672	10.5563	0.494435	0.0881622	['CACNA2D1', 'FYN']	Gene Ontology Biological Process (2018 version)	1.05472	downregulated
mitochondrial RNA metabolic process (GO:0000959)	4.34672	10.5563	0.491351	0.0881622	['SLC25A33', 'TBRG4']	Gene Ontology Biological Process (2018 version)	1.05472	upregulated
heparan sulfate proteoglycan metabolic process (GO:0030201)	4.34672	10.5563	0.491351	0.0881622	['GPC1', 'SULF1']	Gene Ontology Biological Process (2018 version)	1.05472	upregulated
glial cell development (GO:0021782)	4.34672	10.5563	0.491351	0.0881622	['EIF2B4', 'EIF2B3']	Gene Ontology Biological Process (2018 version)	1.05472	upregulated
Arp2/3 complex-mediated actin nucleation (GO:0034314)	4.34672	10.5563	0.491351	0.0881622	['ACTR3', 'ARPC5']	Gene Ontology Biological Process (2018 version)	1.05472	upregulated
intrinsic apoptotic signaling pathway in response to DNA damage by p53 class mediator (GO:0042771)	4.34672	10.5563	0.491351	0.0881622	['RPS27L', 'PHLDA3']	Gene Ontology Biological Process (2018 version)	1.05472	upregulated
response to progesterone (GO:0032570)	4.34672	10.5563	0.491351	0.0881622	['TGFB3', 'THBS1']	Gene Ontology Biological Process (2018 version)	1.05472	upregulated
embryonic digestive tract development (GO:0048566)	4.34672	10.5563	0.491351	0.0881622	['RARB', 'STRA6']	Gene Ontology Biological Process (2018 version)	1.05472	upregulated
negative regulation of actin filament bundle assembly (GO:0032232)	4.34672	10.5563	0.491351	0.0881622	['ARHGAP28', 'PHLDB2']	Gene Ontology Biological Process (2018 version)	1.05472	upregulated
glutamate receptor binding (GO:0035254)	4.34672	10.5563	0.464855	0.0881622	['HIP1', 'GNAS']	Gene Ontology Molecular Function (2018 version)	1.05472	downregulated
regulation of transport (GO:0051049)	4.34672	10.5563	0.494435	0.0881622	['UVRAG', 'MYO6']	Gene Ontology Biological Process (2018 version)	1.05472	downregulated
regulation of fibroblast growth factor receptor signaling pathway (GO:0040036)	4.34672	10.5563	0.494435	0.0881622	['SPRY2', 'SPRY1']	Gene Ontology Biological Process (2018 version)	1.05472	downregulated
inactivation of MAPK activity (GO:0000188)	4.34672	10.5563	0.494435	0.0881622	['DUSP4', 'RGS3']	Gene Ontology Biological Process (2018 version)	1.05472	downregulated
positive regulation of T cell migration (GO:2000406)	4.34672	10.5563	0.494435	0.0881622	['APP', 'ADAM10']	Gene Ontology Biological Process (2018 version)	1.05472	downregulated
steroid hormone mediated signaling pathway (GO:0043401)	4.34672	10.5563	0.494435	0.0881622	['CALCOCO1', 'PLPP1']	Gene Ontology Biological Process (2018 version)	1.05472	downregulated
negative regulation of protein depolymerization (GO:1901880)	4.34672	10.5563	0.494435	0.0881622	['HDGFL3', 'ANAPC2']	Gene Ontology Biological Process (2018 version)	1.05472	downregulated
regulation of cell development (GO:0060284)	4.34672	10.5563	0.494435	0.0881622	['AKAP13', 'DOCK7']	Gene Ontology Biological Process (2018 version)	1.05472	downregulated
negative regulation of programmed cell death (GO:0043069)	1.50366	3.63091	0.500047	0.0893926	['EPHA4', 'TSLP', 'ANGPT1', 'CITED2', 'PSEN2', 'DKK1', 'RPS6KA3', 'GCLC', 'MYC', 'CASP3', 'RASA1', 'MYO18A', 'SPRY2', 'ERC1', 'CD44']	Gene Ontology Biological Process (2018 version)	1.0487	downregulated
transcription elongation from RNA polymerase II promoter (GO:0006368)	2.17845	5.25213	0.498807	0.0897301	['CCNK', 'CTDP1', 'TAF15', 'TAF10', 'GTF2F1']	Gene Ontology Biological Process (2018 version)	1.04706	upregulated
metal ion binding (GO:0046872)	1.48015	3.56095	0.499612	0.0901936	['SPARC', 'TPM4', 'LRP1', 'IGFBP3', 'MAST2', 'ATP2A2', 'EML1', 'THBS1', 'THG1L', 'NME1', 'CDH6', 'MTHFD2', 'PLSCR2', 'SPARCL1', 'PSPH', 'IDH3A']	Gene Ontology Molecular Function (2018 version)	1.04482	upregulated
regulation of actin filament polymerization (GO:0030833)	2.44909	5.8871	0.504245	0.0903748	['RASA1', 'NCK2', 'ARHGAP18', 'ARF6']	Gene Ontology Biological Process (2018 version)	1.04395	downregulated
core promoter proximal region sequence-specific DNA binding (GO:0000987)	1.62039	3.88666	0.468793	0.0908456	['NR4A1', 'TCF7L2', 'MEF2C', 'MYC', 'FOXJ2', 'ETV1', 'MEOX2', 'NR3C1', 'SSBP2', 'SSBP3', 'KDM6A']	Gene Ontology Molecular Function (2018 version)	1.0417	downregulated
platelet degranulation (GO:0002576)	1.99499	4.77957	0.506999	0.0911013	['LGALS3BP', 'APP', 'APLP2', 'PSAP', 'PHACTR2', 'PF4']	Gene Ontology Biological Process (2018 version)	1.04048	downregulated
positive regulation of sequence-specific DNA binding transcription factor activity (GO:0051091)	1.71679	4.10482	0.504031	0.0915388	['PIDD1', 'BEX1', 'ANXA3', 'IRAK2', 'ROR1', 'ARHGEF2', 'PARK7', 'CLU', 'VEGFA']	Gene Ontology Biological Process (2018 version)	1.03839	upregulated
negative regulation of DNA metabolic process (GO:0051053)	2.93662	7.00461	0.504031	0.0920647	['TGFB3', 'S100A11', 'GTPBP4']	Gene Ontology Biological Process (2018 version)	1.03591	upregulated
intrinsic apoptotic signaling pathway by p53 class mediator (GO:0072332)	2.93662	7.00461	0.504031	0.0920647	['MYBBP1A', 'RPS27L', 'PHLDA3']	Gene Ontology Biological Process (2018 version)	1.03591	upregulated
RNA catabolic process (GO:0006401)	2.93662	7.00461	0.504031	0.0920647	['PABPC4', 'DNA2', 'ZPR1']	Gene Ontology Biological Process (2018 version)	1.03591	upregulated
nucleobase-containing compound catabolic process (GO:0034655)	2.93662	7.00461	0.504031	0.0920647	['NUDT9', 'TATDN2', 'PABPC4']	Gene Ontology Biological Process (2018 version)	1.03591	upregulated
negative regulation of ERBB signaling pathway (GO:1901185)	2.93662	7.00461	0.508459	0.0920647	['DAB2IP', 'SPRY2', 'SPRY1']	Gene Ontology Biological Process (2018 version)	1.03591	downregulated
intrinsic apoptotic signaling pathway by p53 class mediator (GO:0072332)	2.93662	7.00461	0.508459	0.0920647	['DYRK2', 'CDIP1', 'USP28']	Gene Ontology Biological Process (2018 version)	1.03591	downregulated
regulation of multicellular organismal development (GO:2000026)	2.93662	7.00461	0.508459	0.0920647	['DAG1', 'FGF1', 'ADAMTS12']	Gene Ontology Biological Process (2018 version)	1.03591	downregulated
positive regulation of protein localization to plasma membrane (GO:1903078)	2.93662	7.00461	0.504031	0.0920647	['LRP1', 'RANGRF', 'EPHA2']	Gene Ontology Biological Process (2018 version)	1.03591	upregulated
positive regulation of protein metabolic process (GO:0051247)	2.1544	5.12101	0.51138	0.0928286	['APP', 'TNFSF12', 'DAB2IP', 'DACT1', 'ANAPC2']	Gene Ontology Biological Process (2018 version)	1.03232	downregulated
trans-Golgi network (GO:0005802)	1.77511	4.20455	0.59287	0.0936111	['RAB43', 'APP', 'NBEA', 'STX16', 'MYO18A', 'TRAPPC9', 'CHST2', 'PLEKHA8']	Gene Ontology Cellular Component (2018 version)	1.02867	downregulated
transcription factor activity, RNA polymerase II core promoter proximal region sequence-specific binding (GO:0000982)	1.60818	3.79697	0.468793	0.0943217	['NR4A1', 'MEF2C', 'TEF', 'MYC', 'EBF1', 'FOXJ2', 'ETV1', 'MEOX2', 'NR3C1', 'SSBP2', 'SSBP3']	Gene Ontology Molecular Function (2018 version)	1.02539	downregulated
kinase activity (GO:0016301)	1.60818	3.79697	0.468793	0.0943217	['RPS6KA3', 'EPHA4', 'TBCK', 'NADK2', 'DGKD', 'STK24', 'AKT3', 'PMVK', 'SGK3', 'IP6K1', 'PAPSS1']	Gene Ontology Molecular Function (2018 version)	1.02539	downregulated
response to lipopolysaccharide (GO:0032496)	1.85659	4.37767	0.518252	0.0946174	['RPS6KA3', 'MEF2C', 'CITED1', 'PALM3', 'DAB2IP', 'CXCL5', 'PF4']	Gene Ontology Biological Process (2018 version)	1.02403	downregulated
aspartic-type endopeptidase activity (GO:0004190)	4.11773	9.65438	0.468793	0.0958868	['CASP3', 'PSEN2']	Gene Ontology Molecular Function (2018 version)	1.01824	downregulated
negative regulation of protein tyrosine kinase activity (GO:0061099)	4.11773	9.65438	0.518411	0.0958868	['ERRFI1', 'THY1']	Gene Ontology Biological Process (2018 version)	1.01824	upregulated
sialyltransferase activity (GO:0008373)	4.11773	9.65438	0.468793	0.0958868	['ST6GALNAC4', 'ST3GAL1']	Gene Ontology Molecular Function (2018 version)	1.01824	downregulated
regulation of macrophage activation (GO:0043030)	4.11773	9.65438	0.518411	0.0958868	['IL33', 'THBS1']	Gene Ontology Biological Process (2018 version)	1.01824	upregulated
regulation of cardiac muscle contraction by calcium ion signaling (GO:0010882)	4.11773	9.65438	0.518411	0.0958868	['CAMK2D', 'ATP2A2']	Gene Ontology Biological Process (2018 version)	1.01824	upregulated
mitochondrial electron transport, cytochrome c to oxygen (GO:0006123)	4.11773	9.65438	0.518411	0.0958868	['COX5B', 'COX5A']	Gene Ontology Biological Process (2018 version)	1.01824	upregulated
glutamate metabolic process (GO:0006536)	4.11773	9.65438	0.518411	0.0958868	['GOT1', 'ALDH18A1']	Gene Ontology Biological Process (2018 version)	1.01824	upregulated
N-methyltransferase activity (GO:0008170)	4.11773	9.65438	0.525247	0.0958868	['SMYD2', 'KMT5A']	Gene Ontology Molecular Function (2018 version)	1.01824	upregulated
oxidoreductase activity, acting on single donors with incorporation of molecular oxygen, incorporation of two atoms of oxygen (GO:0016702)	4.11773	9.65438	0.468793	0.0958868	['ADO', 'CDO1']	Gene Ontology Molecular Function (2018 version)	1.01824	downregulated
energy reserve metabolic process (GO:0006112)	4.11773	9.65438	0.518252	0.0958868	['MYC', 'PYGM']	Gene Ontology Biological Process (2018 version)	1.01824	downregulated
positive regulation of leukocyte cell-cell adhesion (GO:1903039)	4.11773	9.65438	0.518252	0.0958868	['SIRPA', 'CD44']	Gene Ontology Biological Process (2018 version)	1.01824	downregulated
positive regulation of receptor internalization (GO:0002092)	4.11773	9.65438	0.518252	0.0958868	['ANGPT1', 'ARRB2']	Gene Ontology Biological Process (2018 version)	1.01824	downregulated
cortical actin cytoskeleton organization (GO:0030866)	4.11773	9.65438	0.518252	0.0958868	['WIPF1', 'ARF6']	Gene Ontology Biological Process (2018 version)	1.01824	downregulated
GTP metabolic process (GO:0046039)	4.11773	9.65438	0.518252	0.0958868	['GNAI3', 'MOCS1']	Gene Ontology Biological Process (2018 version)	1.01824	downregulated
negative regulation of G-protein coupled receptor protein signaling pathway (GO:0045744)	4.11773	9.65438	0.518252	0.0958868	['RGS2', 'GPRASP1']	Gene Ontology Biological Process (2018 version)	1.01824	downregulated
core promoter binding (GO:0001047)	2.13087	4.99392	0.468793	0.0959814	['HDAC5', 'CALCOCO1', 'NFYA', 'NR3C1', 'KANSL1L']	Gene Ontology Molecular Function (2018 version)	1.01781	downregulated
positive regulation of neuron projection development (GO:0010976)	2.13087	4.99392	0.518252	0.0959814	['ROBO2', 'PLXND1', 'DAB2IP', 'NDNF', 'CAMK1']	Gene Ontology Biological Process (2018 version)	1.01781	downregulated
chromosome (GO:0005694)	2.13087	4.99392	0.420185	0.0959814	['DDX27', 'UTP4', 'PMEPA1', 'LLPH', 'THOC5']	Gene Ontology Cellular Component (2018 version)	1.01781	upregulated
transforming growth factor beta receptor binding (GO:0005160)	2.86485	6.68211	0.525818	0.0970577	['USP15', 'SMAD3', 'TGFB3']	Gene Ontology Molecular Function (2018 version)	1.01297	upregulated
myeloid cell differentiation (GO:0030099)	2.86485	6.68211	0.521476	0.0970577	['CEBPA', 'CASP3', 'PRKX']	Gene Ontology Biological Process (2018 version)	1.01297	downregulated
positive regulation of macroautophagy (GO:0016239)	2.86485	6.68211	0.521476	0.0970577	['UVRAG', 'SESN1', 'GNAI3']	Gene Ontology Biological Process (2018 version)	1.01297	downregulated
cell cortex part (GO:0044448)	2.86485	6.68211	0.59662	0.0970577	['SEPT10', 'GYPC', 'MYL12B']	Gene Ontology Cellular Component (2018 version)	1.01297	downregulated
positive regulation of proteasomal ubiquitin-dependent protein catabolic process (GO:0032436)	2.37463	5.51602	0.527151	0.0979898	['RNF114', 'PRICKLE1', 'CLU', 'HERPUD1']	Gene Ontology Biological Process (2018 version)	1.00882	upregulated
positive regulation of endothelial cell migration (GO:0010595)	2.37463	5.51602	0.527151	0.0979898	['SPARC', 'ANXA3', 'THBS1', 'VEGFA']	Gene Ontology Biological Process (2018 version)	1.00882	upregulated
response to molecule of bacterial origin (GO:0002237)	2.10785	4.8707	0.52857	0.099188	['RPS6KA3', 'CITED1', 'PALM3', 'CXCL5', 'PF4']	Gene Ontology Biological Process (2018 version)	1.00354	downregulated
positive regulation of protein kinase B signaling (GO:0051897)	1.94523	4.49246	0.52857	0.0993132	['TCF7L2', 'HIP1', 'ANGPT1', 'SPRY2', 'FYN', 'FGF1']	Gene Ontology Biological Process (2018 version)	1.00299	downregulated
magnesium ion binding (GO:0000287)	1.94523	4.49246	0.531607	0.0993132	['MTHFD2', 'MAST2', 'PSPH', 'THG1L', 'IDH3A', 'NME1']	Gene Ontology Molecular Function (2018 version)	1.00299	upregulated
regulation of GTPase activity (GO:0043087)	1.74526	4.01334	0.52857	0.100302	['EPHA4', 'LRCH1', 'PLXND1', 'DAB2IP', 'ITGA6', 'EFNA5', 'RASGRP2', 'FGD1']	Gene Ontology Biological Process (2018 version)	0.99869	downregulated
regulation of cell migration (GO:0030334)	1.55274	3.5692	0.53875	0.100394	['SEMA3C', 'PDPN', 'TPM1', 'PDGFA', 'NEXN', 'ACTN4', 'THY1', 'SULF1', 'GTSE1', 'THBS1', 'GTPBP4', 'VEGFA']	Gene Ontology Biological Process (2018 version)	0.99829	upregulated
actomyosin structure organization (GO:0031032)	2.33907	5.34174	0.540071	0.101906	['MYBPC1', 'TPM1', 'ZYX', 'MYH9']	Gene Ontology Biological Process (2018 version)	0.9918	upregulated
nuclear transcription factor complex (GO:0044798)	2.33907	5.34174	0.608525	0.101906	['CEBPA', 'RXRA', 'THRA', 'NFYA']	Gene Ontology Cellular Component (2018 version)	0.9918	downregulated
actomyosin structure organization (GO:0031032)	2.33907	5.34174	0.52857	0.101906	['MYLIP', 'TMOD3', 'MYO18A', 'PHACTR1']	Gene Ontology Biological Process (2018 version)	0.9918	downregulated
response to insulin (GO:0032868)	2.33907	5.34174	0.52857	0.101906	['HDAC5', 'C2CD5', 'CITED1', 'SLC2A4']	Gene Ontology Biological Process (2018 version)	0.9918	downregulated
intermediate filament cytoskeleton (GO:0045111)	2.33907	5.34174	0.435058	0.101906	['SAP30BP', 'SLC1A4', 'PHLDB2', 'NES']	Gene Ontology Cellular Component (2018 version)	0.9918	upregulated
positive regulation of blood vessel endothelial cell migration (GO:0043536)	2.79649	6.37945	0.540071	0.102158	['RHOJ', 'THBS1', 'VEGFA']	Gene Ontology Biological Process (2018 version)	0.990726	upregulated
hydro-lyase activity (GO:0016836)	2.79649	6.37945	0.531607	0.102158	['HACD1', 'PUS1', 'PARK7']	Gene Ontology Molecular Function (2018 version)	0.990726	upregulated
small GTPase mediated signal transduction (GO:0007264)	2.08532	4.7512	0.52857	0.102448	['MAPK11', 'ARHGAP18', 'RASGRP2', 'USP28', 'RALGDS']	Gene Ontology Biological Process (2018 version)	0.989497	downregulated
NLS-bearing protein import into nucleus (GO:0006607)	3.91165	8.86118	0.52857	0.103796	['DAG1', 'CBLB']	Gene Ontology Biological Process (2018 version)	0.983821	downregulated
negative regulation of lyase activity (GO:0051350)	3.91165	8.86118	0.52857	0.103796	['MTRR', 'GNAI3']	Gene Ontology Biological Process (2018 version)	0.983821	downregulated
negative regulation of GTPase activity (GO:0034260)	3.91165	8.86118	0.52857	0.103796	['LRCH1', 'DAB2IP']	Gene Ontology Biological Process (2018 version)	0.983821	downregulated
negative regulation of protein import into nucleus (GO:0042308)	3.91165	8.86118	0.52857	0.103796	['DAB2IP', 'ANAPC2']	Gene Ontology Biological Process (2018 version)	0.983821	downregulated
Wnt-activated receptor activity (GO:0042813)	3.91165	8.86118	0.531607	0.103796	['FRZB', 'ROR1']	Gene Ontology Molecular Function (2018 version)	0.983821	upregulated
fibroblast growth factor binding (GO:0017134)	3.91165	8.86118	0.531607	0.103796	['GPC1', 'THBS1']	Gene Ontology Molecular Function (2018 version)	0.983821	upregulated
monocarboxylic acid binding (GO:0033293)	3.91165	8.86118	0.476408	0.103796	['RXRA', 'PSAP']	Gene Ontology Molecular Function (2018 version)	0.983821	downregulated
regulation of vascular endothelial growth factor receptor signaling pathway (GO:0030947)	3.91165	8.86118	0.52857	0.103796	['DAB2IP', 'EPN2']	Gene Ontology Biological Process (2018 version)	0.983821	downregulated
negative regulation of myeloid cell differentiation (GO:0045638)	3.91165	8.86118	0.52857	0.103796	['MAFB', 'PF4']	Gene Ontology Biological Process (2018 version)	0.983821	downregulated
early endosome to late endosome transport (GO:0045022)	3.91165	8.86118	0.52857	0.103796	['KIF16B', 'EMP2']	Gene Ontology Biological Process (2018 version)	0.983821	downregulated
positive regulation of protein targeting to membrane (GO:0090314)	3.91165	8.86118	0.52857	0.103796	['C2CD5', 'FYN']	Gene Ontology Biological Process (2018 version)	0.983821	downregulated
regulation of calcium ion import (GO:0090279)	3.91165	8.86118	0.52857	0.103796	['STC1', 'FYN']	Gene Ontology Biological Process (2018 version)	0.983821	downregulated
regulation of microtubule depolymerization (GO:0031114)	3.91165	8.86118	0.52857	0.103796	['HDGFL3', 'ANAPC2']	Gene Ontology Biological Process (2018 version)	0.983821	downregulated
positive regulation of protein autophosphorylation (GO:0031954)	3.91165	8.86118	0.540071	0.103796	['PDGFA', 'VEGFA']	Gene Ontology Biological Process (2018 version)	0.983821	upregulated
negative regulation of myeloid cell differentiation (GO:0045638)	3.91165	8.86118	0.540071	0.103796	['MEIS2', 'HOXA5']	Gene Ontology Biological Process (2018 version)	0.983821	upregulated
cellular response to unfolded protein (GO:0034620)	3.91165	8.86118	0.540071	0.103796	['HSPH1', 'HSPA4']	Gene Ontology Biological Process (2018 version)	0.983821	upregulated
microtubule end (GO:1990752)	3.91165	8.86118	0.435058	0.103796	['DST', 'SPAG5']	Gene Ontology Cellular Component (2018 version)	0.983821	upregulated
positive regulation of erythrocyte differentiation (GO:0045648)	3.91165	8.86118	0.52857	0.103796	['STAT5B', 'ACVR2A']	Gene Ontology Biological Process (2018 version)	0.983821	downregulated
branched-chain amino acid metabolic process (GO:0009081)	3.91165	8.86118	0.52857	0.103796	['STAT5B', 'ALDH6A1']	Gene Ontology Biological Process (2018 version)	0.983821	downregulated
positive regulation of cell migration (GO:0030335)	1.66768	3.77624	0.52857	0.103896	['SUN2', 'SEMA6A', 'SEMA4C', 'DAB2IP', 'ADAM10', 'SPRY2', 'ITGA6', 'FGF1', 'PPM1F']	Gene Ontology Biological Process (2018 version)	0.983403	downregulated
kinase binding (GO:0019900)	1.46558	3.31801	0.531607	0.103938	['ERRFI1', 'SMAD1', 'CCNK', 'WARS', 'SMAD3', 'PRKRIP1', 'FAF1', 'NCOA3', 'THY1', 'PARK7', 'DNM1', 'RHOJ', 'ATF5', 'STX1A', 'ATF4']	Gene Ontology Molecular Function (2018 version)	0.983224	upregulated
phosphatidylinositol binding (GO:0035091)	2.06326	4.63528	0.531607	0.105761	['PLEKHA2', 'PITPNA', 'THY1', 'SNX5', 'PITPNC1']	Gene Ontology Molecular Function (2018 version)	0.975676	upregulated
regulation of lipid metabolic process (GO:0019216)	2.06326	4.63528	0.52857	0.105761	['NCOA2', 'RXRA', 'HMGCS1', 'PSAP', 'PLPP1']	Gene Ontology Biological Process (2018 version)	0.975676	downregulated
cellular response to transforming growth factor beta stimulus (GO:0071560)	2.06326	4.63528	0.52857	0.105761	['MEF2C', 'CITED1', 'ID1', 'ARRB2', 'NR3C1']	Gene Ontology Biological Process (2018 version)	0.975676	downregulated
lipid biosynthetic process (GO:0008610)	2.30455	5.17447	0.52857	0.105893	['SREBF1', 'ACSS2', 'LSS', 'TRERF1']	Gene Ontology Biological Process (2018 version)	0.975131	downregulated
Rho protein signal transduction (GO:0007266)	2.30455	5.17447	0.540071	0.105893	['NCOA3', 'RHOJ', 'PDPN', 'ARHGAP29']	Gene Ontology Biological Process (2018 version)	0.975131	upregulated
regulation of neuron death (GO:1901214)	2.30455	5.17447	0.540071	0.105893	['EFNB2', 'RRAS2', 'PARK7', 'CLU']	Gene Ontology Biological Process (2018 version)	0.975131	upregulated
phosphotransferase activity, alcohol group as acceptor (GO:0016773)	1.61057	3.61421	0.476408	0.106028	['RPS6KA3', 'EPHA4', 'TBCK', 'NADK2', 'DGKD', 'STK24', 'AKT3', 'SGK3', 'IP6K1', 'PAPSS1']	Gene Ontology Molecular Function (2018 version)	0.974581	downregulated
transcription initiation from RNA polymerase II promoter (GO:0006367)	1.79545	4.00965	0.52857	0.107182	['NR4A1', 'RXRA', 'CBFB', 'THRA', 'TAF7', 'MAML3', 'NR3C1']	Gene Ontology Biological Process (2018 version)	0.969879	downregulated
positive regulation of protein localization to cell periphery (GO:1904377)	2.73132	6.09504	0.540071	0.107363	['LRP1', 'RANGRF', 'EPHA2']	Gene Ontology Biological Process (2018 version)	0.969145	upregulated
negative regulation of protein modification by small protein conjugation or removal (GO:1903321)	2.73132	6.09504	0.540071	0.107363	['NXN', 'PARK7', 'GTPBP4']	Gene Ontology Biological Process (2018 version)	0.969145	upregulated
axonogenesis (GO:0007409)	1.65192	3.67326	0.52857	0.108216	['ROBO2', 'APP', 'LINGO1', 'SEMA6A', 'DOCK7', 'FYN', 'EFNA5', 'GFRA4', 'NTN3']	Gene Ontology Biological Process (2018 version)	0.96571	downregulated
intrinsic apoptotic signaling pathway (GO:0097193)	2.04167	4.52281	0.540071	0.109126	['MYBBP1A', 'CHAC1', 'HIC1', 'EPHA2', 'ATF4']	Gene Ontology Biological Process (2018 version)	0.962074	upregulated
protein processing (GO:0016485)	2.04167	4.52281	0.52857	0.109126	['RHBDF1', 'CPD', 'PSEN2', 'ECE1', 'CPXM1']	Gene Ontology Biological Process (2018 version)	0.962074	downregulated
microtubule cytoskeleton (GO:0015630)	1.47314	3.2551	0.450395	0.109741	['CCT2', 'CTDP1', 'DST', 'SHMT2', 'MAST2', 'SLC1A4', 'EML1', 'DNM1', 'POLB', 'TUBA1C', 'RASSF1', 'TAF1D', 'PSRC1', 'ARHGEF2']	Gene Ontology Cellular Component (2018 version)	0.959631	upregulated
regulation of protein complex assembly (GO:0043254)	2.27104	5.01383	0.540071	0.10995	['WARS', 'FBLIM1', 'FAF1', 'VEGFA']	Gene Ontology Biological Process (2018 version)	0.958803	upregulated
tertiary granule membrane (GO:0070821)	2.27104	5.01383	0.626145	0.10995	['HGSNAT', 'GAA', 'SIRPA', 'ADAM10']	Gene Ontology Cellular Component (2018 version)	0.958803	downregulated
protein N-linked glycosylation (GO:0006487)	2.27104	5.01383	0.52857	0.10995	['MGAT5', 'MAN1C1', 'ST6GALNAC4', 'ST3GAL1']	Gene Ontology Biological Process (2018 version)	0.958803	downregulated
canonical Wnt signaling pathway (GO:0060070)	2.27104	5.01383	0.52857	0.10995	['TCF7L2', 'TCF7L1', 'MYC', 'LRP5']	Gene Ontology Biological Process (2018 version)	0.958803	downregulated
regulation of intracellular signal transduction (GO:1902531)	1.45087	3.20063	0.52857	0.11014	['STARD13', 'DYRK2', 'PLEKHG5', 'DAB2IP', 'ARHGAP18', 'FGF1', 'ARHGAP26', 'FGD1', 'RHOBTB1', 'PJA2', 'AKAP13', 'TBCK', 'MAPK11', 'TAF7', 'SRGAP1']	Gene Ontology Biological Process (2018 version)	0.958055	downregulated
fibrillar center (GO:0001650)	1.88259	4.14093	0.626145	0.110849	['SESN1', 'FOXJ2', 'TAX1BP3', 'SNRPB2', 'IP6K1', 'LIPA']	Gene Ontology Cellular Component (2018 version)	0.955269	downregulated
ATPase activator activity (GO:0001671)	3.72519	8.15957	0.531607	0.111874	['DNAJC2', 'DNAJB4']	Gene Ontology Molecular Function (2018 version)	0.951269	upregulated
glutamine family amino acid metabolic process (GO:0009064)	3.72519	8.15957	0.540071	0.111874	['GOT1', 'ALDH18A1']	Gene Ontology Biological Process (2018 version)	0.951269	upregulated
regulation of axon extension involved in axon guidance (GO:0048841)	3.72519	8.15957	0.540071	0.111874	['SEMA3C', 'VEGFA']	Gene Ontology Biological Process (2018 version)	0.951269	upregulated
regulation of ion homeostasis (GO:2000021)	3.72519	8.15957	0.540071	0.111874	['CAMK2D', 'RANGRF']	Gene Ontology Biological Process (2018 version)	0.951269	upregulated
regulation of proteolysis involved in cellular protein catabolic process (GO:1903050)	3.72519	8.15957	0.52857	0.111874	['RHBDF1', 'EPHA4']	Gene Ontology Biological Process (2018 version)	0.951269	downregulated
cellular amino acid catabolic process (GO:0009063)	3.72519	8.15957	0.52857	0.111874	['ALDH6A1', 'ADO']	Gene Ontology Biological Process (2018 version)	0.951269	downregulated
vesicle-mediated transport between endosomal compartments (GO:0098927)	3.72519	8.15957	0.52857	0.111874	['KIF16B', 'EMP2']	Gene Ontology Biological Process (2018 version)	0.951269	downregulated
metanephros development (GO:0001656)	3.72519	8.15957	0.52857	0.111874	['ROBO2', 'CITED1']	Gene Ontology Biological Process (2018 version)	0.951269	downregulated
membrane assembly (GO:0071709)	3.72519	8.15957	0.52857	0.111874	['PTPRD', 'EMP2']	Gene Ontology Biological Process (2018 version)	0.951269	downregulated
cellular response to ammonium ion (GO:0071242)	3.72519	8.15957	0.52857	0.111874	['CASP7', 'CASP3']	Gene Ontology Biological Process (2018 version)	0.951269	downregulated
regulation of microtubule cytoskeleton organization (GO:0070507)	3.72519	8.15957	0.540071	0.111874	['ATF5', 'PHLDB2']	Gene Ontology Biological Process (2018 version)	0.951269	upregulated
positive regulation of ion transmembrane transporter activity (GO:0032414)	3.72519	8.15957	0.52857	0.111874	['GLRX', 'ATP1B2']	Gene Ontology Biological Process (2018 version)	0.951269	downregulated
negative regulation of axon extension (GO:0030517)	3.72519	8.15957	0.52857	0.111874	['EPHA4', 'SEMA4C']	Gene Ontology Biological Process (2018 version)	0.951269	downregulated
negative regulation of axonogenesis (GO:0050771)	3.72519	8.15957	0.52857	0.111874	['LINGO1', 'EPHA4']	Gene Ontology Biological Process (2018 version)	0.951269	downregulated
positive regulation of cell junction assembly (GO:1901890)	3.72519	8.15957	0.540071	0.111874	['THY1', 'VEGFA']	Gene Ontology Biological Process (2018 version)	0.951269	upregulated
transcription, DNA-templated (GO:0006351)	1.4909	3.25942	0.540071	0.112341	['PRMT5', 'CCNK', 'CTDP1', 'TAF15', 'TGFB1I1', 'TAF10', 'GTF3A', 'GTF2F1', 'MEIS2', 'POLR1C', 'TBPL1', 'SLC25A33', 'ATF4']	Gene Ontology Biological Process (2018 version)	0.949461	upregulated
metallopeptidase activity (GO:0008237)	2.02051	4.41367	0.476408	0.112542	['MBTPS1', 'ADAM12', 'ADAM10', 'ECE1', 'ADAMTS12']	Gene Ontology Molecular Function (2018 version)	0.948685	downregulated
positive regulation of pathway-restricted SMAD protein phosphorylation (GO:0010862)	2.66911	5.82746	0.540071	0.112669	['RBPMS', 'TGFB3', 'CSNK2B']	Gene Ontology Biological Process (2018 version)	0.948195	upregulated
S-adenosylmethionine-dependent methyltransferase activity (GO:0008757)	2.66911	5.82746	0.476408	0.112669	['PCMTD2', 'GAMT', 'DNMT3A']	Gene Ontology Molecular Function (2018 version)	0.948195	downregulated
response to glucose (GO:0009749)	2.66911	5.82746	0.540071	0.112669	['EIF2B4', 'EIF2B3', 'THBS1']	Gene Ontology Biological Process (2018 version)	0.948195	upregulated
positive regulation of tumor necrosis factor production (GO:0032760)	2.66911	5.82746	0.540071	0.112669	['ARHGEF2', 'THBS1', 'CLU']	Gene Ontology Biological Process (2018 version)	0.948195	upregulated
nitrogen compound transport (GO:0071705)	2.23848	4.85949	0.540071	0.114076	['SLC38A1', 'SLC1A4', 'SLC3A2', 'SLC1A5']	Gene Ontology Biological Process (2018 version)	0.942805	upregulated
regulation of protein kinase B signaling (GO:0051896)	1.76065	3.806	0.540071	0.115129	['HAX1', 'C1QBP', 'PDGFA', 'PARK7', 'THBS1', 'PHLDA3', 'EPHA2']	Gene Ontology Biological Process (2018 version)	0.938816	upregulated
neuron projection morphogenesis (GO:0048812)	1.76065	3.806	0.52857	0.115129	['APP', 'LINGO1', 'IMPACT', 'ALCAM', 'STK24', 'DOCK7', 'DAB2IP']	Gene Ontology Biological Process (2018 version)	0.938816	downregulated
protein kinase binding (GO:0019901)	1.40065	3.00125	0.476408	0.117331	['NEK9', 'HDAC5', 'EPHA4', 'TOP2B', 'TCF7L2', 'DAB2IP', 'ADAM10', 'EMP2', 'PTN', 'NR3C1', 'RHOBTB1', 'PJA2', 'CASP9', 'SPRY2', 'TRIB2', 'KIZ', 'DACT1']	Gene Ontology Molecular Function (2018 version)	0.930586	downregulated
flavin adenine dinucleotide binding (GO:0050660)	2.60966	5.57542	0.476408	0.118073	['NQO2', 'MTRR', 'GSR']	Gene Ontology Molecular Function (2018 version)	0.92785	downregulated
regulation of cell cycle arrest (GO:0071156)	2.60966	5.57542	0.540071	0.118073	['CCNK', 'MYBBP1A', 'SLC25A33']	Gene Ontology Biological Process (2018 version)	0.92785	upregulated
phospholipid transporter activity (GO:0005548)	2.60966	5.57542	0.531607	0.118073	['PLSCR2', 'PITPNA', 'PITPNC1']	Gene Ontology Molecular Function (2018 version)	0.92785	upregulated
positive regulation of chemotaxis (GO:0050921)	2.60966	5.57542	0.52857	0.118073	['CXCL5', 'PPM1F', 'PF4']	Gene Ontology Biological Process (2018 version)	0.92785	downregulated
regulation of epithelial cell migration (GO:0010632)	2.60966	5.57542	0.52857	0.118073	['DAB2IP', 'EMP2', 'PPM1F']	Gene Ontology Biological Process (2018 version)	0.92785	downregulated
regulation of actin cytoskeleton organization (GO:0032956)	2.20684	4.71114	0.540071	0.118269	['LRP1', 'RHOJ', 'PDGFA', 'ARHGAP28']	Gene Ontology Biological Process (2018 version)	0.927129	upregulated
retinoid metabolic process (GO:0001523)	2.20684	4.71114	0.540071	0.118269	['LRP1', 'GPC1', 'DHRS3', 'STRA6']	Gene Ontology Biological Process (2018 version)	0.927129	upregulated
negative regulation of phosphorylation (GO:0042326)	2.20684	4.71114	0.540071	0.118269	['WARS', 'IGFBP3', 'PRKRIP1', 'PARK7']	Gene Ontology Biological Process (2018 version)	0.927129	upregulated
positive regulation of vasculature development (GO:1904018)	1.97949	4.20486	0.52857	0.119527	['BTG1', 'TNFSF12', 'ADAM12', 'ASB4', 'FGF1']	Gene Ontology Biological Process (2018 version)	0.922533	downregulated
positive regulation of vasculature development (GO:1904018)	1.97949	4.20486	0.540071	0.119527	['ECM1', 'ANXA3', 'THBS1', 'HK2', 'VEGFA']	Gene Ontology Biological Process (2018 version)	0.922533	upregulated
phosphatase activity (GO:0016791)	1.97949	4.20486	0.476408	0.119527	['DUSP4', 'PDP1', 'CTDSP1', 'CTDSP2', 'PLPP1']	Gene Ontology Molecular Function (2018 version)	0.922533	downregulated
regulation of cellular senescence (GO:2000772)	3.55568	7.53572	0.52857	0.12011	['AKT3', 'YPEL3']	Gene Ontology Biological Process (2018 version)	0.920421	downregulated
regulation of actin filament bundle assembly (GO:0032231)	3.55568	7.53572	0.540071	0.12011	['SYNPO', 'PFN2']	Gene Ontology Biological Process (2018 version)	0.920421	upregulated
intrinsic apoptotic signaling pathway in response to endoplasmic reticulum stress (GO:0070059)	3.55568	7.53572	0.540071	0.12011	['CHAC1', 'ATF4']	Gene Ontology Biological Process (2018 version)	0.920421	upregulated
positive regulation of vascular endothelial growth factor production (GO:0010575)	3.55568	7.53572	0.540071	0.12011	['SULF1', 'ATF4']	Gene Ontology Biological Process (2018 version)	0.920421	upregulated
actin nucleation (GO:0045010)	3.55568	7.53572	0.540071	0.12011	['ACTR3', 'ARPC5']	Gene Ontology Biological Process (2018 version)	0.920421	upregulated
negative regulation of endothelial cell apoptotic process (GO:2000352)	3.55568	7.53572	0.52857	0.12011	['ANGPT1', 'NDNF']	Gene Ontology Biological Process (2018 version)	0.920421	downregulated
positive regulation of endopeptidase activity (GO:0010950)	3.55568	7.53572	0.52857	0.12011	['EPHA4', 'FYN']	Gene Ontology Biological Process (2018 version)	0.920421	downregulated
macromolecule modification (GO:0043412)	3.55568	7.53572	0.52857	0.12011	['ST6GALNAC4', 'ST3GAL1']	Gene Ontology Biological Process (2018 version)	0.920421	downregulated
calcium channel complex (GO:0034704)	3.55568	7.53572	0.482891	0.12011	['CAMK2D', 'HERPUD1']	Gene Ontology Cellular Component (2018 version)	0.920421	upregulated
negative regulation of cyclin-dependent protein serine/threonine kinase activity (GO:0045736)	3.55568	7.53572	0.52857	0.12011	['HEXIM1', 'CEBPA']	Gene Ontology Biological Process (2018 version)	0.920421	downregulated
cellular modified amino acid biosynthetic process (GO:0042398)	3.55568	7.53572	0.52857	0.12011	['GAMT', 'GCLC']	Gene Ontology Biological Process (2018 version)	0.920421	downregulated
positive regulation of neutrophil chemotaxis (GO:0090023)	3.55568	7.53572	0.52857	0.12011	['CXCL5', 'PF4']	Gene Ontology Biological Process (2018 version)	0.920421	downregulated
phosphatidylinositol-3,4-bisphosphate binding (GO:0043325)	3.55568	7.53572	0.476408	0.12011	['HIP1', 'KIF16B']	Gene Ontology Molecular Function (2018 version)	0.920421	downregulated
phosphatidylinositol-3,4-bisphosphate binding (GO:0043325)	3.55568	7.53572	0.531607	0.12011	['PLEKHA2', 'PHLDA3']	Gene Ontology Molecular Function (2018 version)	0.920421	upregulated
regulation of mitotic cell cycle (GO:0007346)	1.73818	3.67683	0.540071	0.120594	['PRMT5', 'BTG2', 'SMAD3', 'PSRC1', 'EIF4EBP1', 'ASNS', 'MEIS2']	Gene Ontology Biological Process (2018 version)	0.918675	upregulated
response to interleukin-1 (GO:0070555)	2.17608	4.56849	0.52857	0.122528	['MAPK11', 'CITED1', 'DAB2IP', 'ADAMTS12']	Gene Ontology Biological Process (2018 version)	0.911765	downregulated
steroid hormone receptor binding (GO:0035258)	2.17608	4.56849	0.476408	0.122528	['GRIP1', 'STAT5B', 'NR4A1', 'KDM4C']	Gene Ontology Molecular Function (2018 version)	0.911765	downregulated
GTPase binding (GO:0051020)	2.17608	4.56849	0.476408	0.122528	['APLP2', 'RASA1', 'FNBP1L', 'FGD1']	Gene Ontology Molecular Function (2018 version)	0.911765	downregulated
nucleic acid-templated transcription (GO:0097659)	2.17608	4.56849	0.52857	0.122528	['CEBPA', 'CALCOCO1', 'NR3C1', 'SMARCA1']	Gene Ontology Biological Process (2018 version)	0.911765	downregulated
positive regulation of response to DNA damage stimulus (GO:2001022)	2.5528	5.33774	0.52857	0.123571	['EYA1', 'MYC', 'EYA4']	Gene Ontology Biological Process (2018 version)	0.908084	downregulated
organic hydroxy compound biosynthetic process (GO:1901617)	2.5528	5.33774	0.540071	0.123571	['PSAT1', 'PARK7', 'CYP46A1']	Gene Ontology Biological Process (2018 version)	0.908084	upregulated
regulation of reactive oxygen species metabolic process (GO:2000377)	2.5528	5.33774	0.540071	0.123571	['AATF', 'THBS1', 'SLC25A33']	Gene Ontology Biological Process (2018 version)	0.908084	upregulated
establishment of protein localization to mitochondrion (GO:0072655)	2.5528	5.33774	0.540071	0.123571	['PITRM1', 'TIMM9', 'HK2']	Gene Ontology Biological Process (2018 version)	0.908084	upregulated
regulation of megakaryocyte differentiation (GO:0045652)	2.5528	5.33774	0.52857	0.123571	['MEF2C', 'CBFB', 'PF4']	Gene Ontology Biological Process (2018 version)	0.908084	downregulated
spindle microtubule (GO:0005876)	2.5528	5.33774	0.486869	0.123571	['POLB', 'PSRC1', 'SPAG5']	Gene Ontology Cellular Component (2018 version)	0.908084	upregulated
cellular response to DNA damage stimulus (GO:0006974)	1.48805	3.10294	0.540071	0.124278	['POLB', 'BABAM2', 'PIDD1', 'CCNK', 'BTG2', 'ALKBH1', 'SUV39H1', 'PARK7', 'AATF', 'ZDHHC16', 'HIC1', 'EPHA2']	Gene Ontology Biological Process (2018 version)	0.905607	upregulated
endocytosis (GO:0006897)	1.55255	3.22851	0.540071	0.124995	['SPARC', 'HSPH1', 'LRP1', 'ANXA3', 'NCOA3', 'RHOJ', 'M6PR', 'SNX5', 'DNM1', 'PDLIM7']	Gene Ontology Biological Process (2018 version)	0.903108	upregulated
positive regulation of cellular component organization (GO:0051130)	1.94009	4.00793	0.540071	0.126711	['WARS', 'LRP1', 'TGFB3', 'FAF1', 'VEGFA']	Gene Ontology Biological Process (2018 version)	0.897184	upregulated
negative regulation of transmembrane receptor protein serine/threonine kinase signaling pathway (GO:0090101)	2.14616	4.43125	0.540071	0.126852	['SMAD3', 'TGFB1I1', 'PMEPA1', 'SKIL']	Gene Ontology Biological Process (2018 version)	0.896704	upregulated
nuclear inner membrane (GO:0005637)	3.40091	6.97836	0.640394	0.128489	['PSEN2', 'TM7SF2']	Gene Ontology Cellular Component (2018 version)	0.891134	downregulated
serine/threonine protein kinase complex (GO:1902554)	3.40091	6.97836	0.640394	0.128489	['UVRAG', 'ERC1']	Gene Ontology Cellular Component (2018 version)	0.891134	downregulated
oxidoreductase activity, acting on the aldehyde or oxo group of donors, NAD or NADP as acceptor (GO:0016620)	3.40091	6.97836	0.531607	0.128489	['ALDH18A1', 'ALDH1L2']	Gene Ontology Molecular Function (2018 version)	0.891134	upregulated
lipoprotein particle receptor binding (GO:0070325)	3.40091	6.97836	0.531607	0.128489	['LRP1', 'CLU']	Gene Ontology Molecular Function (2018 version)	0.891134	upregulated
regulation of vascular smooth muscle cell proliferation (GO:1904705)	3.40091	6.97836	0.52857	0.128489	['MEF2C', 'FOXJ2']	Gene Ontology Biological Process (2018 version)	0.891134	downregulated
cellular response to epidermal growth factor stimulus (GO:0071364)	3.40091	6.97836	0.540071	0.128489	['MARS', 'ZPR1']	Gene Ontology Biological Process (2018 version)	0.891134	upregulated
regulation of protein import into nucleus (GO:0042306)	3.40091	6.97836	0.540071	0.128489	['IPO5', 'ZPR1']	Gene Ontology Biological Process (2018 version)	0.891134	upregulated
positive regulation of nitric oxide metabolic process (GO:1904407)	3.40091	6.97836	0.540071	0.128489	['SMAD3', 'CLU']	Gene Ontology Biological Process (2018 version)	0.891134	upregulated
positive regulation of nitric oxide biosynthetic process (GO:0045429)	3.40091	6.97836	0.540071	0.128489	['SMAD3', 'CLU']	Gene Ontology Biological Process (2018 version)	0.891134	upregulated
positive regulation of embryonic development (GO:0040019)	3.40091	6.97836	0.540071	0.128489	['PHLDB2', 'WNT4']	Gene Ontology Biological Process (2018 version)	0.891134	upregulated
regulation of nervous system development (GO:0051960)	3.40091	6.97836	0.540071	0.128489	['PDLIM5', 'ZPR1']	Gene Ontology Biological Process (2018 version)	0.891134	upregulated
in utero embryonic development (GO:0001701)	3.40091	6.97836	0.540071	0.128489	['TGFB3', 'VEGFA']	Gene Ontology Biological Process (2018 version)	0.891134	upregulated
regulation of spindle assembly (GO:0090169)	3.40091	6.97836	0.540071	0.128489	['SPAG5', 'PMEPA1']	Gene Ontology Biological Process (2018 version)	0.891134	upregulated
organophosphate ester transport (GO:0015748)	3.40091	6.97836	0.540071	0.128489	['PITPNA', 'PITPNC1']	Gene Ontology Biological Process (2018 version)	0.891134	upregulated
nuclear inner membrane (GO:0005637)	3.40091	6.97836	0.496321	0.128489	['SMAD1', 'SMAD3']	Gene Ontology Cellular Component (2018 version)	0.891134	upregulated
positive regulation of peptidyl-threonine phosphorylation (GO:0010800)	3.40091	6.97836	0.52857	0.128489	['APP', 'S1PR2']	Gene Ontology Biological Process (2018 version)	0.891134	downregulated
signal transduction in response to DNA damage (GO:0042770)	3.40091	6.97836	0.52857	0.128489	['CASP9', 'MYO6']	Gene Ontology Biological Process (2018 version)	0.891134	downregulated
regulation of nervous system development (GO:0051960)	3.40091	6.97836	0.52857	0.128489	['MEF2C', 'DOCK7']	Gene Ontology Biological Process (2018 version)	0.891134	downregulated
positive regulation of neutrophil migration (GO:1902624)	3.40091	6.97836	0.52857	0.128489	['CXCL5', 'PF4']	Gene Ontology Biological Process (2018 version)	0.891134	downregulated
cellular response to epidermal growth factor stimulus (GO:0071364)	3.40091	6.97836	0.52857	0.128489	['STAT5B', 'DAB2IP']	Gene Ontology Biological Process (2018 version)	0.891134	downregulated
modulation of excitatory postsynaptic potential (GO:0098815)	3.40091	6.97836	0.52857	0.128489	['APP', 'TMEM108']	Gene Ontology Biological Process (2018 version)	0.891134	downregulated
in utero embryonic development (GO:0001701)	3.40091	6.97836	0.52857	0.128489	['MBNL1', 'ADAM10']	Gene Ontology Biological Process (2018 version)	0.891134	downregulated
prostaglandin metabolic process (GO:0006693)	3.40091	6.97836	0.52857	0.128489	['FAM213B', 'PNPLA8']	Gene Ontology Biological Process (2018 version)	0.891134	downregulated
inorganic cation import across plasma membrane (GO:0098659)	3.40091	6.97836	0.52857	0.128489	['SLC9A5', 'CACNA2D1']	Gene Ontology Biological Process (2018 version)	0.891134	downregulated
epidermal growth factor receptor binding (GO:0005154)	3.40091	6.97836	0.476408	0.128489	['LINGO1', 'HIP1']	Gene Ontology Molecular Function (2018 version)	0.891134	downregulated
oxidoreductase activity, acting on the aldehyde or oxo group of donors, NAD or NADP as acceptor (GO:0016620)	3.40091	6.97836	0.476408	0.128489	['ALDH6A1', 'ALDH2']	Gene Ontology Molecular Function (2018 version)	0.891134	downregulated
regulation of gene expression (GO:0010468)	1.25832	2.5793	0.52857	0.128762	['HDAC5', 'APP', 'CALCOCO1', 'BTG1', 'CITED1', 'CITED2', 'ATXN7L3B', 'NR3C1', 'TOB1', 'PPM1F', 'ELAVL2', 'SERTAD3', 'ZC3H7B', 'MYC', 'APBB2', 'ERC1', 'MBNL3', 'NCOA2', 'TCF7L2', 'MBNL1', 'MEF2C', 'TCF7L1', 'NFYA', 'DKK1', 'SMARCA2', 'NELL1', 'MAPK11', 'MAFB', 'SPRY2', 'SSBP2', 'PF4', 'ZFP28']	Gene Ontology Biological Process (2018 version)	0.890211	downregulated
cellular protein modification process (GO:0006464)	1.26268	2.58497	0.52857	0.129094	['APP', 'DYRK2', 'EPAS1', 'NGLY1', 'DMP1', 'GLRX', 'WDR45', 'CAMKK2', 'PPP3CA', 'RPS6KA3', 'MAN2A2', 'MAN2A1', 'AKT3', 'FYN', 'ST3GAL1', 'DUSP4', 'MBTPS1', 'IGFBP4', 'APLP2', 'ADAM10', 'DUSP7', 'RAB11B', 'PTPRD', 'STK24', 'CTDSP1', 'CTDSP2', 'NUCB1', 'PTPN9', 'ASB4', 'SGK3', 'CAMK1']	Gene Ontology Biological Process (2018 version)	0.889095	downregulated
wound healing (GO:0042060)	2.49835	5.11338	0.540071	0.12916	['SMAD3', 'TPM1', 'PDGFA']	Gene Ontology Biological Process (2018 version)	0.888871	upregulated
regulation of blood vessel endothelial cell migration (GO:0043535)	2.49835	5.11338	0.52857	0.12916	['MEF2C', 'ANGPT1', 'AKT3']	Gene Ontology Biological Process (2018 version)	0.888871	downregulated
regulation of bone mineralization (GO:0030500)	2.49835	5.11338	0.540071	0.12916	['ECM1', 'TGFB3', 'WNT4']	Gene Ontology Biological Process (2018 version)	0.888871	upregulated
negative regulation of protein ubiquitination (GO:0031397)	2.49835	5.11338	0.540071	0.12916	['NXN', 'PARK7', 'GTPBP4']	Gene Ontology Biological Process (2018 version)	0.888871	upregulated
protein heterodimerization activity (GO:0046982)	1.54022	3.14895	0.476408	0.129447	['TOP2B', 'NR4A1', 'MEF2C', 'HIP1', 'RXRA', 'DGKD', 'EPAS1', 'TAF7', 'ADCY2', 'ZHX1']	Gene Ontology Molecular Function (2018 version)	0.887909	downregulated
protein kinase regulator activity (GO:0019887)	1.92097	3.91366	0.531607	0.130376	['SOCS3', 'CCNK', 'PRKRIP1', 'FAF1', 'CSNK2B']	Gene Ontology Molecular Function (2018 version)	0.884802	upregulated
cellular response to starvation (GO:0009267)	1.92097	3.91366	0.540071	0.130376	['MYBBP1A', 'MARS', 'SESN2', 'ASNS', 'ATF4']	Gene Ontology Biological Process (2018 version)	0.884802	upregulated
activation of protein kinase activity (GO:0032147)	1.57736	3.20254	0.52857	0.131293	['MAPK11', 'STK24', 'ANGPT1', 'DAB2IP', 'EMP2', 'ADCY2', 'S1PR2', 'FGF1', 'DUSP7']	Gene Ontology Biological Process (2018 version)	0.881758	downregulated
regulation of cell growth (GO:0001558)	1.62661	3.29036	0.52857	0.132279	['RPS6KA3', 'SERTAD3', 'BTG1', 'ADAM10', 'SGK3', 'APBB2', 'RASGRP2', 'SMARCA2']	Gene Ontology Biological Process (2018 version)	0.878508	downregulated
protein phosphorylation (GO:0006468)	1.38683	2.80173	0.52857	0.132623	['APP', 'EPHA4', 'DYRK2', 'MAST3', 'DAB2IP', 'ADAM10', 'PRKX', 'CAMKK2', 'RPS6KA3', 'ABI2', 'STK24', 'AKT3', 'FYN', 'SGK3', 'ERC1', 'CAMK1']	Gene Ontology Biological Process (2018 version)	0.877381	downregulated
monocarboxylic acid metabolic process (GO:0032787)	1.90223	3.82206	0.52857	0.134089	['GGT5', 'STAT5B', 'BTD', 'PNPLA8', 'CROT']	Gene Ontology Biological Process (2018 version)	0.872608	downregulated
coenzyme metabolic process (GO:0006732)	2.44618	4.90137	0.52857	0.134837	['DBI', 'CROT', 'ACSF2']	Gene Ontology Biological Process (2018 version)	0.870189	downregulated
positive regulation of actin filament polymerization (GO:0030838)	2.44618	4.90137	0.52857	0.134837	['WIPF1', 'NCK2', 'ARF6']	Gene Ontology Biological Process (2018 version)	0.870189	downregulated
peptidyl-tyrosine modification (GO:0018212)	2.44618	4.90137	0.52857	0.134837	['EPHA4', 'ABI2', 'FYN']	Gene Ontology Biological Process (2018 version)	0.870189	downregulated
GDP binding (GO:0019003)	2.44618	4.90137	0.476408	0.134837	['GNAI3', 'RAB22A', 'RAB11B']	Gene Ontology Molecular Function (2018 version)	0.870189	downregulated
Rab guanyl-nucleotide exchange factor activity (GO:0017112)	2.44618	4.90137	0.476408	0.134837	['RAB3IL1', 'DENND6A', 'TRAPPC9']	Gene Ontology Molecular Function (2018 version)	0.870189	downregulated
SH3/SH2 adaptor activity (GO:0005070)	2.44618	4.90137	0.476408	0.134837	['BCAR3', 'NCK2', 'TOB1']	Gene Ontology Molecular Function (2018 version)	0.870189	downregulated
positive regulation of actin filament polymerization (GO:0030838)	2.44618	4.90137	0.540071	0.134837	['BAIAP2L1', 'NCOA3', 'PFN2']	Gene Ontology Biological Process (2018 version)	0.870189	upregulated
activation of cysteine-type endopeptidase activity involved in apoptotic process (GO:0006919)	2.08871	4.17199	0.52857	0.135687	['CASP9', 'CASP7', 'HIP1', 'CASP3']	Gene Ontology Biological Process (2018 version)	0.867461	downregulated
response to calcium ion (GO:0051592)	2.08871	4.17199	0.52857	0.135687	['ITPKB', 'PPP3CA', 'MEF2C', 'RASGRP2']	Gene Ontology Biological Process (2018 version)	0.867461	downregulated
cellular response to growth factor stimulus (GO:0071363)	1.76862	3.53052	0.540071	0.135851	['SMAD3', 'MARS', 'PDCD5', 'WNT4', 'VEGFA', 'ZPR1']	Gene Ontology Biological Process (2018 version)	0.866937	upregulated
regulation of primary metabolic process (GO:0080090)	1.76862	3.53052	0.52857	0.135851	['NCOA2', 'NQO1', 'RXRA', 'HMGCS1', 'PSAP', 'PLPP1']	Gene Ontology Biological Process (2018 version)	0.866937	downregulated
RNA polymerase II core binding (GO:0000993)	3.25904	6.47823	0.531607	0.137	['NCOA3', 'SMYD2']	Gene Ontology Molecular Function (2018 version)	0.86328	upregulated
SH2 domain binding (GO:0042169)	3.25904	6.47823	0.476408	0.137	['SH3PXD2B', 'DAG1']	Gene Ontology Molecular Function (2018 version)	0.86328	downregulated
tumor necrosis factor receptor superfamily binding (GO:0032813)	3.25904	6.47823	0.531607	0.137	['BABAM2', 'PIDD1']	Gene Ontology Molecular Function (2018 version)	0.86328	upregulated
endocrine system development (GO:0035270)	3.25904	6.47823	0.540071	0.137	['STRA6', 'WNT4']	Gene Ontology Biological Process (2018 version)	0.86328	upregulated
regulation of T cell receptor signaling pathway (GO:0050856)	3.25904	6.47823	0.540071	0.137	['THY1', 'NECTIN2']	Gene Ontology Biological Process (2018 version)	0.86328	upregulated
RNA biosynthetic process (GO:0032774)	3.25904	6.47823	0.52857	0.137	['HELB', 'TAF7']	Gene Ontology Biological Process (2018 version)	0.86328	downregulated
lipid modification (GO:0030258)	3.25904	6.47823	0.52857	0.137	['DGKD', 'PLPP1']	Gene Ontology Biological Process (2018 version)	0.86328	downregulated
response to growth factor (GO:0070848)	3.25904	6.47823	0.52857	0.137	['STAT5B', 'MYC']	Gene Ontology Biological Process (2018 version)	0.86328	downregulated
RNA biosynthetic process (GO:0032774)	3.25904	6.47823	0.540071	0.137	['PRMT5', 'TAF10']	Gene Ontology Biological Process (2018 version)	0.86328	upregulated
regulation of pri-miRNA transcription from RNA polymerase II promoter (GO:1902893)	3.25904	6.47823	0.540071	0.137	['SMAD3', 'GNL3']	Gene Ontology Biological Process (2018 version)	0.86328	upregulated
regulation of histone acetylation (GO:0035065)	3.25904	6.47823	0.540071	0.137	['NOC2L', 'BRD7']	Gene Ontology Biological Process (2018 version)	0.86328	upregulated
positive regulation of cyclin-dependent protein kinase activity (GO:1904031)	3.25904	6.47823	0.540071	0.137	['CCNK', 'PSRC1']	Gene Ontology Biological Process (2018 version)	0.86328	upregulated
tRNA methylation (GO:0030488)	3.25904	6.47823	0.540071	0.137	['TRMT61A', 'TRMT61B']	Gene Ontology Biological Process (2018 version)	0.86328	upregulated
negative chemotaxis (GO:0050919)	3.25904	6.47823	0.540071	0.137	['SEMA3C', 'PDGFA']	Gene Ontology Biological Process (2018 version)	0.86328	upregulated
response to ketone (GO:1901654)	3.25904	6.47823	0.540071	0.137	['TGFB3', 'THBS1']	Gene Ontology Biological Process (2018 version)	0.86328	upregulated
positive regulation of granulocyte chemotaxis (GO:0071624)	3.25904	6.47823	0.52857	0.137	['CXCL5', 'PF4']	Gene Ontology Biological Process (2018 version)	0.86328	downregulated
regulation of p38MAPK cascade (GO:1900744)	3.25904	6.47823	0.540071	0.137	['GADD45G', 'VEGFA']	Gene Ontology Biological Process (2018 version)	0.86328	upregulated
transcription corepressor activity (GO:0003714)	1.60976	3.19261	0.476408	0.137616	['EID1', 'TLE2', 'CITED2', 'BCOR', 'RCOR3', 'ZHX1', 'TOB1', 'MXD4']	Gene Ontology Molecular Function (2018 version)	0.861332	downregulated
ERBB signaling pathway (GO:0038127)	2.06112	4.04951	0.52857	0.140196	['DGKD', 'KIF16B', 'NCK2', 'CBLB']	Gene Ontology Biological Process (2018 version)	0.853263	downregulated
positive regulation of cell-substrate adhesion (GO:0010811)	2.39613	4.70083	0.52857	0.140599	['EMP2', 'NDNF', 'PPM1F']	Gene Ontology Biological Process (2018 version)	0.852017	downregulated
positive regulation of secretion by cell (GO:1903532)	2.39613	4.70083	0.540071	0.140599	['TGFB3', 'PPID', 'STX1A']	Gene Ontology Biological Process (2018 version)	0.852017	upregulated
positive regulation of nervous system development (GO:0051962)	2.39613	4.70083	0.52857	0.140599	['PTPRD', 'DAB2IP', 'ANAPC2']	Gene Ontology Biological Process (2018 version)	0.852017	downregulated
positive regulation of cell-substrate adhesion (GO:0010811)	2.39613	4.70083	0.540071	0.140599	['PLEKHA2', 'C1QBP', 'NCOA3']	Gene Ontology Biological Process (2018 version)	0.852017	upregulated
regulation of cell-matrix adhesion (GO:0001952)	2.39613	4.70083	0.540071	0.140599	['PLEKHA2', 'THY1', 'THBS1']	Gene Ontology Biological Process (2018 version)	0.852017	upregulated
regulation of calcium ion transport (GO:0051924)	2.39613	4.70083	0.52857	0.140599	['STIM2', 'CACNA2D1', 'STC1']	Gene Ontology Biological Process (2018 version)	0.852017	downregulated
positive regulation of mitotic cell cycle (GO:0045931)	2.39613	4.70083	0.540071	0.140599	['EIF4EBP1', 'ASNS', 'MEIS2']	Gene Ontology Biological Process (2018 version)	0.852017	upregulated
cortical cytoskeleton (GO:0030863)	2.39613	4.70083	0.640394	0.140599	['POLR2M', 'AKAP13', 'GYPC']	Gene Ontology Cellular Component (2018 version)	0.852017	downregulated
regulation of NFAT protein import into nucleus (GO:0051532)	7.81363	15.3097	0.52857	0.140948	['DYRK2']	Gene Ontology Biological Process (2018 version)	0.850942	downregulated
inositol trisphosphate kinase activity (GO:0051766)	7.81363	15.3097	0.476408	0.140948	['ITPKB']	Gene Ontology Molecular Function (2018 version)	0.850942	downregulated
glomerulus vasculature development (GO:0072012)	7.81363	15.3097	0.52857	0.140948	['ANGPT1']	Gene Ontology Biological Process (2018 version)	0.850942	downregulated
insulin secretion involved in cellular response to glucose stimulus (GO:0035773)	7.81363	15.3097	0.52857	0.140948	['RAB11B']	Gene Ontology Biological Process (2018 version)	0.850942	downregulated
sterol import (GO:0035376)	7.81363	15.3097	0.52857	0.140948	['STARD4']	Gene Ontology Biological Process (2018 version)	0.850942	downregulated
astrocyte activation (GO:0048143)	7.81363	15.3097	0.52857	0.140948	['APP']	Gene Ontology Biological Process (2018 version)	0.850942	downregulated
neuron remodeling (GO:0016322)	7.81363	15.3097	0.52857	0.140948	['APP']	Gene Ontology Biological Process (2018 version)	0.850942	downregulated
BMP receptor activity (GO:0098821)	7.81363	15.3097	0.476408	0.140948	['ACVR2A']	Gene Ontology Molecular Function (2018 version)	0.850942	downregulated
protein carboxyl O-methyltransferase activity (GO:0051998)	7.81363	15.3097	0.476408	0.140948	['PCMTD2']	Gene Ontology Molecular Function (2018 version)	0.850942	downregulated
dendritic spine maintenance (GO:0097062)	7.81363	15.3097	0.52857	0.140948	['FYN']	Gene Ontology Biological Process (2018 version)	0.850942	downregulated
positive regulation of aspartic-type endopeptidase activity involved in amyloid precursor protein catabolic process (GO:1902961)	7.81363	15.3097	0.52857	0.140948	['EPHA4']	Gene Ontology Biological Process (2018 version)	0.850942	downregulated
cholesterol import (GO:0070508)	7.81363	15.3097	0.52857	0.140948	['STARD4']	Gene Ontology Biological Process (2018 version)	0.850942	downregulated
amine metabolic process (GO:0009308)	7.81363	15.3097	0.52857	0.140948	['VCAM1']	Gene Ontology Biological Process (2018 version)	0.850942	downregulated
regulation of sarcomere organization (GO:0060297)	7.81363	15.3097	0.52857	0.140948	['AKAP13']	Gene Ontology Biological Process (2018 version)	0.850942	downregulated
aldehyde dehydrogenase [NAD(P)+] activity (GO:0004030)	7.81363	15.3097	0.476408	0.140948	['ALDH2']	Gene Ontology Molecular Function (2018 version)	0.850942	downregulated
positive regulation of fibroblast apoptotic process (GO:2000271)	7.81363	15.3097	0.52857	0.140948	['BTG1']	Gene Ontology Biological Process (2018 version)	0.850942	downregulated
axolemma (GO:0030673)	7.81363	15.3097	0.50485	0.140948	['THY1']	Gene Ontology Cellular Component (2018 version)	0.850942	upregulated
vascular endothelial growth factor receptor 2 binding (GO:0043184)	7.81363	15.3097	0.476408	0.140948	['DAB2IP']	Gene Ontology Molecular Function (2018 version)	0.850942	downregulated
AP-3 adaptor complex (GO:0030123)	7.81363	15.3097	0.640394	0.140948	['AP3S1']	Gene Ontology Cellular Component (2018 version)	0.850942	downregulated
AP-1 adaptor complex (GO:0030121)	7.81363	15.3097	0.640394	0.140948	['LDLRAP1']	Gene Ontology Cellular Component (2018 version)	0.850942	downregulated
alpha DNA polymerase:primase complex (GO:0005658)	7.81363	15.3097	0.640394	0.140948	['HELB']	Gene Ontology Cellular Component (2018 version)	0.850942	downregulated
axolemma (GO:0030673)	7.81363	15.3097	0.640394	0.140948	['ROBO2']	Gene Ontology Cellular Component (2018 version)	0.850942	downregulated
positive regulation of autophagosome maturation (GO:1901098)	7.81363	15.3097	0.52857	0.140948	['UVRAG']	Gene Ontology Biological Process (2018 version)	0.850942	downregulated
peroxisome proliferator activated receptor binding (GO:0042975)	7.81363	15.3097	0.476408	0.140948	['ASXL3']	Gene Ontology Molecular Function (2018 version)	0.850942	downregulated
olfactory receptor binding (GO:0031849)	7.81363	15.3097	0.476408	0.140948	['REEP1']	Gene Ontology Molecular Function (2018 version)	0.850942	downregulated
coreceptor activity involved in Wnt signaling pathway, planar cell polarity pathway (GO:1904929)	7.81363	15.3097	0.476408	0.140948	['GPC6']	Gene Ontology Molecular Function (2018 version)	0.850942	downregulated
neurotrophin TRKA receptor binding (GO:0005168)	7.81363	15.3097	0.476408	0.140948	['EFNA5']	Gene Ontology Molecular Function (2018 version)	0.850942	downregulated
NADPH-hemoprotein reductase activity (GO:0003958)	7.81363	15.3097	0.476408	0.140948	['MTRR']	Gene Ontology Molecular Function (2018 version)	0.850942	downregulated
5'-3' DNA helicase activity (GO:0043139)	7.81363	15.3097	0.476408	0.140948	['HELB']	Gene Ontology Molecular Function (2018 version)	0.850942	downregulated
cytochrome-b5 reductase activity, acting on NAD(P)H (GO:0004128)	7.81363	15.3097	0.476408	0.140948	['NQO1']	Gene Ontology Molecular Function (2018 version)	0.850942	downregulated
cAMP-dependent protein kinase activity (GO:0004691)	7.81363	15.3097	0.476408	0.140948	['PRKX']	Gene Ontology Molecular Function (2018 version)	0.850942	downregulated
alpha-N-acetylgalactosaminide alpha-2,6-sialyltransferase activity (GO:0001665)	7.81363	15.3097	0.476408	0.140948	['ST6GALNAC4']	Gene Ontology Molecular Function (2018 version)	0.850942	downregulated
phosphorylase activity (GO:0004645)	7.81363	15.3097	0.476408	0.140948	['PYGM']	Gene Ontology Molecular Function (2018 version)	0.850942	downregulated
primary amine oxidase activity (GO:0008131)	7.81363	15.3097	0.476408	0.140948	['VCAM1']	Gene Ontology Molecular Function (2018 version)	0.850942	downregulated
O-acetyltransferase activity (GO:0016413)	7.81363	15.3097	0.476408	0.140948	['CASD1']	Gene Ontology Molecular Function (2018 version)	0.850942	downregulated
beta-galactosidase activity (GO:0004565)	7.81363	15.3097	0.476408	0.140948	['PSAP']	Gene Ontology Molecular Function (2018 version)	0.850942	downregulated
clathrin light chain binding (GO:0032051)	7.81363	15.3097	0.476408	0.140948	['HIP1']	Gene Ontology Molecular Function (2018 version)	0.850942	downregulated
7SK snRNA binding (GO:0097322)	7.81363	15.3097	0.476408	0.140948	['HEXIM1']	Gene Ontology Molecular Function (2018 version)	0.850942	downregulated
positive regulation of sodium ion transmembrane transport (GO:1902307)	7.81363	15.3097	0.52857	0.140948	['GLRX']	Gene Ontology Biological Process (2018 version)	0.850942	downregulated
citrate metabolic process (GO:0006101)	7.81363	15.3097	0.52857	0.140948	['STAT5B']	Gene Ontology Biological Process (2018 version)	0.850942	downregulated
SREBP signaling pathway (GO:0032933)	7.81363	15.3097	0.52857	0.140948	['INSIG1']	Gene Ontology Biological Process (2018 version)	0.850942	downregulated
5'-3' DNA helicase activity (GO:0043139)	7.81363	15.3097	0.531607	0.140948	['DNA2']	Gene Ontology Molecular Function (2018 version)	0.850942	upregulated
proteasome-activating ATPase activity (GO:0036402)	7.81363	15.3097	0.531607	0.140948	['PSMC3']	Gene Ontology Molecular Function (2018 version)	0.850942	upregulated
calcium:sodium antiporter activity (GO:0005432)	7.81363	15.3097	0.531607	0.140948	['SLC3A2']	Gene Ontology Molecular Function (2018 version)	0.850942	upregulated
cation:amino acid symporter activity (GO:0005416)	7.81363	15.3097	0.531607	0.140948	['SLC38A1']	Gene Ontology Molecular Function (2018 version)	0.850942	upregulated
protein-lysine 6-oxidase activity (GO:0004720)	7.81363	15.3097	0.531607	0.140948	['LOXL2']	Gene Ontology Molecular Function (2018 version)	0.850942	upregulated
histone methyltransferase activity (H3-K36 specific) (GO:0046975)	7.81363	15.3097	0.531607	0.140948	['SMYD2']	Gene Ontology Molecular Function (2018 version)	0.850942	upregulated
vascular endothelial growth factor receptor 2 binding (GO:0043184)	7.81363	15.3097	0.531607	0.140948	['VEGFA']	Gene Ontology Molecular Function (2018 version)	0.850942	upregulated
sphingosine-1-phosphate signaling pathway (GO:0003376)	7.81363	15.3097	0.52857	0.140948	['S1PR2']	Gene Ontology Biological Process (2018 version)	0.850942	downregulated
regulation of glomerular filtration (GO:0003093)	7.81363	15.3097	0.52857	0.140948	['EMP2']	Gene Ontology Biological Process (2018 version)	0.850942	downregulated
response to chemokine (GO:1990868)	7.81363	15.3097	0.52857	0.140948	['LRCH1']	Gene Ontology Biological Process (2018 version)	0.850942	downregulated
positive regulation of cellular extravasation (GO:0002693)	7.81363	15.3097	0.52857	0.140948	['PLVAP']	Gene Ontology Biological Process (2018 version)	0.850942	downregulated
regulation of macrophage apoptotic process (GO:2000109)	7.81363	15.3097	0.52857	0.140948	['MEF2C']	Gene Ontology Biological Process (2018 version)	0.850942	downregulated
neuron projection maintenance (GO:1990535)	7.81363	15.3097	0.52857	0.140948	['APP']	Gene Ontology Biological Process (2018 version)	0.850942	downregulated
cellular response to chemokine (GO:1990869)	7.81363	15.3097	0.52857	0.140948	['LRCH1']	Gene Ontology Biological Process (2018 version)	0.850942	downregulated
purine ribonucleoside bisphosphate biosynthetic process (GO:0034036)	7.81363	15.3097	0.52857	0.140948	['PAPSS1']	Gene Ontology Biological Process (2018 version)	0.850942	downregulated
clathrin heavy chain binding (GO:0032050)	7.81363	15.3097	0.531607	0.140948	['LRP1']	Gene Ontology Molecular Function (2018 version)	0.850942	upregulated
phospholipid scramblase activity (GO:0017128)	7.81363	15.3097	0.531607	0.140948	['PLSCR2']	Gene Ontology Molecular Function (2018 version)	0.850942	upregulated
hydroxymethyl-, formyl- and related transferase activity (GO:0016742)	7.81363	15.3097	0.531607	0.140948	['SHMT2']	Gene Ontology Molecular Function (2018 version)	0.850942	upregulated
coreceptor activity involved in Wnt signaling pathway, planar cell polarity pathway (GO:1904929)	7.81363	15.3097	0.531607	0.140948	['ROR1']	Gene Ontology Molecular Function (2018 version)	0.850942	upregulated
FACIT collagen trimer (GO:0005593)	7.81363	15.3097	0.50485	0.140948	['COL12A1']	Gene Ontology Cellular Component (2018 version)	0.850942	upregulated
THO complex part of transcription export complex (GO:0000445)	7.81363	15.3097	0.50485	0.140948	['THOC5']	Gene Ontology Cellular Component (2018 version)	0.850942	upregulated
zonula adherens (GO:0005915)	7.81363	15.3097	0.50485	0.140948	['NECTIN2']	Gene Ontology Cellular Component (2018 version)	0.850942	upregulated
spanning component of plasma membrane (GO:0044214)	7.81363	15.3097	0.640394	0.140948	['AJAP1']	Gene Ontology Cellular Component (2018 version)	0.850942	downregulated
uridylyltransferase activity (GO:0070569)	7.81363	15.3097	0.476408	0.140948	['GALT']	Gene Ontology Molecular Function (2018 version)	0.850942	downregulated
protein carboxyl O-methyltransferase activity (GO:0051998)	7.81363	15.3097	0.531607	0.140948	['ARMT1']	Gene Ontology Molecular Function (2018 version)	0.850942	upregulated
mechanically-gated ion channel activity (GO:0008381)	7.81363	15.3097	0.531607	0.140948	['PIEZO1']	Gene Ontology Molecular Function (2018 version)	0.850942	upregulated
SCF complex assembly (GO:0010265)	7.81363	15.3097	0.52857	0.140948	['CAND2']	Gene Ontology Biological Process (2018 version)	0.850942	downregulated
phosphatidylinositol phosphate phosphatase activity (GO:0052866)	7.81363	15.3097	0.531607	0.140948	['SYNJ2']	Gene Ontology Molecular Function (2018 version)	0.850942	upregulated
G-protein coupled glutamate receptor binding (GO:0035256)	7.81363	15.3097	0.531607	0.140948	['HOMER3']	Gene Ontology Molecular Function (2018 version)	0.850942	upregulated
interleukin-1 binding (GO:0019966)	7.81363	15.3097	0.531607	0.140948	['HAX1']	Gene Ontology Molecular Function (2018 version)	0.850942	upregulated
CD4 receptor binding (GO:0042609)	7.81363	15.3097	0.531607	0.140948	['SPG21']	Gene Ontology Molecular Function (2018 version)	0.850942	upregulated
transforming growth factor beta-activated receptor activity (GO:0005024)	7.81363	15.3097	0.531607	0.140948	['LTBP1']	Gene Ontology Molecular Function (2018 version)	0.850942	upregulated
cuprous ion binding (GO:1903136)	7.81363	15.3097	0.531607	0.140948	['PARK7']	Gene Ontology Molecular Function (2018 version)	0.850942	upregulated
xylosyltransferase activity (GO:0042285)	7.81363	15.3097	0.531607	0.140948	['GXYLT2']	Gene Ontology Molecular Function (2018 version)	0.850942	upregulated
histone methyltransferase binding (GO:1990226)	7.81363	15.3097	0.531607	0.140948	['NOP56']	Gene Ontology Molecular Function (2018 version)	0.850942	upregulated
sodium channel inhibitor activity (GO:0019871)	7.81363	15.3097	0.531607	0.140948	['CAMK2D']	Gene Ontology Molecular Function (2018 version)	0.850942	upregulated
negative regulation of phospholipase activity (GO:0010519)	7.81363	15.3097	0.52857	0.140948	['RGS2']	Gene Ontology Biological Process (2018 version)	0.850942	downregulated
positive regulation of aspartic-type peptidase activity (GO:1905247)	7.81363	15.3097	0.52857	0.140948	['EPHA4']	Gene Ontology Biological Process (2018 version)	0.850942	downregulated
peripheral nervous system neuron development (GO:0048935)	7.81363	15.3097	0.52857	0.140948	['ETV1']	Gene Ontology Biological Process (2018 version)	0.850942	downregulated
membrane raft assembly (GO:0001765)	7.81363	15.3097	0.52857	0.140948	['EMP2']	Gene Ontology Biological Process (2018 version)	0.850942	downregulated
regulation of interleukin-5 secretion (GO:2000662)	7.81363	15.3097	0.52857	0.140948	['TSLP']	Gene Ontology Biological Process (2018 version)	0.850942	downregulated
photoreceptor cell differentiation (GO:0046530)	7.81363	15.3097	0.52857	0.140948	['MAPRE2']	Gene Ontology Biological Process (2018 version)	0.850942	downregulated
signal complex assembly (GO:0007172)	7.81363	15.3097	0.52857	0.140948	['NCK2']	Gene Ontology Biological Process (2018 version)	0.850942	downregulated
regulation of interleukin-12 secretion (GO:2001182)	7.81363	15.3097	0.52857	0.140948	['MAPK11']	Gene Ontology Biological Process (2018 version)	0.850942	downregulated
gastrulation with mouth forming second (GO:0001702)	7.81363	15.3097	0.52857	0.140948	['LRP5']	Gene Ontology Biological Process (2018 version)	0.850942	downregulated
regulation of response to wounding (GO:1903034)	7.81363	15.3097	0.52857	0.140948	['STK24']	Gene Ontology Biological Process (2018 version)	0.850942	downregulated
regulation of glial cell differentiation (GO:0045685)	7.81363	15.3097	0.52857	0.140948	['EPHA4']	Gene Ontology Biological Process (2018 version)	0.850942	downregulated
regulation of cellular carbohydrate catabolic process (GO:0043471)	7.81363	15.3097	0.52857	0.140948	['PPP1R3B']	Gene Ontology Biological Process (2018 version)	0.850942	downregulated
bile acid secretion (GO:0032782)	7.81363	15.3097	0.52857	0.140948	['ABCC3']	Gene Ontology Biological Process (2018 version)	0.850942	downregulated
regulation of tooth mineralization (GO:0070170)	7.81363	15.3097	0.52857	0.140948	['BCOR']	Gene Ontology Biological Process (2018 version)	0.850942	downregulated
negative regulation of erythrocyte differentiation (GO:0045647)	7.81363	15.3097	0.52857	0.140948	['MAFB']	Gene Ontology Biological Process (2018 version)	0.850942	downregulated
positive regulation of microglial cell activation (GO:1903980)	7.81363	15.3097	0.52857	0.140948	['APP']	Gene Ontology Biological Process (2018 version)	0.850942	downregulated
positive regulation of cardiac muscle contraction (GO:0060452)	7.81363	15.3097	0.52857	0.140948	['RGS2']	Gene Ontology Biological Process (2018 version)	0.850942	downregulated
regulation of male gonad development (GO:2000018)	7.81363	15.3097	0.52857	0.140948	['CITED2']	Gene Ontology Biological Process (2018 version)	0.850942	downregulated
nucleus localization (GO:0051647)	7.81363	15.3097	0.52857	0.140948	['SUN2']	Gene Ontology Biological Process (2018 version)	0.850942	downregulated
positive regulation of osteoblast proliferation (GO:0033690)	7.81363	15.3097	0.52857	0.140948	['TMEM119']	Gene Ontology Biological Process (2018 version)	0.850942	downregulated
3'-phosphoadenosine 5'-phosphosulfate biosynthetic process (GO:0050428)	7.81363	15.3097	0.52857	0.140948	['PAPSS1']	Gene Ontology Biological Process (2018 version)	0.850942	downregulated
dendrite extension (GO:0097484)	7.81363	15.3097	0.52857	0.140948	['TMEM108']	Gene Ontology Biological Process (2018 version)	0.850942	downregulated
cellular hyperosmotic response (GO:0071474)	7.81363	15.3097	0.52857	0.140948	['RCSD1']	Gene Ontology Biological Process (2018 version)	0.850942	downregulated
negative regulation of stress-activated protein kinase signaling cascade (GO:0070303)	7.81363	15.3097	0.52857	0.140948	['MYC']	Gene Ontology Biological Process (2018 version)	0.850942	downregulated
activation of transmembrane receptor protein tyrosine kinase activity (GO:0007171)	7.81363	15.3097	0.52857	0.140948	['ANGPT1']	Gene Ontology Biological Process (2018 version)	0.850942	downregulated
positive regulation of amyloid-beta clearance (GO:1900223)	7.81363	15.3097	0.52857	0.140948	['LRPAP1']	Gene Ontology Biological Process (2018 version)	0.850942	downregulated
positive regulation of activin receptor signaling pathway (GO:0032927)	7.81363	15.3097	0.52857	0.140948	['ACVR2A']	Gene Ontology Biological Process (2018 version)	0.850942	downregulated
negative regulation of lymphocyte migration (GO:2000402)	7.81363	15.3097	0.52857	0.140948	['LRCH1']	Gene Ontology Biological Process (2018 version)	0.850942	downregulated
cardiac ventricle formation (GO:0003211)	7.81363	15.3097	0.52857	0.140948	['MEF2C']	Gene Ontology Biological Process (2018 version)	0.850942	downregulated
regulation of skeletal muscle satellite cell proliferation (GO:0014842)	7.81363	15.3097	0.52857	0.140948	['ANGPT1']	Gene Ontology Biological Process (2018 version)	0.850942	downregulated
renal system process involved in regulation of blood volume (GO:0001977)	7.81363	15.3097	0.52857	0.140948	['EMP2']	Gene Ontology Biological Process (2018 version)	0.850942	downregulated
collagen biosynthetic process (GO:0032964)	7.81363	15.3097	0.52857	0.140948	['P3H3']	Gene Ontology Biological Process (2018 version)	0.850942	downregulated
positive regulation of cardiac muscle tissue development (GO:0055025)	7.81363	15.3097	0.52857	0.140948	['MEF2C']	Gene Ontology Biological Process (2018 version)	0.850942	downregulated
regulation of protein targeting (GO:1903533)	7.81363	15.3097	0.52857	0.140948	['SREBF1']	Gene Ontology Biological Process (2018 version)	0.850942	downregulated
positive regulation of protein acetylation (GO:1901985)	7.81363	15.3097	0.52857	0.140948	['CAMK1']	Gene Ontology Biological Process (2018 version)	0.850942	downregulated
ear development (GO:0043583)	7.81363	15.3097	0.52857	0.140948	['ECE1']	Gene Ontology Biological Process (2018 version)	0.850942	downregulated
positive regulation of vesicle fusion (GO:0031340)	7.81363	15.3097	0.52857	0.140948	['C2CD5']	Gene Ontology Biological Process (2018 version)	0.850942	downregulated
negative regulation of phospholipid metabolic process (GO:1903726)	7.81363	15.3097	0.52857	0.140948	['DAB2IP']	Gene Ontology Biological Process (2018 version)	0.850942	downregulated
histone H4-K12 acetylation (GO:0043983)	7.81363	15.3097	0.52857	0.140948	['ING4']	Gene Ontology Biological Process (2018 version)	0.850942	downregulated
Cul5-RING ubiquitin ligase complex (GO:0031466)	7.81363	15.3097	0.640394	0.140948	['ASB4']	Gene Ontology Cellular Component (2018 version)	0.850942	downregulated
G-protein coupled glutamate receptor binding (GO:0035256)	7.81363	15.3097	0.476408	0.140948	['FYN']	Gene Ontology Molecular Function (2018 version)	0.850942	downregulated
L-amino acid import (GO:0043092)	7.81363	15.3097	0.540071	0.140948	['SLC3A2']	Gene Ontology Biological Process (2018 version)	0.850942	upregulated
regulation of phosphatidylinositol biosynthetic process (GO:0010511)	7.81363	15.3097	0.540071	0.140948	['PDGFA']	Gene Ontology Biological Process (2018 version)	0.850942	upregulated
regulation of NK T cell activation (GO:0051133)	7.81363	15.3097	0.540071	0.140948	['HSPH1']	Gene Ontology Biological Process (2018 version)	0.850942	upregulated
chemical homeostasis within a tissue (GO:0048875)	7.81363	15.3097	0.540071	0.140948	['VEGFA']	Gene Ontology Biological Process (2018 version)	0.850942	upregulated
response to UV-A (GO:0070141)	7.81363	15.3097	0.540071	0.140948	['PPID']	Gene Ontology Biological Process (2018 version)	0.850942	upregulated
regulation of response to wounding (GO:1903034)	7.81363	15.3097	0.540071	0.140948	['TNFRSF12A']	Gene Ontology Biological Process (2018 version)	0.850942	upregulated
positive regulation of catecholamine secretion (GO:0033605)	7.81363	15.3097	0.540071	0.140948	['STX1A']	Gene Ontology Biological Process (2018 version)	0.850942	upregulated
positive regulation of axon guidance (GO:1902669)	7.81363	15.3097	0.540071	0.140948	['VEGFA']	Gene Ontology Biological Process (2018 version)	0.850942	upregulated
gland morphogenesis (GO:0022612)	7.81363	15.3097	0.540071	0.140948	['TGFB3']	Gene Ontology Biological Process (2018 version)	0.850942	upregulated
regulation of transforming growth factor beta2 production (GO:0032909)	7.81363	15.3097	0.540071	0.140948	['SMAD3']	Gene Ontology Biological Process (2018 version)	0.850942	upregulated
negative regulation of erythrocyte differentiation (GO:0045647)	7.81363	15.3097	0.540071	0.140948	['HOXA5']	Gene Ontology Biological Process (2018 version)	0.850942	upregulated
regulation of aldosterone biosynthetic process (GO:0032347)	7.81363	15.3097	0.540071	0.140948	['WNT4']	Gene Ontology Biological Process (2018 version)	0.850942	upregulated
regulation of male gonad development (GO:2000018)	7.81363	15.3097	0.540071	0.140948	['WNT4']	Gene Ontology Biological Process (2018 version)	0.850942	upregulated
regulation of cortisol biosynthetic process (GO:2000064)	7.81363	15.3097	0.540071	0.140948	['WNT4']	Gene Ontology Biological Process (2018 version)	0.850942	upregulated
imitative learning (GO:0098596)	7.81363	15.3097	0.540071	0.140948	['STRA6']	Gene Ontology Biological Process (2018 version)	0.850942	upregulated
citrulline metabolic process (GO:0000052)	7.81363	15.3097	0.540071	0.140948	['ALDH18A1']	Gene Ontology Biological Process (2018 version)	0.850942	upregulated
regulation of dendritic cell chemotaxis (GO:2000508)	7.81363	15.3097	0.540071	0.140948	['C1QBP']	Gene Ontology Biological Process (2018 version)	0.850942	upregulated
monoubiquitinated protein deubiquitination (GO:0035520)	7.81363	15.3097	0.540071	0.140948	['USP15']	Gene Ontology Biological Process (2018 version)	0.850942	upregulated
mesenchymal cell differentiation involved in kidney development (GO:0072161)	7.81363	15.3097	0.540071	0.140948	['WNT4']	Gene Ontology Biological Process (2018 version)	0.850942	upregulated
morphogenesis of an endothelium (GO:0003159)	7.81363	15.3097	0.540071	0.140948	['CSNK2B']	Gene Ontology Biological Process (2018 version)	0.850942	upregulated
maintenance of protein location in extracellular region (GO:0071694)	7.81363	15.3097	0.540071	0.140948	['LTBP1']	Gene Ontology Biological Process (2018 version)	0.850942	upregulated
venous blood vessel morphogenesis (GO:0048845)	7.81363	15.3097	0.540071	0.140948	['VEGFA']	Gene Ontology Biological Process (2018 version)	0.850942	upregulated
surfactant homeostasis (GO:0043129)	7.81363	15.3097	0.540071	0.140948	['VEGFA']	Gene Ontology Biological Process (2018 version)	0.850942	upregulated
regulation of lysosomal protein catabolic process (GO:1905165)	7.81363	15.3097	0.540071	0.140948	['LRP1']	Gene Ontology Biological Process (2018 version)	0.850942	upregulated
positive regulation of trophoblast cell migration (GO:1901165)	7.81363	15.3097	0.540071	0.140948	['C1QBP']	Gene Ontology Biological Process (2018 version)	0.850942	upregulated
negative regulation of cell cycle phase transition (GO:1901988)	7.81363	15.3097	0.540071	0.140948	['ATF5']	Gene Ontology Biological Process (2018 version)	0.850942	upregulated
sterol import (GO:0035376)	7.81363	15.3097	0.540071	0.140948	['STARD5']	Gene Ontology Biological Process (2018 version)	0.850942	upregulated
chondrocyte development (GO:0002063)	7.81363	15.3097	0.540071	0.140948	['SULF1']	Gene Ontology Biological Process (2018 version)	0.850942	upregulated
astrocyte activation (GO:0048143)	7.81363	15.3097	0.540071	0.140948	['LRP1']	Gene Ontology Biological Process (2018 version)	0.850942	upregulated
cholesterol import (GO:0070508)	7.81363	15.3097	0.540071	0.140948	['STARD5']	Gene Ontology Biological Process (2018 version)	0.850942	upregulated
regulation of microtubule nucleation (GO:0010968)	7.81363	15.3097	0.540071	0.140948	['RANGRF']	Gene Ontology Biological Process (2018 version)	0.850942	upregulated
regulation of biosynthetic process (GO:0009889)	7.81363	15.3097	0.540071	0.140948	['SLC25A33']	Gene Ontology Biological Process (2018 version)	0.850942	upregulated
regulation of relaxation of cardiac muscle (GO:1901897)	7.81363	15.3097	0.540071	0.140948	['CAMK2D']	Gene Ontology Biological Process (2018 version)	0.850942	upregulated
lens fiber cell development (GO:0070307)	7.81363	15.3097	0.540071	0.140948	['EPHA2']	Gene Ontology Biological Process (2018 version)	0.850942	upregulated
positive regulation of granulocyte differentiation (GO:0030854)	7.81363	15.3097	0.540071	0.140948	['HAX1']	Gene Ontology Biological Process (2018 version)	0.850942	upregulated
regulation of NAD(P)H oxidase activity (GO:0033860)	7.81363	15.3097	0.540071	0.140948	['PARK7']	Gene Ontology Biological Process (2018 version)	0.850942	upregulated
positive regulation of activin receptor signaling pathway (GO:0032927)	7.81363	15.3097	0.540071	0.140948	['CSNK2B']	Gene Ontology Biological Process (2018 version)	0.850942	upregulated
pyrimidine-containing compound transmembrane transport (GO:0072531)	7.81363	15.3097	0.540071	0.140948	['SLC25A33']	Gene Ontology Biological Process (2018 version)	0.850942	upregulated
viral release from host cell (GO:0019076)	7.81363	15.3097	0.540071	0.140948	['PPID']	Gene Ontology Biological Process (2018 version)	0.850942	upregulated
regulation of translational initiation in response to stress (GO:0043558)	7.81363	15.3097	0.540071	0.140948	['ATF4']	Gene Ontology Biological Process (2018 version)	0.850942	upregulated
positive regulation of deacetylase activity (GO:0090045)	7.81363	15.3097	0.540071	0.140948	['VEGFA']	Gene Ontology Biological Process (2018 version)	0.850942	upregulated
positive regulation of extrinsic apoptotic signaling pathway via death domain receptors (GO:1902043)	7.81363	15.3097	0.540071	0.140948	['THBS1']	Gene Ontology Biological Process (2018 version)	0.850942	upregulated
positive regulation of RNA binding (GO:1905216)	7.81363	15.3097	0.540071	0.140948	['EIF3C']	Gene Ontology Biological Process (2018 version)	0.850942	upregulated
embryonic camera-type eye development (GO:0031076)	7.81363	15.3097	0.540071	0.140948	['NES']	Gene Ontology Biological Process (2018 version)	0.850942	upregulated
positive regulation of cellular extravasation (GO:0002693)	7.81363	15.3097	0.540071	0.140948	['THY1']	Gene Ontology Biological Process (2018 version)	0.850942	upregulated
regulation of oxidative stress-induced neuron intrinsic apoptotic signaling pathway (GO:1903376)	7.81363	15.3097	0.540071	0.140948	['PARK7']	Gene Ontology Biological Process (2018 version)	0.850942	upregulated
regulation of immunoglobulin mediated immune response (GO:0002889)	7.81363	15.3097	0.540071	0.140948	['NECTIN2']	Gene Ontology Biological Process (2018 version)	0.850942	upregulated
smooth muscle tissue development (GO:0048745)	7.81363	15.3097	0.540071	0.140948	['STRA6']	Gene Ontology Biological Process (2018 version)	0.850942	upregulated
protein repair (GO:0030091)	7.81363	15.3097	0.540071	0.140948	['MSRB3']	Gene Ontology Biological Process (2018 version)	0.850942	upregulated
vocal learning (GO:0042297)	7.81363	15.3097	0.540071	0.140948	['STRA6']	Gene Ontology Biological Process (2018 version)	0.850942	upregulated
negative regulation of endoplasmic reticulum calcium ion concentration (GO:0032471)	7.81363	15.3097	0.540071	0.140948	['TGM2']	Gene Ontology Biological Process (2018 version)	0.850942	upregulated
positive regulation of amyloid-beta clearance (GO:1900223)	7.81363	15.3097	0.540071	0.140948	['LRP1']	Gene Ontology Biological Process (2018 version)	0.850942	upregulated
muscle tissue development (GO:0060537)	7.81363	15.3097	0.540071	0.140948	['STRA6']	Gene Ontology Biological Process (2018 version)	0.850942	upregulated
regulation of wound healing, spreading of epidermal cells (GO:1903689)	7.81363	15.3097	0.540071	0.140948	['PHLDB2']	Gene Ontology Biological Process (2018 version)	0.850942	upregulated
exit from host cell (GO:0035891)	7.81363	15.3097	0.540071	0.140948	['PPID']	Gene Ontology Biological Process (2018 version)	0.850942	upregulated
regulation of cardiac muscle cell apoptotic process (GO:0010665)	7.81363	15.3097	0.540071	0.140948	['CAMK2D']	Gene Ontology Biological Process (2018 version)	0.850942	upregulated
renal filtration cell differentiation (GO:0061318)	7.81363	15.3097	0.540071	0.140948	['BASP1']	Gene Ontology Biological Process (2018 version)	0.850942	upregulated
glomerular epithelial cell differentiation (GO:0072311)	7.81363	15.3097	0.540071	0.140948	['BASP1']	Gene Ontology Biological Process (2018 version)	0.850942	upregulated
ear development (GO:0043583)	7.81363	15.3097	0.540071	0.140948	['STRA6']	Gene Ontology Biological Process (2018 version)	0.850942	upregulated
dendrite extension (GO:0097484)	7.81363	15.3097	0.540071	0.140948	['LLPH']	Gene Ontology Biological Process (2018 version)	0.850942	upregulated
vascular smooth muscle cell development (GO:0097084)	7.81363	15.3097	0.540071	0.140948	['VEGFA']	Gene Ontology Biological Process (2018 version)	0.850942	upregulated
regulation of protein targeting (GO:1903533)	7.81363	15.3097	0.540071	0.140948	['HAX1']	Gene Ontology Biological Process (2018 version)	0.850942	upregulated
positive regulation of cardiac muscle tissue development (GO:0055025)	7.81363	15.3097	0.540071	0.140948	['EFNB2']	Gene Ontology Biological Process (2018 version)	0.850942	upregulated
protein localization to endoplasmic reticulum exit site (GO:0070973)	7.81363	15.3097	0.540071	0.140948	['BCAP29']	Gene Ontology Biological Process (2018 version)	0.850942	upregulated
phagosome-lysosome fusion (GO:0090385)	7.81363	15.3097	0.540071	0.140948	['RAB34']	Gene Ontology Biological Process (2018 version)	0.850942	upregulated
positive regulation of fibroblast migration (GO:0010763)	7.81363	15.3097	0.540071	0.140948	['THBS1']	Gene Ontology Biological Process (2018 version)	0.850942	upregulated
regulation of MHC class I biosynthetic process (GO:0045343)	7.81363	15.3097	0.540071	0.140948	['HSPH1']	Gene Ontology Biological Process (2018 version)	0.850942	upregulated
positive regulation of binding (GO:0051099)	2.03425	3.93148	0.52857	0.144765	['APP', 'TCF7L2', 'HMBOX1', 'DACT1']	Gene Ontology Biological Process (2018 version)	0.839337	downregulated
negative regulation of cellular macromolecule biosynthetic process (GO:2000113)	1.35134	2.61126	0.540071	0.144808	['BTG2', 'TGFB3', 'SUV39H1', 'KCTD1', 'PA2G4', 'PRICKLE1', 'EPRS', 'GTPBP4', 'LOXL2', 'MYBBP1A', 'BASP1', 'SCMH1', 'KMT5A', 'ATF5', 'BRD7', 'S100A11', 'WNT4']	Gene Ontology Biological Process (2018 version)	0.839208	upregulated
phosphatidylcholine acyl-chain remodeling (GO:0036151)	3.12851	6.02765	0.52857	0.145631	['PNPLA8', 'DBI']	Gene Ontology Biological Process (2018 version)	0.836748	downregulated
regulation of intracellular steroid hormone receptor signaling pathway (GO:0033143)	3.12851	6.02765	0.52857	0.145631	['CBFB', 'ARRB2']	Gene Ontology Biological Process (2018 version)	0.836748	downregulated
negative regulation of microtubule polymerization or depolymerization (GO:0031111)	3.12851	6.02765	0.52857	0.145631	['HDGFL3', 'ANAPC2']	Gene Ontology Biological Process (2018 version)	0.836748	downregulated
negative regulation of cell-matrix adhesion (GO:0001953)	3.12851	6.02765	0.52857	0.145631	['RASA1', 'AJAP1']	Gene Ontology Biological Process (2018 version)	0.836748	downregulated
mitochondrial small ribosomal subunit (GO:0005763)	3.12851	6.02765	0.512307	0.145631	['MRPS15', 'MRPS35']	Gene Ontology Cellular Component (2018 version)	0.836748	upregulated
negative regulation of osteoblast differentiation (GO:0045668)	3.12851	6.02765	0.52857	0.145631	['CITED1', 'LRP5']	Gene Ontology Biological Process (2018 version)	0.836748	downregulated
regulation of protein targeting to membrane (GO:0090313)	3.12851	6.02765	0.52857	0.145631	['C2CD5', 'FYN']	Gene Ontology Biological Process (2018 version)	0.836748	downregulated
regulation of autophagy of mitochondrion (GO:1903146)	3.12851	6.02765	0.52857	0.145631	['SREBF1', 'CAMKK2']	Gene Ontology Biological Process (2018 version)	0.836748	downregulated
regulation of protein localization to cell surface (GO:2000008)	3.12851	6.02765	0.52857	0.145631	['TAX1BP3', 'RAB11B']	Gene Ontology Biological Process (2018 version)	0.836748	downregulated
Hsp70 protein binding (GO:0030544)	3.12851	6.02765	0.531607	0.145631	['DNAJC2', 'PPID']	Gene Ontology Molecular Function (2018 version)	0.836748	upregulated
calmodulin-dependent protein kinase activity (GO:0004683)	3.12851	6.02765	0.476408	0.145631	['CAMK1', 'CAMKK2']	Gene Ontology Molecular Function (2018 version)	0.836748	downregulated
regulation of autophagy of mitochondrion (GO:1903146)	3.12851	6.02765	0.540071	0.145631	['HAX1', 'PARK7']	Gene Ontology Biological Process (2018 version)	0.836748	upregulated
muscle fiber development (GO:0048747)	3.12851	6.02765	0.540071	0.145631	['NEXN', 'VEGFA']	Gene Ontology Biological Process (2018 version)	0.836748	upregulated
regulation of vascular endothelial growth factor production (GO:0010574)	3.12851	6.02765	0.540071	0.145631	['SULF1', 'ATF4']	Gene Ontology Biological Process (2018 version)	0.836748	upregulated
positive regulation of substrate adhesion-dependent cell spreading (GO:1900026)	3.12851	6.02765	0.540071	0.145631	['C1QBP', 'NCOA3']	Gene Ontology Biological Process (2018 version)	0.836748	upregulated
cellular response to topologically incorrect protein (GO:0035967)	3.12851	6.02765	0.540071	0.145631	['HSPH1', 'HSPA4']	Gene Ontology Biological Process (2018 version)	0.836748	upregulated
negative regulation of peptidyl-tyrosine phosphorylation (GO:0050732)	3.12851	6.02765	0.540071	0.145631	['SOCS3', 'THY1']	Gene Ontology Biological Process (2018 version)	0.836748	upregulated
negative regulation of cell-matrix adhesion (GO:0001953)	3.12851	6.02765	0.540071	0.145631	['THBS1', 'PHLDB2']	Gene Ontology Biological Process (2018 version)	0.836748	upregulated
repressing transcription factor binding (GO:0070491)	2.34809	4.51097	0.476408	0.146442	['HDAC5', 'TCF7L2', 'MYC']	Gene Ontology Molecular Function (2018 version)	0.834334	downregulated
monocarboxylic acid transport (GO:0015718)	2.34809	4.51097	0.52857	0.146442	['ABCC3', 'NCOA2', 'RXRA']	Gene Ontology Biological Process (2018 version)	0.834334	downregulated
peptide biosynthetic process (GO:0043043)	1.64374	3.15405	0.540071	0.14678	['MRPS15', 'WARS', 'PABPC4', 'TARS', 'MRPL37', 'YARS2', 'GSPT1']	Gene Ontology Biological Process (2018 version)	0.833334	upregulated
positive regulation of apoptotic process (GO:0043065)	1.45943	2.77968	0.52857	0.148877	['ING4', 'CASP9', 'AKAP13', 'BTG1', 'MYC', 'PLEKHG5', 'DAB2IP', 'PSEN2', 'ITGA6', 'FGD1', 'PPM1F']	Gene Ontology Biological Process (2018 version)	0.827172	downregulated
positive regulation of cell cycle arrest (GO:0071158)	2.00806	3.81772	0.540071	0.149391	['PIDD1', 'BTG2', 'MYBBP1A', 'GTSE1']	Gene Ontology Biological Process (2018 version)	0.825677	upregulated
positive regulation of transmembrane receptor protein serine/threonine kinase signaling pathway (GO:0090100)	2.00806	3.81772	0.52857	0.149391	['CDKN1C', 'CITED1', 'CITED2', 'ACVR2A']	Gene Ontology Biological Process (2018 version)	0.825677	downregulated
phosphatidylinositol metabolic process (GO:0046488)	1.83074	3.48047	0.52857	0.149399	['MTMR12', 'PGAP3', 'PLEKHA4', 'IP6K1', 'PLEKHA8']	Gene Ontology Biological Process (2018 version)	0.825652	downregulated
mitochondrial matrix (GO:0005759)	1.45444	2.74803	0.655875	0.151162	['PDP1', 'NADK2', 'ALDH6A1', 'BTD', 'ACSS2', 'ARL2BP', 'ALDH2', 'MMAB', 'GSR', 'NR3C1', 'ACSF2']	Gene Ontology Cellular Component (2018 version)	0.820557	downregulated
metalloexopeptidase activity (GO:0008235)	2.30193	4.33106	0.476408	0.152363	['CPQ', 'CPD', 'CPXM1']	Gene Ontology Molecular Function (2018 version)	0.817121	downregulated
positive regulation of response to stimulus (GO:0048584)	2.30193	4.33106	0.52857	0.152363	['ANO1', 'MYC', 'YPEL3']	Gene Ontology Biological Process (2018 version)	0.817121	downregulated
iron ion binding (GO:0005506)	2.30193	4.33106	0.531607	0.152363	['TYW5', 'ALKBH1', 'JMJD6']	Gene Ontology Molecular Function (2018 version)	0.817121	upregulated
cell morphogenesis involved in differentiation (GO:0000904)	2.30193	4.33106	0.540071	0.152363	['LAMA5', 'ACTN1', 'EPHA2']	Gene Ontology Biological Process (2018 version)	0.817121	upregulated
cytoplasmic translation (GO:0002181)	2.30193	4.33106	0.540071	0.152363	['RWDD1', 'MRTO4', 'GSPT1']	Gene Ontology Biological Process (2018 version)	0.817121	upregulated
negative regulation of supramolecular fiber organization (GO:1902904)	2.30193	4.33106	0.540071	0.152363	['ARHGEF2', 'CLU', 'PFN2']	Gene Ontology Biological Process (2018 version)	0.817121	upregulated
cellular protein complex assembly (GO:0043623)	1.7041	3.20236	0.540071	0.152711	['SMAD1', 'CCT2', 'SMAD3', 'HSPA4', 'PTGES3L', 'CLU']	Gene Ontology Biological Process (2018 version)	0.81613	upregulated
transmembrane receptor protein serine/threonine kinase signaling pathway (GO:0007178)	1.7041	3.20236	0.540071	0.152711	['SMAD1', 'USP15', 'SMAD3', 'TGFB3', 'TGFB1I1', 'ZYX']	Gene Ontology Biological Process (2018 version)	0.81613	upregulated
positive regulation of protein phosphorylation (GO:0001934)	1.38257	2.59195	0.52857	0.153397	['APP', 'EPHA4', 'ANGPT1', 'DOCK7', 'DAB2IP', 'EFNA5', 'ACVR2A', 'CAMKK2', 'SPRY2', 'LCP2', 'CAMK1', 'WDFY2', 'S1PR2', 'CD44']	Gene Ontology Biological Process (2018 version)	0.814184	downregulated
negative regulation of neuron death (GO:1901215)	1.98254	3.70802	0.52857	0.154072	['MEF2C', 'CITED1', 'RASA1', 'NDNF']	Gene Ontology Biological Process (2018 version)	0.812275	downregulated
positive regulation of peptidyl-serine phosphorylation (GO:0033138)	1.98254	3.70802	0.540071	0.154072	['HAX1', 'PARK7', 'PFN2', 'VEGFA']	Gene Ontology Biological Process (2018 version)	0.812275	upregulated
ATP-dependent DNA helicase activity (GO:0004003)	3.00803	5.62022	0.476408	0.15437	['HELB', 'MCM4']	Gene Ontology Molecular Function (2018 version)	0.811438	downregulated
sterol transporter activity (GO:0015248)	3.00803	5.62022	0.476408	0.15437	['STARD4', 'OSBPL6']	Gene Ontology Molecular Function (2018 version)	0.811438	downregulated
metallocarboxypeptidase activity (GO:0004181)	3.00803	5.62022	0.476408	0.15437	['CPD', 'CPXM1']	Gene Ontology Molecular Function (2018 version)	0.811438	downregulated
negative regulation of response to DNA damage stimulus (GO:2001021)	3.00803	5.62022	0.540071	0.15437	['THOC5', 'CLU']	Gene Ontology Biological Process (2018 version)	0.811438	upregulated
positive regulation of extrinsic apoptotic signaling pathway (GO:2001238)	3.00803	5.62022	0.540071	0.15437	['TNFRSF12A', 'THBS1']	Gene Ontology Biological Process (2018 version)	0.811438	upregulated
production of miRNAs involved in gene silencing by miRNA (GO:0035196)	3.00803	5.62022	0.540071	0.15437	['SMAD1', 'SMAD3']	Gene Ontology Biological Process (2018 version)	0.811438	upregulated
protein K63-linked deubiquitination (GO:0070536)	3.00803	5.62022	0.540071	0.15437	['BABAM2', 'SHMT2']	Gene Ontology Biological Process (2018 version)	0.811438	upregulated
production of miRNAs involved in gene silencing by miRNA (GO:0035196)	3.00803	5.62022	0.52857	0.15437	['ZC3H7B', 'PRKRA']	Gene Ontology Biological Process (2018 version)	0.811438	downregulated
lytic vacuole organization (GO:0080171)	3.00803	5.62022	0.52857	0.15437	['MBTPS1', 'GAA']	Gene Ontology Biological Process (2018 version)	0.811438	downregulated
palmitoyltransferase activity (GO:0016409)	3.00803	5.62022	0.531607	0.15437	['ZDHHC13', 'ZDHHC16']	Gene Ontology Molecular Function (2018 version)	0.811438	upregulated
primary neural tube formation (GO:0014020)	3.00803	5.62022	0.52857	0.15437	['VANGL2', 'SEMA4C']	Gene Ontology Biological Process (2018 version)	0.811438	downregulated
regulation of actin polymerization or depolymerization (GO:0008064)	3.00803	5.62022	0.52857	0.15437	['RASA1', 'ARHGAP18']	Gene Ontology Biological Process (2018 version)	0.811438	downregulated
regulation of defense response to virus by virus (GO:0050690)	3.00803	5.62022	0.52857	0.15437	['AP2S1', 'FYN']	Gene Ontology Biological Process (2018 version)	0.811438	downregulated
cellular response to ketone (GO:1901655)	3.00803	5.62022	0.52857	0.15437	['ADCY2', 'NR3C1']	Gene Ontology Biological Process (2018 version)	0.811438	downregulated
positive regulation of phosphate metabolic process (GO:0045937)	3.00803	5.62022	0.52857	0.15437	['APP', 'ITGA6']	Gene Ontology Biological Process (2018 version)	0.811438	downregulated
positive regulation of sprouting angiogenesis (GO:1903672)	3.00803	5.62022	0.52857	0.15437	['AKT3', 'FGF1']	Gene Ontology Biological Process (2018 version)	0.811438	downregulated
positive regulation of fibroblast proliferation (GO:0048146)	3.00803	5.62022	0.540071	0.15437	['NDUFS4', 'PDGFA']	Gene Ontology Biological Process (2018 version)	0.811438	upregulated
regulation of cell morphogenesis (GO:0022604)	3.00803	5.62022	0.540071	0.15437	['SPARC', 'PDPN']	Gene Ontology Biological Process (2018 version)	0.811438	upregulated
positive regulation of cellular process (GO:0048522)	1.33201	2.46548	0.540071	0.157088	['SAP30BP', 'LRP1', 'FAF1', 'NOP2', 'PDGFA', 'NAP1L1', 'PA2G4', 'ACTN4', 'AXIN2', 'THBS1', 'CTGF', 'VEGFA', 'TBRG4', 'EFNB2', 'PDPN', 'IER5', 'SLC25A33']	Gene Ontology Biological Process (2018 version)	0.803858	upregulated
regulation of RNA splicing (GO:0043484)	2.25755	4.16042	0.540071	0.158358	['RRP1B', 'JMJD6', 'ZPR1']	Gene Ontology Biological Process (2018 version)	0.80036	upregulated
fat cell differentiation (GO:0045444)	2.25755	4.16042	0.52857	0.158358	['CEBPA', 'TCF7L2', 'NR4A1']	Gene Ontology Biological Process (2018 version)	0.80036	downregulated
long-chain fatty acid metabolic process (GO:0001676)	2.25755	4.16042	0.52857	0.158358	['GSTM2', 'PNPLA8', 'ELOVL6']	Gene Ontology Biological Process (2018 version)	0.80036	downregulated
positive regulation of cysteine-type endopeptidase activity (GO:2001056)	2.25755	4.16042	0.52857	0.158358	['MYC', 'FYN', 'PPM1F']	Gene Ontology Biological Process (2018 version)	0.80036	downregulated
methylated histone binding (GO:0035064)	2.25755	4.16042	0.476408	0.158358	['ING4', 'PHF13', 'TAF7']	Gene Ontology Molecular Function (2018 version)	0.80036	downregulated
RNA polymerase II transcription cofactor activity (GO:0001104)	1.95766	3.6022	0.476408	0.158809	['CITED1', 'CITED2', 'SMARCA2', 'TRERF1']	Gene Ontology Molecular Function (2018 version)	0.799125	downregulated
negative regulation of protein phosphorylation (GO:0001933)	1.60496	2.94909	0.540071	0.159217	['ERRFI1', 'WARS', 'IGFBP3', 'PRKRIP1', 'PMEPA1', 'PARK7', 'THY1']	Gene Ontology Biological Process (2018 version)	0.79801	upregulated
negative regulation of cell growth (GO:0030308)	1.78053	3.24808	0.52857	0.161344	['EPHA4', 'SERTAD3', 'BTG1', 'APBB2', 'SMARCA2']	Gene Ontology Biological Process (2018 version)	0.792247	downregulated
protein O-linked glycosylation (GO:0006493)	1.78053	3.24808	0.52857	0.161344	['DAG1', 'B3GLCT', 'GALNTL6', 'ST3GAL1', 'ST6GALNAC4']	Gene Ontology Biological Process (2018 version)	0.792247	downregulated
positive regulation of cell motility (GO:2000147)	1.59555	2.90022	0.540071	0.162399	['SEMA3C', 'PDPN', 'PDGFA', 'ACTN4', 'GTSE1', 'THBS1', 'VEGFA']	Gene Ontology Biological Process (2018 version)	0.789416	upregulated
positive regulation of autophagy of mitochondrion (GO:1903599)	6.51102	11.8338	0.52857	0.162431	['CAMKK2']	Gene Ontology Biological Process (2018 version)	0.789332	downregulated
molybdopterin cofactor biosynthetic process (GO:0032324)	6.51102	11.8338	0.52857	0.162431	['MOCS1']	Gene Ontology Biological Process (2018 version)	0.789332	downregulated
lens fiber cell differentiation (GO:0070306)	6.51102	11.8338	0.52857	0.162431	['MAF']	Gene Ontology Biological Process (2018 version)	0.789332	downregulated
response to caffeine (GO:0031000)	6.51102	11.8338	0.52857	0.162431	['GSTM2']	Gene Ontology Biological Process (2018 version)	0.789332	downregulated
regulation of cell projection organization (GO:0031344)	6.51102	11.8338	0.52857	0.162431	['SPRY2']	Gene Ontology Biological Process (2018 version)	0.789332	downregulated
regulation of microglial cell activation (GO:1903978)	6.51102	11.8338	0.52857	0.162431	['APP']	Gene Ontology Biological Process (2018 version)	0.789332	downregulated
positive regulation of myeloid cell apoptotic process (GO:0033034)	6.51102	11.8338	0.52857	0.162431	['MEF2C']	Gene Ontology Biological Process (2018 version)	0.789332	downregulated
kidney epithelium development (GO:0072073)	6.51102	11.8338	0.52857	0.162431	['FGF1']	Gene Ontology Biological Process (2018 version)	0.789332	downregulated
negative regulation of cardiac muscle tissue development (GO:0055026)	6.51102	11.8338	0.52857	0.162431	['DKK1']	Gene Ontology Biological Process (2018 version)	0.789332	downregulated
myoblast fusion (GO:0007520)	6.51102	11.8338	0.52857	0.162431	['ADAM12']	Gene Ontology Biological Process (2018 version)	0.789332	downregulated
regulation of protein heterodimerization activity (GO:0043497)	6.51102	11.8338	0.52857	0.162431	['DAB2IP']	Gene Ontology Biological Process (2018 version)	0.789332	downregulated
membrane invagination (GO:0010324)	6.51102	11.8338	0.52857	0.162431	['FNBP1L']	Gene Ontology Biological Process (2018 version)	0.789332	downregulated
fatty acid elongation, monounsaturated fatty acid (GO:0034625)	6.51102	11.8338	0.52857	0.162431	['ELOVL6']	Gene Ontology Biological Process (2018 version)	0.789332	downregulated
regulation of dendritic spine maintenance (GO:1902950)	6.51102	11.8338	0.52857	0.162431	['FYN']	Gene Ontology Biological Process (2018 version)	0.789332	downregulated
regulation of endothelial cell chemotaxis to fibroblast growth factor (GO:2000544)	6.51102	11.8338	0.52857	0.162431	['FGF1']	Gene Ontology Biological Process (2018 version)	0.789332	downregulated
positive regulation of cellular senescence (GO:2000774)	6.51102	11.8338	0.52857	0.162431	['YPEL3']	Gene Ontology Biological Process (2018 version)	0.789332	downregulated
regulation of ER to Golgi vesicle-mediated transport (GO:0060628)	6.51102	11.8338	0.52857	0.162431	['GAS1']	Gene Ontology Biological Process (2018 version)	0.789332	downregulated
oxaloacetate metabolic process (GO:0006107)	6.51102	11.8338	0.52857	0.162431	['STAT5B']	Gene Ontology Biological Process (2018 version)	0.789332	downregulated
oxygen transport (GO:0015671)	6.51102	11.8338	0.52857	0.162431	['MYC']	Gene Ontology Biological Process (2018 version)	0.789332	downregulated
regulation of cardiac muscle cell membrane potential (GO:0086036)	6.51102	11.8338	0.52857	0.162431	['FXYD1']	Gene Ontology Biological Process (2018 version)	0.789332	downregulated
fatty acid elongation, unsaturated fatty acid (GO:0019368)	6.51102	11.8338	0.52857	0.162431	['ELOVL6']	Gene Ontology Biological Process (2018 version)	0.789332	downregulated
store-operated calcium entry (GO:0002115)	6.51102	11.8338	0.52857	0.162431	['STIM2']	Gene Ontology Biological Process (2018 version)	0.789332	downregulated
cellular response to sterol depletion (GO:0071501)	6.51102	11.8338	0.52857	0.162431	['INSIG1']	Gene Ontology Biological Process (2018 version)	0.789332	downregulated
adenylate cyclase-activating dopamine receptor signaling pathway (GO:0007191)	6.51102	11.8338	0.52857	0.162431	['GNAS']	Gene Ontology Biological Process (2018 version)	0.789332	downregulated
positive regulation of interleukin-5 production (GO:0032754)	6.51102	11.8338	0.52857	0.162431	['TSLP']	Gene Ontology Biological Process (2018 version)	0.789332	downregulated
negative regulation of osteoblast proliferation (GO:0033689)	6.51102	11.8338	0.52857	0.162431	['NELL1']	Gene Ontology Biological Process (2018 version)	0.789332	downregulated
negative regulation of synapse organization (GO:1905809)	6.51102	11.8338	0.52857	0.162431	['ROBO2']	Gene Ontology Biological Process (2018 version)	0.789332	downregulated
molybdopterin cofactor metabolic process (GO:0043545)	6.51102	11.8338	0.52857	0.162431	['MOCS1']	Gene Ontology Biological Process (2018 version)	0.789332	downregulated
activation of MAPKKK activity (GO:0000185)	6.51102	11.8338	0.52857	0.162431	['DAB2IP']	Gene Ontology Biological Process (2018 version)	0.789332	downregulated
fatty acid elongation, saturated fatty acid (GO:0019367)	6.51102	11.8338	0.52857	0.162431	['ELOVL6']	Gene Ontology Biological Process (2018 version)	0.789332	downregulated
retinoic acid receptor signaling pathway (GO:0048384)	6.51102	11.8338	0.52857	0.162431	['RXRA']	Gene Ontology Biological Process (2018 version)	0.789332	downregulated
fatty acid elongation, polyunsaturated fatty acid (GO:0034626)	6.51102	11.8338	0.52857	0.162431	['ELOVL6']	Gene Ontology Biological Process (2018 version)	0.789332	downregulated
heme catabolic process (GO:0042167)	6.51102	11.8338	0.52857	0.162431	['BLVRB']	Gene Ontology Biological Process (2018 version)	0.789332	downregulated
negative regulation of protein kinase activity by regulation of protein phosphorylation (GO:0044387)	6.51102	11.8338	0.52857	0.162431	['PPM1F']	Gene Ontology Biological Process (2018 version)	0.789332	downregulated
negative regulation of cardiac muscle cell differentiation (GO:2000726)	6.51102	11.8338	0.52857	0.162431	['DKK1']	Gene Ontology Biological Process (2018 version)	0.789332	downregulated
retrograde axonal transport (GO:0008090)	6.51102	11.8338	0.52857	0.162431	['TMEM108']	Gene Ontology Biological Process (2018 version)	0.789332	downregulated
left/right pattern formation (GO:0060972)	6.51102	11.8338	0.52857	0.162431	['CITED2']	Gene Ontology Biological Process (2018 version)	0.789332	downregulated
leukocyte aggregation (GO:0070486)	6.51102	11.8338	0.52857	0.162431	['CD44']	Gene Ontology Biological Process (2018 version)	0.789332	downregulated
vesicle transport along actin filament (GO:0030050)	6.51102	11.8338	0.52857	0.162431	['FNBP1L']	Gene Ontology Biological Process (2018 version)	0.789332	downregulated
morphogenesis of a polarized epithelium (GO:0001738)	6.51102	11.8338	0.52857	0.162431	['VANGL2']	Gene Ontology Biological Process (2018 version)	0.789332	downregulated
porphyrin-containing compound catabolic process (GO:0006787)	6.51102	11.8338	0.52857	0.162431	['BLVRB']	Gene Ontology Biological Process (2018 version)	0.789332	downregulated
regulation of high voltage-gated calcium channel activity (GO:1901841)	6.51102	11.8338	0.52857	0.162431	['CACNA2D1']	Gene Ontology Biological Process (2018 version)	0.789332	downregulated
peroxisome proliferator activated receptor signaling pathway (GO:0035357)	6.51102	11.8338	0.52857	0.162431	['RXRA']	Gene Ontology Biological Process (2018 version)	0.789332	downregulated
regulation of alpha-beta T cell differentiation (GO:0046637)	6.51102	11.8338	0.52857	0.162431	['NKAP']	Gene Ontology Biological Process (2018 version)	0.789332	downregulated
negative regulation of cardiocyte differentiation (GO:1905208)	6.51102	11.8338	0.52857	0.162431	['DKK1']	Gene Ontology Biological Process (2018 version)	0.789332	downregulated
negative regulation of receptor internalization (GO:0002091)	6.51102	11.8338	0.52857	0.162431	['LRPAP1']	Gene Ontology Biological Process (2018 version)	0.789332	downregulated
positive regulation of striated muscle contraction (GO:0045989)	6.51102	11.8338	0.52857	0.162431	['RGS2']	Gene Ontology Biological Process (2018 version)	0.789332	downregulated
negative regulation of axon regeneration (GO:0048681)	6.51102	11.8338	0.52857	0.162431	['EPHA4']	Gene Ontology Biological Process (2018 version)	0.789332	downregulated
pentose metabolic process (GO:0019321)	6.51102	11.8338	0.52857	0.162431	['PHACTR1']	Gene Ontology Biological Process (2018 version)	0.789332	downregulated
regulation of endocytic recycling (GO:2001135)	6.51102	11.8338	0.52857	0.162431	['RAB11B']	Gene Ontology Biological Process (2018 version)	0.789332	downregulated
Gemini of coiled bodies (GO:0097504)	6.51102	11.8338	0.516076	0.162431	['ZPR1']	Gene Ontology Cellular Component (2018 version)	0.789332	upregulated
regulation of interleukin-13 production (GO:0032656)	6.51102	11.8338	0.52857	0.162431	['TSLP']	Gene Ontology Biological Process (2018 version)	0.789332	downregulated
cellular phosphate ion homeostasis (GO:0030643)	6.51102	11.8338	0.52857	0.162431	['XPR1']	Gene Ontology Biological Process (2018 version)	0.789332	downregulated
extrinsic component of endosome membrane (GO:0031313)	6.51102	11.8338	0.516076	0.162431	['SNX5']	Gene Ontology Cellular Component (2018 version)	0.789332	upregulated
L-type voltage-gated calcium channel complex (GO:1990454)	6.51102	11.8338	0.655875	0.162431	['CACNA2D1']	Gene Ontology Cellular Component (2018 version)	0.789332	downregulated
NURF complex (GO:0016589)	6.51102	11.8338	0.655875	0.162431	['SMARCA1']	Gene Ontology Cellular Component (2018 version)	0.789332	downregulated
insulin-responsive compartment (GO:0032593)	6.51102	11.8338	0.655875	0.162431	['SLC2A4']	Gene Ontology Cellular Component (2018 version)	0.789332	downregulated
leucine binding (GO:0070728)	6.51102	11.8338	0.531607	0.162431	['SESN2']	Gene Ontology Molecular Function (2018 version)	0.789332	upregulated
GPI anchor binding (GO:0034235)	6.51102	11.8338	0.531607	0.162431	['THY1']	Gene Ontology Molecular Function (2018 version)	0.789332	upregulated
tubulin-glutamic acid ligase activity (GO:0070740)	6.51102	11.8338	0.531607	0.162431	['TTLL5']	Gene Ontology Molecular Function (2018 version)	0.789332	upregulated
L-alanine transmembrane transporter activity (GO:0015180)	6.51102	11.8338	0.531607	0.162431	['SLC1A4']	Gene Ontology Molecular Function (2018 version)	0.789332	upregulated
phosphatidylinositol phosphate 4-phosphatase activity (GO:0034596)	6.51102	11.8338	0.531607	0.162431	['SYNJ2']	Gene Ontology Molecular Function (2018 version)	0.789332	upregulated
L-proline transmembrane transporter activity (GO:0015193)	6.51102	11.8338	0.531607	0.162431	['SLC1A4']	Gene Ontology Molecular Function (2018 version)	0.789332	upregulated
endodeoxyribonuclease activity, producing 5'-phosphomonoesters (GO:0016888)	6.51102	11.8338	0.531607	0.162431	['DNA2']	Gene Ontology Molecular Function (2018 version)	0.789332	upregulated
alanine transmembrane transporter activity (GO:0022858)	6.51102	11.8338	0.531607	0.162431	['SLC1A4']	Gene Ontology Molecular Function (2018 version)	0.789332	upregulated
protein-glutamine gamma-glutamyltransferase activity (GO:0003810)	6.51102	11.8338	0.531607	0.162431	['TGM2']	Gene Ontology Molecular Function (2018 version)	0.789332	upregulated
U1 snRNA binding (GO:0030619)	6.51102	11.8338	0.531607	0.162431	['RBPMS']	Gene Ontology Molecular Function (2018 version)	0.789332	upregulated
queuine tRNA-ribosyltransferase activity (GO:0008479)	6.51102	11.8338	0.531607	0.162431	['QTRT1']	Gene Ontology Molecular Function (2018 version)	0.789332	upregulated
cAMP response element binding (GO:0035497)	6.51102	11.8338	0.531607	0.162431	['CREB3L1']	Gene Ontology Molecular Function (2018 version)	0.789332	upregulated
flap endonuclease activity (GO:0048256)	6.51102	11.8338	0.531607	0.162431	['DNA2']	Gene Ontology Molecular Function (2018 version)	0.789332	upregulated
protein-glutamic acid ligase activity (GO:0070739)	6.51102	11.8338	0.531607	0.162431	['TTLL5']	Gene Ontology Molecular Function (2018 version)	0.789332	upregulated
beta-N-acetylglucosaminylglycopeptide beta-1,4-galactosyltransferase activity (GO:0003831)	6.51102	11.8338	0.531607	0.162431	['B4GALT5']	Gene Ontology Molecular Function (2018 version)	0.789332	upregulated
insulin-like growth factor II binding (GO:0031995)	6.51102	11.8338	0.531607	0.162431	['IGFBP3']	Gene Ontology Molecular Function (2018 version)	0.789332	upregulated
omega peptidase activity (GO:0008242)	6.51102	11.8338	0.531607	0.162431	['UCHL1']	Gene Ontology Molecular Function (2018 version)	0.789332	upregulated
type II transforming growth factor beta receptor binding (GO:0005114)	6.51102	11.8338	0.531607	0.162431	['TGFB3']	Gene Ontology Molecular Function (2018 version)	0.789332	upregulated
leucine metabolic process (GO:0006551)	6.51102	11.8338	0.540071	0.162431	['BCAT1']	Gene Ontology Biological Process (2018 version)	0.789332	upregulated
cellular trivalent inorganic anion homeostasis (GO:0072502)	6.51102	11.8338	0.52857	0.162431	['XPR1']	Gene Ontology Biological Process (2018 version)	0.789332	downregulated
microglial cell activation (GO:0001774)	6.51102	11.8338	0.540071	0.162431	['CLU']	Gene Ontology Biological Process (2018 version)	0.789332	upregulated
regulation of Wnt signaling pathway, planar cell polarity pathway (GO:2000095)	6.51102	11.8338	0.540071	0.162431	['NKD1']	Gene Ontology Biological Process (2018 version)	0.789332	upregulated
bleb assembly (GO:0032060)	6.51102	11.8338	0.52857	0.162431	['EMP2']	Gene Ontology Biological Process (2018 version)	0.789332	downregulated
regulation of hormone biosynthetic process (GO:0046885)	6.51102	11.8338	0.52857	0.162431	['TRERF1']	Gene Ontology Biological Process (2018 version)	0.789332	downregulated
negative regulation of muscle hypertrophy (GO:0014741)	6.51102	11.8338	0.52857	0.162431	['RGS2']	Gene Ontology Biological Process (2018 version)	0.789332	downregulated
cellular divalent inorganic anion homeostasis (GO:0072501)	6.51102	11.8338	0.52857	0.162431	['XPR1']	Gene Ontology Biological Process (2018 version)	0.789332	downregulated
intracellular sterol transport (GO:0032366)	6.51102	11.8338	0.52857	0.162431	['STARD4']	Gene Ontology Biological Process (2018 version)	0.789332	downregulated
phosphate ion transmembrane transport (GO:0035435)	6.51102	11.8338	0.52857	0.162431	['XPR1']	Gene Ontology Biological Process (2018 version)	0.789332	downregulated
substrate-dependent cell migration, cell extension (GO:0006930)	6.51102	11.8338	0.52857	0.162431	['CD2AP']	Gene Ontology Biological Process (2018 version)	0.789332	downregulated
cellular response to caffeine (GO:0071313)	6.51102	11.8338	0.52857	0.162431	['GSTM2']	Gene Ontology Biological Process (2018 version)	0.789332	downregulated
endonucleolytic cleavage in ITS1 to separate SSU-rRNA from 5.8S rRNA and LSU-rRNA from tricistronic rRNA transcript (SSU-rRNA, 5.8S rRNA, LSU-rRNA) (GO:0000447)	6.51102	11.8338	0.540071	0.162431	['NOP14']	Gene Ontology Biological Process (2018 version)	0.789332	upregulated
positive regulation of mRNA binding (GO:1902416)	6.51102	11.8338	0.540071	0.162431	['EIF3C']	Gene Ontology Biological Process (2018 version)	0.789332	upregulated
positive regulation of cell migration by vascular endothelial growth factor signaling pathway (GO:0038089)	6.51102	11.8338	0.540071	0.162431	['VEGFA']	Gene Ontology Biological Process (2018 version)	0.789332	upregulated
regulation of norepinephrine secretion (GO:0014061)	6.51102	11.8338	0.540071	0.162431	['STX1A']	Gene Ontology Biological Process (2018 version)	0.789332	upregulated
female gonad development (GO:0008585)	6.51102	11.8338	0.540071	0.162431	['WNT4']	Gene Ontology Biological Process (2018 version)	0.789332	upregulated
fusion of virus membrane with host plasma membrane (GO:0019064)	6.51102	11.8338	0.540071	0.162431	['NECTIN2']	Gene Ontology Biological Process (2018 version)	0.789332	upregulated
G-quadruplex DNA unwinding (GO:0044806)	6.51102	11.8338	0.540071	0.162431	['DNA2']	Gene Ontology Biological Process (2018 version)	0.789332	upregulated
regulation of cell-cell adhesion mediated by integrin (GO:0033632)	6.51102	11.8338	0.540071	0.162431	['PIEZO1']	Gene Ontology Biological Process (2018 version)	0.789332	upregulated
regulation of microtubule binding (GO:1904526)	6.51102	11.8338	0.540071	0.162431	['GTSE1']	Gene Ontology Biological Process (2018 version)	0.789332	upregulated
protein maturation by iron-sulfur cluster transfer (GO:0097428)	6.51102	11.8338	0.540071	0.162431	['GLRX3']	Gene Ontology Biological Process (2018 version)	0.789332	upregulated
cellular response to platelet-derived growth factor stimulus (GO:0036120)	6.51102	11.8338	0.540071	0.162431	['MARS']	Gene Ontology Biological Process (2018 version)	0.789332	upregulated
positive regulation of macrophage chemotaxis (GO:0010759)	6.51102	11.8338	0.540071	0.162431	['THBS1']	Gene Ontology Biological Process (2018 version)	0.789332	upregulated
outer mitochondrial membrane organization (GO:0007008)	6.51102	11.8338	0.540071	0.162431	['HSPA4']	Gene Ontology Biological Process (2018 version)	0.789332	upregulated
negative regulation of RIG-I signaling pathway (GO:0039536)	6.51102	11.8338	0.540071	0.162431	['C1QBP']	Gene Ontology Biological Process (2018 version)	0.789332	upregulated
sensory organ morphogenesis (GO:0090596)	6.51102	11.8338	0.540071	0.162431	['STRA6']	Gene Ontology Biological Process (2018 version)	0.789332	upregulated
regulation of relaxation of muscle (GO:1901077)	6.51102	11.8338	0.540071	0.162431	['CAMK2D']	Gene Ontology Biological Process (2018 version)	0.789332	upregulated
hyperosmotic response (GO:0006972)	6.51102	11.8338	0.52857	0.162431	['RCSD1']	Gene Ontology Biological Process (2018 version)	0.789332	downregulated
activation of signaling protein activity involved in unfolded protein response (GO:0006987)	6.51102	11.8338	0.52857	0.162431	['DAB2IP']	Gene Ontology Biological Process (2018 version)	0.789332	downregulated
regulation of MDA-5 signaling pathway (GO:0039533)	6.51102	11.8338	0.540071	0.162431	['C1QBP']	Gene Ontology Biological Process (2018 version)	0.789332	upregulated
peroxisome proliferator activated receptor signaling pathway (GO:0035357)	6.51102	11.8338	0.540071	0.162431	['ACTN4']	Gene Ontology Biological Process (2018 version)	0.789332	upregulated
protein deglutamylation (GO:0035608)	6.51102	11.8338	0.540071	0.162431	['AGTPBP1']	Gene Ontology Biological Process (2018 version)	0.789332	upregulated
positive regulation of neuroblast proliferation (GO:0002052)	6.51102	11.8338	0.540071	0.162431	['VEGFA']	Gene Ontology Biological Process (2018 version)	0.789332	upregulated
negative regulation of B cell apoptotic process (GO:0002903)	6.51102	11.8338	0.540071	0.162431	['NOC2L']	Gene Ontology Biological Process (2018 version)	0.789332	upregulated
female genitalia development (GO:0030540)	6.51102	11.8338	0.540071	0.162431	['STRA6']	Gene Ontology Biological Process (2018 version)	0.789332	upregulated
phosphatidylinositol 3-kinase regulatory subunit binding (GO:0036312)	6.51102	11.8338	0.476408	0.162431	['DAB2IP']	Gene Ontology Molecular Function (2018 version)	0.789332	downregulated
AT DNA binding (GO:0003680)	6.51102	11.8338	0.476408	0.162431	['MEF2C']	Gene Ontology Molecular Function (2018 version)	0.789332	downregulated
omega peptidase activity (GO:0008242)	6.51102	11.8338	0.476408	0.162431	['GGT5']	Gene Ontology Molecular Function (2018 version)	0.789332	downregulated
annealing helicase activity (GO:0036310)	6.51102	11.8338	0.476408	0.162431	['SMARCA1']	Gene Ontology Molecular Function (2018 version)	0.789332	downregulated
beta-N-acetylglucosaminylglycopeptide beta-1,4-galactosyltransferase activity (GO:0003831)	6.51102	11.8338	0.476408	0.162431	['B4GALT4']	Gene Ontology Molecular Function (2018 version)	0.789332	downregulated
ribosomal protein S6 kinase activity (GO:0004711)	6.51102	11.8338	0.476408	0.162431	['RPS6KA3']	Gene Ontology Molecular Function (2018 version)	0.789332	downregulated
N-acetylglucosamine 6-O-sulfotransferase activity (GO:0001517)	6.51102	11.8338	0.476408	0.162431	['CHST2']	Gene Ontology Molecular Function (2018 version)	0.789332	downregulated
fatty acid elongase activity (GO:0009922)	6.51102	11.8338	0.476408	0.162431	['ELOVL6']	Gene Ontology Molecular Function (2018 version)	0.789332	downregulated
activin-activated receptor activity (GO:0017002)	6.51102	11.8338	0.476408	0.162431	['ACVR2A']	Gene Ontology Molecular Function (2018 version)	0.789332	downregulated
Arp2/3 complex binding (GO:0071933)	6.51102	11.8338	0.476408	0.162431	['IQGAP2']	Gene Ontology Molecular Function (2018 version)	0.789332	downregulated
U1 snRNA binding (GO:0030619)	6.51102	11.8338	0.476408	0.162431	['SNRPB2']	Gene Ontology Molecular Function (2018 version)	0.789332	downregulated
beta-galactoside (CMP) alpha-2,3-sialyltransferase activity (GO:0003836)	6.51102	11.8338	0.476408	0.162431	['ST3GAL1']	Gene Ontology Molecular Function (2018 version)	0.789332	downregulated
nuclear body organization (GO:0030575)	6.51102	11.8338	0.540071	0.162431	['ZPR1']	Gene Ontology Biological Process (2018 version)	0.789332	upregulated
cellular response to leptin stimulus (GO:0044320)	6.51102	11.8338	0.540071	0.162431	['LEPR']	Gene Ontology Biological Process (2018 version)	0.789332	upregulated
positive regulation of blood vessel endothelial cell proliferation involved in sprouting angiogenesis (GO:1903589)	6.51102	11.8338	0.540071	0.162431	['VEGFA']	Gene Ontology Biological Process (2018 version)	0.789332	upregulated
valine metabolic process (GO:0006573)	6.51102	11.8338	0.540071	0.162431	['BCAT1']	Gene Ontology Biological Process (2018 version)	0.789332	upregulated
protein import into mitochondrial inner membrane (GO:0045039)	6.51102	11.8338	0.540071	0.162431	['TIMM9']	Gene Ontology Biological Process (2018 version)	0.789332	upregulated
L-alanine transport (GO:0015808)	6.51102	11.8338	0.540071	0.162431	['SLC1A4']	Gene Ontology Biological Process (2018 version)	0.789332	upregulated
retrograde axonal transport (GO:0008090)	6.51102	11.8338	0.540071	0.162431	['DST']	Gene Ontology Biological Process (2018 version)	0.789332	upregulated
regulation of sterol transport (GO:0032371)	6.51102	11.8338	0.540071	0.162431	['LRP1']	Gene Ontology Biological Process (2018 version)	0.789332	upregulated
sequestering of extracellular ligand from receptor (GO:0035581)	6.51102	11.8338	0.540071	0.162431	['LTBP1']	Gene Ontology Biological Process (2018 version)	0.789332	upregulated
cytoplasmic sequestering of NF-kappaB (GO:0007253)	6.51102	11.8338	0.540071	0.162431	['FAF1']	Gene Ontology Biological Process (2018 version)	0.789332	upregulated
ribosomal protein import into nucleus (GO:0006610)	6.51102	11.8338	0.540071	0.162431	['IPO5']	Gene Ontology Biological Process (2018 version)	0.789332	upregulated
leucine binding (GO:0070728)	6.51102	11.8338	0.476408	0.162431	['SESN1']	Gene Ontology Molecular Function (2018 version)	0.789332	downregulated
palmitoyl-(protein) hydrolase activity (GO:0008474)	6.51102	11.8338	0.476408	0.162431	['ABHD17C']	Gene Ontology Molecular Function (2018 version)	0.789332	downregulated
chloride ion binding (GO:0031404)	6.51102	11.8338	0.476408	0.162431	['NQO2']	Gene Ontology Molecular Function (2018 version)	0.789332	downregulated
regulation of extracellular matrix organization (GO:1903053)	6.51102	11.8338	0.540071	0.162431	['LRP1']	Gene Ontology Biological Process (2018 version)	0.789332	upregulated
positive regulation of NK T cell activation (GO:0051135)	6.51102	11.8338	0.540071	0.162431	['HSPH1']	Gene Ontology Biological Process (2018 version)	0.789332	upregulated
membrane fusion involved in viral entry into host cell (GO:0039663)	6.51102	11.8338	0.540071	0.162431	['NECTIN2']	Gene Ontology Biological Process (2018 version)	0.789332	upregulated
vascular endothelial growth factor signaling pathway (GO:0038084)	6.51102	11.8338	0.540071	0.162431	['VEGFA']	Gene Ontology Biological Process (2018 version)	0.789332	upregulated
negative regulation of muscle hypertrophy (GO:0014741)	6.51102	11.8338	0.540071	0.162431	['GLRX3']	Gene Ontology Biological Process (2018 version)	0.789332	upregulated
positive regulation of macrophage migration (GO:1905523)	6.51102	11.8338	0.540071	0.162431	['THBS1']	Gene Ontology Biological Process (2018 version)	0.789332	upregulated
smooth muscle cell migration (GO:0014909)	6.51102	11.8338	0.540071	0.162431	['PLAT']	Gene Ontology Biological Process (2018 version)	0.789332	upregulated
erythrocyte development (GO:0048821)	6.51102	11.8338	0.540071	0.162431	['LYAR']	Gene Ontology Biological Process (2018 version)	0.789332	upregulated
positive regulation of lipid transport (GO:0032370)	6.51102	11.8338	0.540071	0.162431	['LRP1']	Gene Ontology Biological Process (2018 version)	0.789332	upregulated
response to misfolded protein (GO:0051788)	6.51102	11.8338	0.540071	0.162431	['CLU']	Gene Ontology Biological Process (2018 version)	0.789332	upregulated
regulation of cardiac muscle cell membrane potential (GO:0086036)	6.51102	11.8338	0.540071	0.162431	['ATP2A2']	Gene Ontology Biological Process (2018 version)	0.789332	upregulated
positive regulation of extracellular matrix disassembly (GO:0090091)	6.51102	11.8338	0.540071	0.162431	['PDPN']	Gene Ontology Biological Process (2018 version)	0.789332	upregulated
positive regulation of protein kinase C signaling (GO:0090037)	6.51102	11.8338	0.540071	0.162431	['VEGFA']	Gene Ontology Biological Process (2018 version)	0.789332	upregulated
vesicle transport along actin filament (GO:0030050)	6.51102	11.8338	0.540071	0.162431	['ACTN4']	Gene Ontology Biological Process (2018 version)	0.789332	upregulated
positive regulation of calcineurin-NFAT signaling cascade (GO:0070886)	6.51102	11.8338	0.540071	0.162431	['LMCD1']	Gene Ontology Biological Process (2018 version)	0.789332	upregulated
mitochondrial DNA metabolic process (GO:0032042)	6.51102	11.8338	0.540071	0.162431	['DNA2']	Gene Ontology Biological Process (2018 version)	0.789332	upregulated
positive regulation of dendritic cell chemotaxis (GO:2000510)	6.51102	11.8338	0.540071	0.162431	['C1QBP']	Gene Ontology Biological Process (2018 version)	0.789332	upregulated
lymphatic endothelial cell differentiation (GO:0060836)	6.51102	11.8338	0.540071	0.162431	['PDPN']	Gene Ontology Biological Process (2018 version)	0.789332	upregulated
activation of MAPKKK activity (GO:0000185)	6.51102	11.8338	0.540071	0.162431	['GADD45G']	Gene Ontology Biological Process (2018 version)	0.789332	upregulated
formation of translation preinitiation complex (GO:0001731)	6.51102	11.8338	0.540071	0.162431	['EIF2D']	Gene Ontology Biological Process (2018 version)	0.789332	upregulated
positive regulation of ER-associated ubiquitin-dependent protein catabolic process (GO:1903071)	6.51102	11.8338	0.540071	0.162431	['HERPUD1']	Gene Ontology Biological Process (2018 version)	0.789332	upregulated
response to type I interferon (GO:0034340)	6.51102	11.8338	0.540071	0.162431	['SHMT2']	Gene Ontology Biological Process (2018 version)	0.789332	upregulated
positive regulation of transmembrane transport (GO:0034764)	6.51102	11.8338	0.540071	0.162431	['PDCD5']	Gene Ontology Biological Process (2018 version)	0.789332	upregulated
tube closure (GO:0060606)	2.89647	5.25056	0.52857	0.163206	['VANGL2', 'SEMA4C']	Gene Ontology Biological Process (2018 version)	0.787263	downregulated
sarcoplasmic reticulum (GO:0016529)	2.89647	5.25056	0.516076	0.163206	['ATP2A2', 'THBS1']	Gene Ontology Cellular Component (2018 version)	0.787263	upregulated
cardiac muscle cell action potential (GO:0086001)	2.89647	5.25056	0.52857	0.163206	['KCND3', 'CACNA2D1']	Gene Ontology Biological Process (2018 version)	0.787263	downregulated
regulation of neutrophil chemotaxis (GO:0090022)	2.89647	5.25056	0.52857	0.163206	['CXCL5', 'PF4']	Gene Ontology Biological Process (2018 version)	0.787263	downregulated
vacuolar transport (GO:0007034)	2.89647	5.25056	0.52857	0.163206	['HGSNAT', 'TMEM50B']	Gene Ontology Biological Process (2018 version)	0.787263	downregulated
positive regulation of myeloid cell differentiation (GO:0045639)	2.89647	5.25056	0.52857	0.163206	['STAT5B', 'ACVR2A']	Gene Ontology Biological Process (2018 version)	0.787263	downregulated
semaphorin-plexin signaling pathway (GO:0071526)	2.89647	5.25056	0.52857	0.163206	['PLXND1', 'SEMA4C']	Gene Ontology Biological Process (2018 version)	0.787263	downregulated
regulation of myoblast differentiation (GO:0045661)	2.89647	5.25056	0.52857	0.163206	['MEF2C', 'BTG1']	Gene Ontology Biological Process (2018 version)	0.787263	downregulated
regulation of keratinocyte differentiation (GO:0045616)	2.89647	5.25056	0.540071	0.163206	['ERRFI1', 'NCOA3']	Gene Ontology Biological Process (2018 version)	0.787263	upregulated
collagen fibril organization (GO:0030199)	2.89647	5.25056	0.540071	0.163206	['COL12A1', 'LOXL2']	Gene Ontology Biological Process (2018 version)	0.787263	upregulated
alpha-actinin binding (GO:0051393)	2.89647	5.25056	0.531607	0.163206	['MYBPC1', 'PALLD']	Gene Ontology Molecular Function (2018 version)	0.787263	upregulated
RNA polymerase II transcription factor complex (GO:0090575)	1.66759	3.02243	0.516076	0.163252	['TLE3', 'TAF10', 'RARB', 'GTF2F1', 'PBX1', 'ATF4']	Gene Ontology Cellular Component (2018 version)	0.787142	upregulated
regulation of protein kinase activity (GO:0045859)	1.66759	3.02243	0.52857	0.163252	['UVRAG', 'TAF7', 'LCP2', 'TRIB2', 'PPM1F', 'CAMKK2']	Gene Ontology Biological Process (2018 version)	0.787142	downregulated
RNA polymerase II transcription factor complex (GO:0090575)	1.66759	3.02243	0.655875	0.163252	['CEBPA', 'RXRA', 'THRA', 'NFYA', 'TAF7', 'BCL9L']	Gene Ontology Cellular Component (2018 version)	0.787142	downregulated
protein tyrosine kinase activity (GO:0004713)	1.66759	3.02243	0.476408	0.163252	['EPHA4', 'STAT5B', 'DYRK2', 'FYN', 'FGF1', 'CAMKK2']	Gene Ontology Molecular Function (2018 version)	0.787142	downregulated
regulation of peptidyl-tyrosine phosphorylation (GO:0050730)	1.93339	3.5001	0.540071	0.163599	['HAX1', 'PDGFA', 'ARHGEF2', 'VEGFA']	Gene Ontology Biological Process (2018 version)	0.786221	upregulated
mitochondrial ATP synthesis coupled electron transport (GO:0042775)	1.93339	3.5001	0.540071	0.163599	['NDUFS4', 'UQCRC2', 'COX5B', 'COX5A']	Gene Ontology Biological Process (2018 version)	0.786221	upregulated
chromosome organization (GO:0051276)	2.21484	3.99845	0.52857	0.164424	['TOP2B', 'TCF7L2', 'MYC']	Gene Ontology Biological Process (2018 version)	0.784034	downregulated
chordate embryonic development (GO:0043009)	2.21484	3.99845	0.52857	0.164424	['MBNL1', 'ADAM10', 'DACT1']	Gene Ontology Biological Process (2018 version)	0.784034	downregulated
caveola (GO:0005901)	2.21484	3.99845	0.655875	0.164424	['PLVAP', 'FXYD1', 'EMP2']	Gene Ontology Cellular Component (2018 version)	0.784034	downregulated
chordate embryonic development (GO:0043009)	2.21484	3.99845	0.540071	0.164424	['TGFB3', 'SULF1', 'VEGFA']	Gene Ontology Biological Process (2018 version)	0.784034	upregulated
chromatin remodeling (GO:0006338)	1.7644	3.17474	0.52857	0.165409	['HDAC5', 'MYC', 'SMARCA1', 'SMARCA2', 'KDM6A']	Gene Ontology Biological Process (2018 version)	0.78144	downregulated
kinase binding (GO:0019900)	1.36161	2.44858	0.480184	0.165581	['NEK9', 'CEBPA', 'TCF7L2', 'BTG1', 'DAB2IP', 'ADAM10', 'EMP2', 'PTN', 'NR3C1', 'RHOBTB1', 'CASP9', 'ABI2', 'SPRY2', 'KIZ']	Gene Ontology Molecular Function (2018 version)	0.78099	downregulated
negative regulation of canonical Wnt signaling pathway (GO:0090090)	1.65576	2.96506	0.540071	0.166833	['PSMC3', 'FRZB', 'AXIN2', 'PRICKLE1', 'NKD1', 'WNT4']	Gene Ontology Biological Process (2018 version)	0.777717	upregulated
regulation of ERK1 and ERK2 cascade (GO:0070372)	1.48349	2.65021	0.52857	0.167551	['DUSP4', 'APP', 'EPHA4', 'ANGPT1', 'DAB2IP', 'SPRY2', 'SPRY1', 'ARRB2', 'CD44']	Gene Ontology Biological Process (2018 version)	0.775853	downregulated
negative regulation of transcription, DNA-templated (GO:0045892)	1.2498	2.22855	0.540071	0.168111	['SUV39H1', 'CREM', 'PRICKLE1', 'NOC2L', 'LOXL2', 'BASP1', 'C1QBP', 'SCMH1', 'SMYD2', 'KMT5A', 'BRD7', 'SKIL', 'LYAR', 'WNT4', 'TGIF1', 'SMAD3', 'KCTD1', 'PA2G4', 'MEIS2', 'HIC1', 'VEGFA', 'MYBBP1A', 'RARB', 'ATF5', 'PPID']	Gene Ontology Biological Process (2018 version)	0.774403	upregulated
regulation of peptidyl-serine phosphorylation (GO:0033135)	1.90972	3.40154	0.540071	0.16844	['HAX1', 'PARK7', 'PFN2', 'VEGFA']	Gene Ontology Biological Process (2018 version)	0.773555	upregulated
activation of MAPK activity (GO:0000187)	1.74856	3.10337	0.52857	0.169515	['MAPK11', 'DAB2IP', 'S1PR2', 'FGF1', 'DUSP7']	Gene Ontology Biological Process (2018 version)	0.770792	downregulated
heart development (GO:0007507)	1.64409	2.90894	0.52857	0.170448	['AKAP13', 'MEF2C', 'CITED2', 'SH3PXD2B', 'ECE1', 'BCOR']	Gene Ontology Biological Process (2018 version)	0.768408	downregulated
cellular respiration (GO:0045333)	2.17371	3.84459	0.540071	0.170559	['NDUFS4', 'UQCRC2', 'TBRG4']	Gene Ontology Biological Process (2018 version)	0.768126	upregulated
negative regulation of stress-activated MAPK cascade (GO:0032873)	2.79289	4.91409	0.52857	0.17213	['MYC', 'DACT1']	Gene Ontology Biological Process (2018 version)	0.764142	downregulated
positive regulation of cyclin-dependent protein serine/threonine kinase activity (GO:0045737)	2.79289	4.91409	0.540071	0.17213	['CCNK', 'PSRC1']	Gene Ontology Biological Process (2018 version)	0.764142	upregulated
ribosomal large subunit assembly (GO:0000027)	2.79289	4.91409	0.540071	0.17213	['NOP2', 'MRTO4']	Gene Ontology Biological Process (2018 version)	0.764142	upregulated
regulation of actin cytoskeleton reorganization (GO:2000249)	2.79289	4.91409	0.540071	0.17213	['BAIAP2L1', 'HAX1']	Gene Ontology Biological Process (2018 version)	0.764142	upregulated
regulation of sodium ion transmembrane transport (GO:1902305)	2.79289	4.91409	0.540071	0.17213	['CAMK2D', 'RANGRF']	Gene Ontology Biological Process (2018 version)	0.764142	upregulated
negative regulation of cell morphogenesis involved in differentiation (GO:0010771)	2.79289	4.91409	0.540071	0.17213	['THY1', 'ACTN4']	Gene Ontology Biological Process (2018 version)	0.764142	upregulated
positive regulation of reactive oxygen species biosynthetic process (GO:1903428)	2.79289	4.91409	0.540071	0.17213	['SMAD3', 'CLU']	Gene Ontology Biological Process (2018 version)	0.764142	upregulated
Hsp90 protein binding (GO:0051879)	2.79289	4.91409	0.531607	0.17213	['PTGES3L', 'PPID']	Gene Ontology Molecular Function (2018 version)	0.764142	upregulated
regulation of cell adhesion mediated by integrin (GO:0033628)	2.79289	4.91409	0.540071	0.17213	['NCOA3', 'EPHA2']	Gene Ontology Biological Process (2018 version)	0.764142	upregulated
regulation of leukocyte chemotaxis (GO:0002688)	2.79289	4.91409	0.52857	0.17213	['CXCL5', 'PF4']	Gene Ontology Biological Process (2018 version)	0.764142	downregulated
nucleobase-containing compound kinase activity (GO:0019205)	2.79289	4.91409	0.531607	0.17213	['UCK1', 'NME1']	Gene Ontology Molecular Function (2018 version)	0.764142	upregulated
regulation of protein polymerization (GO:0032271)	2.79289	4.91409	0.52857	0.17213	['RASA1', 'ARHGAP18']	Gene Ontology Biological Process (2018 version)	0.764142	downregulated
regulation of developmental growth (GO:0048638)	2.79289	4.91409	0.52857	0.17213	['APP', 'STAT5B']	Gene Ontology Biological Process (2018 version)	0.764142	downregulated
protein serine/threonine kinase inhibitor activity (GO:0030291)	2.79289	4.91409	0.491832	0.17213	['HEXIM1', 'SPRY2']	Gene Ontology Molecular Function (2018 version)	0.764142	downregulated
deoxyribonuclease activity (GO:0004536)	2.79289	4.91409	0.531607	0.17213	['TATDN2', 'NME1']	Gene Ontology Molecular Function (2018 version)	0.764142	upregulated
spindle midzone (GO:0051233)	2.79289	4.91409	0.516076	0.17213	['CTDP1', 'EML1']	Gene Ontology Cellular Component (2018 version)	0.764142	upregulated
negative regulation of cell morphogenesis involved in differentiation (GO:0010771)	2.79289	4.91409	0.52857	0.17213	['LINGO1', 'EFNA5']	Gene Ontology Biological Process (2018 version)	0.764142	downregulated
plasma membrane bounded cell projection organization (GO:0120036)	1.73299	3.03388	0.540071	0.17366	['BTG2', 'TPM1', 'PDPN', 'ARFIP2', 'CEP78']	Gene Ontology Biological Process (2018 version)	0.760301	upregulated
calcium ion transport (GO:0006816)	1.73299	3.03388	0.52857	0.17366	['STIM2', 'CACNA2D1', 'NPY', 'PSEN2', 'FYN']	Gene Ontology Biological Process (2018 version)	0.760301	downregulated
negative regulation of cell differentiation (GO:0045596)	1.63259	2.85402	0.52857	0.174095	['CITED1', 'ZBTB46', 'LRP5', 'DAB2IP', 'ADAMTS12', 'TRIB2']	Gene Ontology Biological Process (2018 version)	0.759214	downregulated
phosphate-containing compound metabolic process (GO:0006796)	1.55896	2.71358	0.52857	0.17541	['PTPRD', 'DUSP4', 'ITPKB', 'PPP3CA', 'ACYP1', 'IP6K1', 'PLPP1']	Gene Ontology Biological Process (2018 version)	0.755947	downregulated
calcium ion binding (GO:0005509)	1.432	2.48924	0.531607	0.175819	['CDH6', 'SPARC', 'TPM4', 'LRP1', 'PLSCR2', 'SPARCL1', 'ATP2A2', 'EML1', 'THBS1', 'PSPH']	Gene Ontology Molecular Function (2018 version)	0.754934	upregulated
sterol homeostasis (GO:0055092)	2.13408	3.6983	0.52857	0.176758	['INSIG1', 'LRP5', 'LDLRAP1']	Gene Ontology Biological Process (2018 version)	0.752622	downregulated
positive regulation of cell morphogenesis involved in differentiation (GO:0010770)	2.13408	3.6983	0.52857	0.176758	['ROBO2', 'PTPRD', 'PLXND1']	Gene Ontology Biological Process (2018 version)	0.752622	downregulated
cholesterol homeostasis (GO:0042632)	2.13408	3.6983	0.52857	0.176758	['INSIG1', 'LRP5', 'LDLRAP1']	Gene Ontology Biological Process (2018 version)	0.752622	downregulated
brain development (GO:0007420)	1.7177	2.96622	0.540071	0.177843	['NDUFS4', 'RARB', 'PHGDH', 'EML1', 'NES']	Gene Ontology Biological Process (2018 version)	0.749962	upregulated
central nervous system development (GO:0007417)	1.50084	2.59157	0.540071	0.177862	['RCAN1', 'ADGRA2', 'NDUFS4', 'RARB', 'PHGDH', 'EML1', 'NES', 'ZPR1']	Gene Ontology Biological Process (2018 version)	0.749917	upregulated
positive regulation of cell proliferation (GO:0008284)	1.34126	2.31313	0.52857	0.178246	['MEF2C', 'KDM4C', 'TSLP', 'LRP5', 'ADAM10', 'EMP2', 'PTN', 'FGF1', 'CXCL5', 'CCPG1', 'MYC', 'TMEM119', 'S1PR3', 'S1PR2']	Gene Ontology Biological Process (2018 version)	0.748979	downregulated
regulation of proteasomal ubiquitin-dependent protein catabolic process (GO:0032434)	1.86406	3.21447	0.540071	0.178271	['RNF114', 'PARK7', 'PRICKLE1', 'CLU']	Gene Ontology Biological Process (2018 version)	0.74892	upregulated
divalent metal ion transport (GO:0070838)	1.86406	3.21447	0.52857	0.178271	['CACNA2D1', 'NPY', 'PSEN2', 'FYN']	Gene Ontology Biological Process (2018 version)	0.74892	downregulated
positive regulation of protein complex assembly (GO:0031334)	1.86406	3.21447	0.540071	0.178271	['WARS', 'FAF1', 'PIEZO1', 'VEGFA']	Gene Ontology Biological Process (2018 version)	0.74892	upregulated
regulation of dendritic spine development (GO:0060998)	2.69644	4.60695	0.540071	0.181132	['LLPH', 'PDLIM5']	Gene Ontology Biological Process (2018 version)	0.742005	upregulated
negative regulation of blood vessel endothelial cell migration (GO:0043537)	2.69644	4.60695	0.540071	0.181132	['CSNK2B', 'THBS1']	Gene Ontology Biological Process (2018 version)	0.742005	upregulated
regulation of ubiquitin-protein transferase activity (GO:0051438)	2.69644	4.60695	0.540071	0.181132	['ARRDC4', 'PARK7']	Gene Ontology Biological Process (2018 version)	0.742005	upregulated
regulation of protein export from nucleus (GO:0046825)	2.69644	4.60695	0.540071	0.181132	['PARK7', 'GTSE1']	Gene Ontology Biological Process (2018 version)	0.742005	upregulated
negative regulation of extrinsic apoptotic signaling pathway via death domain receptors (GO:1902042)	2.69644	4.60695	0.540071	0.181132	['PARK7', 'ARHGEF2']	Gene Ontology Biological Process (2018 version)	0.742005	upregulated
sarcomere organization (GO:0045214)	2.69644	4.60695	0.540071	0.181132	['MYBPC1', 'TPM1']	Gene Ontology Biological Process (2018 version)	0.742005	upregulated
sarcoplasm (GO:0016528)	2.69644	4.60695	0.516076	0.181132	['ATP2A2', 'THBS1']	Gene Ontology Cellular Component (2018 version)	0.742005	upregulated
positive regulation of bone mineralization (GO:0030501)	2.69644	4.60695	0.540071	0.181132	['TGFB3', 'WNT4']	Gene Ontology Biological Process (2018 version)	0.742005	upregulated
regulation of protein export from nucleus (GO:0046825)	2.69644	4.60695	0.52857	0.181132	['TCF7L2', 'CAMK1']	Gene Ontology Biological Process (2018 version)	0.742005	downregulated
positive regulation of insulin secretion (GO:0032024)	2.69644	4.60695	0.52857	0.181132	['TCF7L2', 'ANO1']	Gene Ontology Biological Process (2018 version)	0.742005	downregulated
lysosome organization (GO:0007040)	2.69644	4.60695	0.52857	0.181132	['MBTPS1', 'GAA']	Gene Ontology Biological Process (2018 version)	0.742005	downregulated
nucleobase-containing small molecule interconversion (GO:0015949)	2.69644	4.60695	0.52857	0.181132	['GSR', 'GLRX']	Gene Ontology Biological Process (2018 version)	0.742005	downregulated
gene silencing by miRNA (GO:0035195)	2.69644	4.60695	0.52857	0.181132	['ZC3H7B', 'PRKRA']	Gene Ontology Biological Process (2018 version)	0.742005	downregulated
secondary alcohol metabolic process (GO:1902652)	2.69644	4.60695	0.52857	0.181132	['RXRA', 'LDLRAP1']	Gene Ontology Biological Process (2018 version)	0.742005	downregulated
protein stabilization (GO:0050821)	1.61006	2.74771	0.540071	0.181484	['CCT2', 'PARK7', 'CLU', 'GTSE1', 'GTPBP4', 'PFN2']	Gene Ontology Biological Process (2018 version)	0.741162	upregulated
positive regulation of intracellular protein transport (GO:0090316)	1.61006	2.74771	0.52857	0.181484	['TCF7L2', 'HHAT', 'C2CD5', 'NKAP', 'FYN', 'CAMK1']	Gene Ontology Biological Process (2018 version)	0.741162	downregulated
negative regulation of growth (GO:0045926)	1.70268	2.90033	0.52857	0.182065	['ING4', 'SERTAD3', 'BTG1', 'APBB2', 'SMARCA2']	Gene Ontology Biological Process (2018 version)	0.739774	downregulated
regulation of extrinsic apoptotic signaling pathway (GO:2001236)	2.09586	3.55913	0.52857	0.183018	['TCF7L2', 'TNFSF12', 'ITGA6']	Gene Ontology Biological Process (2018 version)	0.737506	downregulated
kinase inhibitor activity (GO:0019210)	2.09586	3.55913	0.531607	0.183018	['SOCS3', 'WARS', 'PRKRIP1']	Gene Ontology Molecular Function (2018 version)	0.737506	upregulated
nuclease activity (GO:0004518)	2.09586	3.55913	0.531607	0.183018	['TATDN2', 'DNA2', 'NME1']	Gene Ontology Molecular Function (2018 version)	0.737506	upregulated
double-stranded RNA binding (GO:0003725)	2.09586	3.55913	0.531607	0.183018	['ACTN1', 'PRKRIP1', 'SLC3A2']	Gene Ontology Molecular Function (2018 version)	0.737506	upregulated
regulation of protein metabolic process (GO:0051246)	2.09586	3.55913	0.540071	0.183018	['LRP1', 'FAF1', 'ODC1']	Gene Ontology Biological Process (2018 version)	0.737506	upregulated
regulation of extrinsic apoptotic signaling pathway (GO:2001236)	2.09586	3.55913	0.540071	0.183018	['TNFRSF12A', 'PARK7', 'THBS1']	Gene Ontology Biological Process (2018 version)	0.737506	upregulated
Rho guanyl-nucleotide exchange factor activity (GO:0005089)	2.09586	3.55913	0.491832	0.183018	['AKAP13', 'PLEKHG5', 'FGD1']	Gene Ontology Molecular Function (2018 version)	0.737506	downregulated
negative regulation of cellular protein metabolic process (GO:0032269)	1.84203	3.12567	0.52857	0.183257	['NELL1', 'DAB2IP', 'TOB1', 'MEX3C']	Gene Ontology Biological Process (2018 version)	0.736938	downregulated
regulation of neuron apoptotic process (GO:0043523)	1.84203	3.12567	0.52857	0.183257	['MEF2C', 'CITED1', 'RASA1', 'NDNF']	Gene Ontology Biological Process (2018 version)	0.736938	downregulated
regulation of establishment of protein localization to mitochondrion (GO:1903747)	5.58059	9.46585	0.540071	0.183377	['HAX1']	Gene Ontology Biological Process (2018 version)	0.736655	upregulated
regulation of vascular associated smooth muscle cell migration (GO:1904752)	5.58059	9.46585	0.540071	0.183377	['TPM1']	Gene Ontology Biological Process (2018 version)	0.736655	upregulated
peptidyl-cysteine modification (GO:0018198)	5.58059	9.46585	0.540071	0.183377	['PARK7']	Gene Ontology Biological Process (2018 version)	0.736655	upregulated
lipoprotein transport (GO:0042953)	5.58059	9.46585	0.540071	0.183377	['LRP1']	Gene Ontology Biological Process (2018 version)	0.736655	upregulated
response to magnesium ion (GO:0032026)	5.58059	9.46585	0.540071	0.183377	['THBS1']	Gene Ontology Biological Process (2018 version)	0.736655	upregulated
regulation of calcium ion transmembrane transport via high voltage-gated calcium channel (GO:1902514)	5.58059	9.46585	0.540071	0.183377	['CAMK2D']	Gene Ontology Biological Process (2018 version)	0.736655	upregulated
myelin maintenance (GO:0043217)	5.58059	9.46585	0.540071	0.183377	['CLU']	Gene Ontology Biological Process (2018 version)	0.736655	upregulated
protein lipoylation (GO:0009249)	5.58059	9.46585	0.540071	0.183377	['POP5']	Gene Ontology Biological Process (2018 version)	0.736655	upregulated
negative regulation of protein homooligomerization (GO:0032463)	5.58059	9.46585	0.540071	0.183377	['CLU']	Gene Ontology Biological Process (2018 version)	0.736655	upregulated
positive regulation of protein localization to Cajal body (GO:1904871)	5.58059	9.46585	0.540071	0.183377	['CCT2']	Gene Ontology Biological Process (2018 version)	0.736655	upregulated
lamellipodium membrane (GO:0031258)	5.58059	9.46585	0.516076	0.183377	['PDPN']	Gene Ontology Cellular Component (2018 version)	0.736655	upregulated
aorta development (GO:0035904)	5.58059	9.46585	0.540071	0.183377	['LRP1']	Gene Ontology Biological Process (2018 version)	0.736655	upregulated
negative regulation of anion transmembrane transport (GO:1903960)	5.58059	9.46585	0.540071	0.183377	['THBS1']	Gene Ontology Biological Process (2018 version)	0.736655	upregulated
positive regulation of mitochondrial calcium ion concentration (GO:0051561)	5.58059	9.46585	0.540071	0.183377	['TGM2']	Gene Ontology Biological Process (2018 version)	0.736655	upregulated
negative regulation of double-strand break repair via homologous recombination (GO:2000042)	5.58059	9.46585	0.52857	0.183377	['HELB']	Gene Ontology Biological Process (2018 version)	0.736655	downregulated
histone H3-K36 demethylation (GO:0070544)	5.58059	9.46585	0.52857	0.183377	['KDM4C']	Gene Ontology Biological Process (2018 version)	0.736655	downregulated
succinate metabolic process (GO:0006105)	5.58059	9.46585	0.52857	0.183377	['STAT5B']	Gene Ontology Biological Process (2018 version)	0.736655	downregulated
peripheral nervous system axon ensheathment (GO:0032292)	5.58059	9.46585	0.52857	0.183377	['ADGRG6']	Gene Ontology Biological Process (2018 version)	0.736655	downregulated
pyrimidine nucleobase metabolic process (GO:0006206)	5.58059	9.46585	0.52857	0.183377	['ALDH6A1']	Gene Ontology Biological Process (2018 version)	0.736655	downregulated
regulation of MHC class II biosynthetic process (GO:0045346)	5.58059	9.46585	0.52857	0.183377	['PF4']	Gene Ontology Biological Process (2018 version)	0.736655	downregulated
negative regulation of neuron projection regeneration (GO:0070571)	5.58059	9.46585	0.52857	0.183377	['EPHA4']	Gene Ontology Biological Process (2018 version)	0.736655	downregulated
granulocyte differentiation (GO:0030851)	5.58059	9.46585	0.52857	0.183377	['CEBPA']	Gene Ontology Biological Process (2018 version)	0.736655	downregulated
monocyte activation (GO:0042117)	5.58059	9.46585	0.52857	0.183377	['ADAM10']	Gene Ontology Biological Process (2018 version)	0.736655	downregulated
asymmetric protein localization (GO:0008105)	5.58059	9.46585	0.52857	0.183377	['VANGL2']	Gene Ontology Biological Process (2018 version)	0.736655	downregulated
negative regulation of vascular permeability (GO:0043116)	5.58059	9.46585	0.52857	0.183377	['ANGPT1']	Gene Ontology Biological Process (2018 version)	0.736655	downregulated
cellular monovalent inorganic anion homeostasis (GO:0030320)	5.58059	9.46585	0.52857	0.183377	['XPR1']	Gene Ontology Biological Process (2018 version)	0.736655	downregulated
calcium ion import into cytosol (GO:1902656)	5.58059	9.46585	0.52857	0.183377	['CACNA2D1']	Gene Ontology Biological Process (2018 version)	0.736655	downregulated
osteoblast development (GO:0002076)	5.58059	9.46585	0.52857	0.183377	['LRP5']	Gene Ontology Biological Process (2018 version)	0.736655	downregulated
positive regulation of protein homodimerization activity (GO:0090073)	5.58059	9.46585	0.52857	0.183377	['MEF2C']	Gene Ontology Biological Process (2018 version)	0.736655	downregulated
calcium ion import across plasma membrane (GO:0098703)	5.58059	9.46585	0.52857	0.183377	['CACNA2D1']	Gene Ontology Biological Process (2018 version)	0.736655	downregulated
peptidyl-arginine methylation, to asymmetrical-dimethyl arginine (GO:0019919)	5.58059	9.46585	0.540071	0.183377	['PRMT7']	Gene Ontology Biological Process (2018 version)	0.736655	upregulated
regulation of peroxisome proliferator activated receptor signaling pathway (GO:0035358)	5.58059	9.46585	0.52857	0.183377	['CITED2']	Gene Ontology Biological Process (2018 version)	0.736655	downregulated
positive regulation of non-canonical Wnt signaling pathway (GO:2000052)	5.58059	9.46585	0.52857	0.183377	['DKK1']	Gene Ontology Biological Process (2018 version)	0.736655	downregulated
regulation of receptor binding (GO:1900120)	5.58059	9.46585	0.52857	0.183377	['PTPRF']	Gene Ontology Biological Process (2018 version)	0.736655	downregulated
endochondral ossification (GO:0001958)	5.58059	9.46585	0.52857	0.183377	['MEF2C']	Gene Ontology Biological Process (2018 version)	0.736655	downregulated
regulation of amyloid fibril formation (GO:1905906)	5.58059	9.46585	0.52857	0.183377	['APP']	Gene Ontology Biological Process (2018 version)	0.736655	downregulated
positive regulation of behavior (GO:0048520)	5.58059	9.46585	0.540071	0.183377	['STRA6']	Gene Ontology Biological Process (2018 version)	0.736655	upregulated
positive regulation of RNA polymerase II transcriptional preinitiation complex assembly (GO:0045899)	5.58059	9.46585	0.540071	0.183377	['PSMC3']	Gene Ontology Biological Process (2018 version)	0.736655	upregulated
lagging strand elongation (GO:0006273)	5.58059	9.46585	0.540071	0.183377	['DNA2']	Gene Ontology Biological Process (2018 version)	0.736655	upregulated
phospholipid scrambling (GO:0017121)	5.58059	9.46585	0.540071	0.183377	['PLSCR2']	Gene Ontology Biological Process (2018 version)	0.736655	upregulated
regulation of lipid transport (GO:0032368)	5.58059	9.46585	0.540071	0.183377	['LRP1']	Gene Ontology Biological Process (2018 version)	0.736655	upregulated
leptin-mediated signaling pathway (GO:0033210)	5.58059	9.46585	0.540071	0.183377	['LEPR']	Gene Ontology Biological Process (2018 version)	0.736655	upregulated
negative regulation of neuron projection regeneration (GO:0070571)	5.58059	9.46585	0.540071	0.183377	['THY1']	Gene Ontology Biological Process (2018 version)	0.736655	upregulated
actin filament network formation (GO:0051639)	5.58059	9.46585	0.540071	0.183377	['ACTN1']	Gene Ontology Biological Process (2018 version)	0.736655	upregulated
regulation of protein localization to Cajal body (GO:1904869)	5.58059	9.46585	0.540071	0.183377	['CCT2']	Gene Ontology Biological Process (2018 version)	0.736655	upregulated
regulation of dendritic cell antigen processing and presentation (GO:0002604)	5.58059	9.46585	0.540071	0.183377	['THBS1']	Gene Ontology Biological Process (2018 version)	0.736655	upregulated
regulation of amyloid fibril formation (GO:1905906)	5.58059	9.46585	0.540071	0.183377	['CLU']	Gene Ontology Biological Process (2018 version)	0.736655	upregulated
regulation of nitrogen compound metabolic process (GO:0051171)	5.58059	9.46585	0.540071	0.183377	['LRP1']	Gene Ontology Biological Process (2018 version)	0.736655	upregulated
positive regulation of chemokine secretion (GO:0090197)	5.58059	9.46585	0.540071	0.183377	['IL33']	Gene Ontology Biological Process (2018 version)	0.736655	upregulated
ribosome disassembly (GO:0032790)	5.58059	9.46585	0.540071	0.183377	['EIF2D']	Gene Ontology Biological Process (2018 version)	0.736655	upregulated
nose development (GO:0043584)	5.58059	9.46585	0.540071	0.183377	['STRA6']	Gene Ontology Biological Process (2018 version)	0.736655	upregulated
viral mRNA export from host cell nucleus (GO:0046784)	5.58059	9.46585	0.540071	0.183377	['THOC5']	Gene Ontology Biological Process (2018 version)	0.736655	upregulated
depyrimidination (GO:0045008)	5.58059	9.46585	0.540071	0.183377	['SMUG1']	Gene Ontology Biological Process (2018 version)	0.736655	upregulated
lipoprotein localization (GO:0044872)	5.58059	9.46585	0.540071	0.183377	['LRP1']	Gene Ontology Biological Process (2018 version)	0.736655	upregulated
response to leptin (GO:0044321)	5.58059	9.46585	0.540071	0.183377	['LEPR']	Gene Ontology Biological Process (2018 version)	0.736655	upregulated
positive regulation of non-canonical Wnt signaling pathway (GO:2000052)	5.58059	9.46585	0.540071	0.183377	['NKD1']	Gene Ontology Biological Process (2018 version)	0.736655	upregulated
kidney mesenchyme development (GO:0072074)	5.58059	9.46585	0.540071	0.183377	['BASP1']	Gene Ontology Biological Process (2018 version)	0.736655	upregulated
positive regulation of protein homodimerization activity (GO:0090073)	5.58059	9.46585	0.540071	0.183377	['PARK7']	Gene Ontology Biological Process (2018 version)	0.736655	upregulated
translocation of molecules into host (GO:0044417)	5.58059	9.46585	0.540071	0.183377	['THOC5']	Gene Ontology Biological Process (2018 version)	0.736655	upregulated
establishment of protein localization to chromatin (GO:0071169)	5.58059	9.46585	0.540071	0.183377	['SGF29']	Gene Ontology Biological Process (2018 version)	0.736655	upregulated
positive regulation of immunoglobulin mediated immune response (GO:0002891)	5.58059	9.46585	0.540071	0.183377	['NECTIN2']	Gene Ontology Biological Process (2018 version)	0.736655	upregulated
positive regulation of transforming growth factor beta production (GO:0071636)	5.58059	9.46585	0.540071	0.183377	['THBS1']	Gene Ontology Biological Process (2018 version)	0.736655	upregulated
cardiolipin biosynthetic process (GO:0032049)	5.58059	9.46585	0.540071	0.183377	['CRLS1']	Gene Ontology Biological Process (2018 version)	0.736655	upregulated
coronary vasculature morphogenesis (GO:0060977)	5.58059	9.46585	0.540071	0.183377	['VEGFA']	Gene Ontology Biological Process (2018 version)	0.736655	upregulated
cellular response to purine-containing compound (GO:0071415)	5.58059	9.46585	0.52857	0.183377	['GSTM2']	Gene Ontology Biological Process (2018 version)	0.736655	downregulated
phagolysosome assembly (GO:0001845)	5.58059	9.46585	0.540071	0.183377	['RAB34']	Gene Ontology Biological Process (2018 version)	0.736655	upregulated
glycerolipid biosynthetic process (GO:0045017)	5.58059	9.46585	0.540071	0.183377	['CRLS1']	Gene Ontology Biological Process (2018 version)	0.736655	upregulated
nodal signaling pathway (GO:0038092)	5.58059	9.46585	0.540071	0.183377	['SMAD3']	Gene Ontology Biological Process (2018 version)	0.736655	upregulated
central nervous system myelination (GO:0022010)	5.58059	9.46585	0.540071	0.183377	['CLU']	Gene Ontology Biological Process (2018 version)	0.736655	upregulated
regulation of protein ADP-ribosylation (GO:0010835)	5.58059	9.46585	0.540071	0.183377	['WARS']	Gene Ontology Biological Process (2018 version)	0.736655	upregulated
peptidyl-lysine hydroxylation (GO:0017185)	5.58059	9.46585	0.540071	0.183377	['JMJD6']	Gene Ontology Biological Process (2018 version)	0.736655	upregulated
regulation of store-operated calcium entry (GO:2001256)	5.58059	9.46585	0.540071	0.183377	['HOMER3']	Gene Ontology Biological Process (2018 version)	0.736655	upregulated
positive regulation of protein localization to cell surface (GO:2000010)	5.58059	9.46585	0.540071	0.183377	['RANGRF']	Gene Ontology Biological Process (2018 version)	0.736655	upregulated
positive regulation of metanephros development (GO:0072216)	5.58059	9.46585	0.540071	0.183377	['BASP1']	Gene Ontology Biological Process (2018 version)	0.736655	upregulated
genetic imprinting (GO:0071514)	5.58059	9.46585	0.540071	0.183377	['PRMT7']	Gene Ontology Biological Process (2018 version)	0.736655	upregulated
regulation of chemokine secretion (GO:0090196)	5.58059	9.46585	0.540071	0.183377	['IL33']	Gene Ontology Biological Process (2018 version)	0.736655	upregulated
positive regulation of tumor necrosis factor biosynthetic process (GO:0042535)	5.58059	9.46585	0.540071	0.183377	['THBS1']	Gene Ontology Biological Process (2018 version)	0.736655	upregulated
negative regulation of biosynthetic process (GO:0009890)	5.58059	9.46585	0.540071	0.183377	['PARK7']	Gene Ontology Biological Process (2018 version)	0.736655	upregulated
angiogenesis involved in wound healing (GO:0060055)	5.58059	9.46585	0.540071	0.183377	['MCAM']	Gene Ontology Biological Process (2018 version)	0.736655	upregulated
regulation of positive chemotaxis (GO:0050926)	5.58059	9.46585	0.540071	0.183377	['VEGFA']	Gene Ontology Biological Process (2018 version)	0.736655	upregulated
ketone body biosynthetic process (GO:0046951)	5.58059	9.46585	0.52857	0.183377	['AACS']	Gene Ontology Biological Process (2018 version)	0.736655	downregulated
late endosome to vacuole transport via multivesicular body sorting pathway (GO:0032511)	5.58059	9.46585	0.52857	0.183377	['TMEM50B']	Gene Ontology Biological Process (2018 version)	0.736655	downregulated
positive regulation of vasculogenesis (GO:2001214)	5.58059	9.46585	0.52857	0.183377	['ASB4']	Gene Ontology Biological Process (2018 version)	0.736655	downregulated
Golgi medial cisterna (GO:0005797)	5.58059	9.46585	0.655875	0.183377	['MAN2A1']	Gene Ontology Cellular Component (2018 version)	0.736655	downregulated
unconventional myosin complex (GO:0016461)	5.58059	9.46585	0.655875	0.183377	['MYO6']	Gene Ontology Cellular Component (2018 version)	0.736655	downregulated
clathrin coat of trans-Golgi network vesicle (GO:0030130)	5.58059	9.46585	0.655875	0.183377	['LDLRAP1']	Gene Ontology Cellular Component (2018 version)	0.736655	downregulated
late endosome to vacuole transport (GO:0045324)	5.58059	9.46585	0.52857	0.183377	['TMEM50B']	Gene Ontology Biological Process (2018 version)	0.736655	downregulated
regulation of calcium ion transmembrane transport via high voltage-gated calcium channel (GO:1902514)	5.58059	9.46585	0.52857	0.183377	['CACNA2D1']	Gene Ontology Biological Process (2018 version)	0.736655	downregulated
defense response to protozoan (GO:0042832)	5.58059	9.46585	0.52857	0.183377	['PF4']	Gene Ontology Biological Process (2018 version)	0.736655	downregulated
positive regulation of membrane potential (GO:0045838)	5.58059	9.46585	0.52857	0.183377	['GLRX']	Gene Ontology Biological Process (2018 version)	0.736655	downregulated
cellular response to forskolin (GO:1904322)	5.58059	9.46585	0.52857	0.183377	['ADCY2']	Gene Ontology Biological Process (2018 version)	0.736655	downregulated
ventricular cardiac muscle cell membrane repolarization (GO:0099625)	5.58059	9.46585	0.52857	0.183377	['KCND3']	Gene Ontology Biological Process (2018 version)	0.736655	downregulated
phenol-containing compound biosynthetic process (GO:0046189)	5.58059	9.46585	0.52857	0.183377	['CITED1']	Gene Ontology Biological Process (2018 version)	0.736655	downregulated
microvillus membrane (GO:0031528)	5.58059	9.46585	0.516076	0.183377	['PDPN']	Gene Ontology Cellular Component (2018 version)	0.736655	upregulated
nuclear proteasome complex (GO:0031595)	5.58059	9.46585	0.516076	0.183377	['PSMC3']	Gene Ontology Cellular Component (2018 version)	0.736655	upregulated
apical dendrite (GO:0097440)	5.58059	9.46585	0.516076	0.183377	['CLU']	Gene Ontology Cellular Component (2018 version)	0.736655	upregulated
chromatin silencing complex (GO:0005677)	5.58059	9.46585	0.516076	0.183377	['SUV39H1']	Gene Ontology Cellular Component (2018 version)	0.736655	upregulated
death-inducing signaling complex (GO:0031264)	5.58059	9.46585	0.516076	0.183377	['FAF1']	Gene Ontology Cellular Component (2018 version)	0.736655	upregulated
alpha-amino acid biosynthetic process (GO:1901607)	5.58059	9.46585	0.52857	0.183377	['GAMT']	Gene Ontology Biological Process (2018 version)	0.736655	downregulated
bioactive lipid receptor activity (GO:0045125)	5.58059	9.46585	0.491832	0.183377	['S1PR2']	Gene Ontology Molecular Function (2018 version)	0.736655	downregulated
cyclin/CDK positive transcription elongation factor complex (GO:0008024)	5.58059	9.46585	0.655875	0.183377	['TAF7']	Gene Ontology Cellular Component (2018 version)	0.736655	downregulated
RNA-directed DNA polymerase activity (GO:0003964)	5.58059	9.46585	0.491832	0.183377	['HMBOX1']	Gene Ontology Molecular Function (2018 version)	0.736655	downregulated
spherical high-density lipoprotein particle (GO:0034366)	5.58059	9.46585	0.516076	0.183377	['CLU']	Gene Ontology Cellular Component (2018 version)	0.736655	upregulated
positive regulation of cell aging (GO:0090343)	5.58059	9.46585	0.52857	0.183377	['YPEL3']	Gene Ontology Biological Process (2018 version)	0.736655	downregulated
exocyst localization (GO:0051601)	5.58059	9.46585	0.52857	0.183377	['EXOC3L4']	Gene Ontology Biological Process (2018 version)	0.736655	downregulated
positive regulation of macrophage differentiation (GO:0045651)	5.58059	9.46585	0.52857	0.183377	['PF4']	Gene Ontology Biological Process (2018 version)	0.736655	downregulated
CTD phosphatase activity (GO:0008420)	5.58059	9.46585	0.531607	0.183377	['CTDP1']	Gene Ontology Molecular Function (2018 version)	0.736655	upregulated
tau protein binding (GO:0048156)	5.58059	9.46585	0.531607	0.183377	['CLU']	Gene Ontology Molecular Function (2018 version)	0.736655	upregulated
protein phosphatase activator activity (GO:0072542)	5.58059	9.46585	0.531607	0.183377	['IGFBP3']	Gene Ontology Molecular Function (2018 version)	0.736655	upregulated
type I transforming growth factor beta receptor binding (GO:0034713)	5.58059	9.46585	0.531607	0.183377	['TGFB3']	Gene Ontology Molecular Function (2018 version)	0.736655	upregulated
phosphatidylinositol-4,5-bisphosphate 5-phosphatase activity (GO:0004439)	5.58059	9.46585	0.531607	0.183377	['SYNJ2']	Gene Ontology Molecular Function (2018 version)	0.736655	upregulated
phosphatidylcholine transporter activity (GO:0008525)	5.58059	9.46585	0.531607	0.183377	['PITPNA']	Gene Ontology Molecular Function (2018 version)	0.736655	upregulated
transcription factor activity, RNA polymerase II transcription factor recruiting (GO:0001135)	5.58059	9.46585	0.531607	0.183377	['SGF29']	Gene Ontology Molecular Function (2018 version)	0.736655	upregulated
NADP-retinol dehydrogenase activity (GO:0052650)	5.58059	9.46585	0.531607	0.183377	['DHRS3']	Gene Ontology Molecular Function (2018 version)	0.736655	upregulated
protein-arginine omega-N asymmetric methyltransferase activity (GO:0035242)	5.58059	9.46585	0.531607	0.183377	['PRMT7']	Gene Ontology Molecular Function (2018 version)	0.736655	upregulated
cAMP response element binding protein binding (GO:0008140)	5.58059	9.46585	0.531607	0.183377	['CREM']	Gene Ontology Molecular Function (2018 version)	0.736655	upregulated
phosphatidylinositol-4,5-bisphosphate phosphatase activity (GO:0106019)	5.58059	9.46585	0.531607	0.183377	['SYNJ2']	Gene Ontology Molecular Function (2018 version)	0.736655	upregulated
coreceptor activity involved in Wnt signaling pathway (GO:0071936)	5.58059	9.46585	0.531607	0.183377	['ROR1']	Gene Ontology Molecular Function (2018 version)	0.736655	upregulated
neuron projection extension involved in neuron projection guidance (GO:1902284)	5.58059	9.46585	0.52857	0.183377	['ALCAM']	Gene Ontology Biological Process (2018 version)	0.736655	downregulated
positive regulation of extracellular matrix assembly (GO:1901203)	5.58059	9.46585	0.52857	0.183377	['DAG1']	Gene Ontology Biological Process (2018 version)	0.736655	downregulated
regulation of establishment of protein localization to mitochondrion (GO:1903747)	5.58059	9.46585	0.52857	0.183377	['SREBF1']	Gene Ontology Biological Process (2018 version)	0.736655	downregulated
regulation of fibroblast apoptotic process (GO:2000269)	5.58059	9.46585	0.52857	0.183377	['BTG1']	Gene Ontology Biological Process (2018 version)	0.736655	downregulated
voltage-gated potassium channel activity involved in ventricular cardiac muscle cell action potential repolarization (GO:1902282)	5.58059	9.46585	0.491832	0.183377	['KCND3']	Gene Ontology Molecular Function (2018 version)	0.736655	downregulated
unconventional myosin complex (GO:0016461)	5.58059	9.46585	0.516076	0.183377	['MYL6']	Gene Ontology Cellular Component (2018 version)	0.736655	upregulated
neurotrophin TRK receptor binding (GO:0005167)	5.58059	9.46585	0.491832	0.183377	['EFNA5']	Gene Ontology Molecular Function (2018 version)	0.736655	downregulated
axon extension involved in axon guidance (GO:0048846)	5.58059	9.46585	0.52857	0.183377	['ALCAM']	Gene Ontology Biological Process (2018 version)	0.736655	downregulated
response to forskolin (GO:1904321)	5.58059	9.46585	0.52857	0.183377	['ADCY2']	Gene Ontology Biological Process (2018 version)	0.736655	downregulated
Schwann cell development (GO:0014044)	5.58059	9.46585	0.52857	0.183377	['ADGRG6']	Gene Ontology Biological Process (2018 version)	0.736655	downregulated
positive regulation of cAMP-mediated signaling (GO:0043950)	5.58059	9.46585	0.52857	0.183377	['PF4']	Gene Ontology Biological Process (2018 version)	0.736655	downregulated
desensitization of G-protein coupled receptor protein signaling pathway (GO:0002029)	5.58059	9.46585	0.52857	0.183377	['ARRB2']	Gene Ontology Biological Process (2018 version)	0.736655	downregulated
positive regulation of ryanodine-sensitive calcium-release channel activity (GO:0060316)	5.58059	9.46585	0.52857	0.183377	['GSTM2']	Gene Ontology Biological Process (2018 version)	0.736655	downregulated
regulation of transcription from RNA polymerase II promoter in response to oxidative stress (GO:0043619)	5.58059	9.46585	0.52857	0.183377	['CHD6']	Gene Ontology Biological Process (2018 version)	0.736655	downregulated
insulin metabolic process (GO:1901142)	5.58059	9.46585	0.52857	0.183377	['CPD']	Gene Ontology Biological Process (2018 version)	0.736655	downregulated
positive regulation of catenin import into nucleus (GO:0035413)	5.58059	9.46585	0.52857	0.183377	['DACT1']	Gene Ontology Biological Process (2018 version)	0.736655	downregulated
peptidyl-lysine hydroxylation (GO:0017185)	5.58059	9.46585	0.52857	0.183377	['P3H3']	Gene Ontology Biological Process (2018 version)	0.736655	downregulated
positive regulation of IRE1-mediated unfolded protein response (GO:1903896)	5.58059	9.46585	0.52857	0.183377	['DAB2IP']	Gene Ontology Biological Process (2018 version)	0.736655	downregulated
positive regulation of metanephros development (GO:0072216)	5.58059	9.46585	0.52857	0.183377	['MYC']	Gene Ontology Biological Process (2018 version)	0.736655	downregulated
genetic imprinting (GO:0071514)	5.58059	9.46585	0.52857	0.183377	['DNMT3A']	Gene Ontology Biological Process (2018 version)	0.736655	downregulated
angiogenesis involved in wound healing (GO:0060055)	5.58059	9.46585	0.52857	0.183377	['NDNF']	Gene Ontology Biological Process (2018 version)	0.736655	downregulated
protein localization to endosome (GO:0036010)	5.58059	9.46585	0.52857	0.183377	['ARF6']	Gene Ontology Biological Process (2018 version)	0.736655	downregulated
regulation of aspartic-type endopeptidase activity involved in amyloid precursor protein catabolic process (GO:1902959)	5.58059	9.46585	0.52857	0.183377	['EPHA4']	Gene Ontology Biological Process (2018 version)	0.736655	downregulated
amyloid precursor protein catabolic process (GO:0042987)	5.58059	9.46585	0.52857	0.183377	['PSEN2']	Gene Ontology Biological Process (2018 version)	0.736655	downregulated
arachidonate transport (GO:1903963)	5.58059	9.46585	0.52857	0.183377	['PNPLA8']	Gene Ontology Biological Process (2018 version)	0.736655	downregulated
exocrine system development (GO:0035272)	5.58059	9.46585	0.52857	0.183377	['IGSF3']	Gene Ontology Biological Process (2018 version)	0.736655	downregulated
galactosidase activity (GO:0015925)	5.58059	9.46585	0.491832	0.183377	['PSAP']	Gene Ontology Molecular Function (2018 version)	0.736655	downregulated
arachidonic acid secretion (GO:0050482)	5.58059	9.46585	0.52857	0.183377	['PNPLA8']	Gene Ontology Biological Process (2018 version)	0.736655	downregulated
spleen development (GO:0048536)	5.58059	9.46585	0.52857	0.183377	['CITED2']	Gene Ontology Biological Process (2018 version)	0.736655	downregulated
negative regulation of toll-like receptor 4 signaling pathway (GO:0034144)	5.58059	9.46585	0.52857	0.183377	['DAB2IP']	Gene Ontology Biological Process (2018 version)	0.736655	downregulated
galactose catabolic process (GO:0019388)	5.58059	9.46585	0.52857	0.183377	['GALT']	Gene Ontology Biological Process (2018 version)	0.736655	downregulated
positive regulation of chromatin binding (GO:0035563)	5.58059	9.46585	0.52857	0.183377	['HMBOX1']	Gene Ontology Biological Process (2018 version)	0.736655	downregulated
amyloid fibril formation (GO:1990000)	5.58059	9.46585	0.52857	0.183377	['APP']	Gene Ontology Biological Process (2018 version)	0.736655	downregulated
negative regulation of lipase activity (GO:0060192)	5.58059	9.46585	0.52857	0.183377	['RGS2']	Gene Ontology Biological Process (2018 version)	0.736655	downregulated
positive regulation of behavior (GO:0048520)	5.58059	9.46585	0.52857	0.183377	['MEF2C']	Gene Ontology Biological Process (2018 version)	0.736655	downregulated
cytoskeletal anchoring at nuclear membrane (GO:0090286)	5.58059	9.46585	0.52857	0.183377	['SUN2']	Gene Ontology Biological Process (2018 version)	0.736655	downregulated
negative regulation of leukocyte mediated cytotoxicity (GO:0001911)	5.58059	9.46585	0.52857	0.183377	['ARRB2']	Gene Ontology Biological Process (2018 version)	0.736655	downregulated
positive regulation of alpha-beta T cell differentiation (GO:0046638)	5.58059	9.46585	0.52857	0.183377	['NKAP']	Gene Ontology Biological Process (2018 version)	0.736655	downregulated
mannosyl-oligosaccharide 1,2-alpha-mannosidase activity (GO:0004571)	5.58059	9.46585	0.491832	0.183377	['MAN1C1']	Gene Ontology Molecular Function (2018 version)	0.736655	downregulated
tau protein binding (GO:0048156)	5.58059	9.46585	0.491832	0.183377	['FYN']	Gene Ontology Molecular Function (2018 version)	0.736655	downregulated
acyl-CoA ligase activity (GO:0003996)	5.58059	9.46585	0.491832	0.183377	['ACSF2']	Gene Ontology Molecular Function (2018 version)	0.736655	downregulated
cyclic nucleotide-dependent protein kinase activity (GO:0004690)	5.58059	9.46585	0.491832	0.183377	['PRKX']	Gene Ontology Molecular Function (2018 version)	0.736655	downregulated
telomerase activity (GO:0003720)	5.58059	9.46585	0.491832	0.183377	['HMBOX1']	Gene Ontology Molecular Function (2018 version)	0.736655	downregulated
aryl hydrocarbon receptor binding (GO:0017162)	5.58059	9.46585	0.491832	0.183377	['NCOA2']	Gene Ontology Molecular Function (2018 version)	0.736655	downregulated
nuclear chromatin (GO:0000790)	1.44656	2.44565	0.655875	0.184398	['TCF7L2', 'MEF2C', 'RXRA', 'KDM4C', 'CITED2', 'MYC', 'ASXL3', 'SMARCA2', 'KDM6A']	Gene Ontology Cellular Component (2018 version)	0.734245	downregulated
nucleolar part (GO:0044452)	1.59903	2.69625	0.655875	0.185225	['SESN1', 'FOXJ2', 'TAX1BP3', 'SNRPB2', 'IP6K1', 'LIPA']	Gene Ontology Cellular Component (2018 version)	0.732301	downregulated
DNA-templated transcription, initiation (GO:0006352)	1.5326	2.58237	0.52857	0.185451	['NR4A1', 'RXRA', 'CBFB', 'THRA', 'TAF7', 'MAML3', 'NR3C1']	Gene Ontology Biological Process (2018 version)	0.73177	downregulated
regulation of cell differentiation (GO:0045595)	1.68791	2.83616	0.540071	0.186323	['PDCD2', 'PA2G4', 'PHLDB2', 'SKIL', 'CTGF']	Gene Ontology Biological Process (2018 version)	0.729733	upregulated
RNA polymerase II transcription factor binding (GO:0001085)	1.68791	2.83616	0.531607	0.186323	['BEX1', 'SMAD3', 'IFRD2', 'IFRD1', 'ATF4']	Gene Ontology Molecular Function (2018 version)	0.729733	upregulated
RNA polymerase II transcription factor binding (GO:0001085)	1.68791	2.83616	0.496862	0.186323	['HDAC5', 'TCF7L2', 'MEF2C', 'ID1', 'DACT1']	Gene Ontology Molecular Function (2018 version)	0.729733	downregulated
regulation of cytokine-mediated signaling pathway (GO:0001959)	1.82052	3.03985	0.52857	0.18829	['CBFB', 'TSLP', 'IFNGR2', 'PALM3']	Gene Ontology Biological Process (2018 version)	0.725174	downregulated
DNA-directed RNA polymerase II, holoenzyme (GO:0016591)	1.82052	3.03985	0.655875	0.18829	['POLR2M', 'MYO6', 'CHD6', 'TAF7']	Gene Ontology Cellular Component (2018 version)	0.725174	downregulated
platelet alpha granule (GO:0031091)	1.82052	3.03985	0.655875	0.18829	['APP', 'APLP2', 'PHACTR2', 'PF4']	Gene Ontology Cellular Component (2018 version)	0.725174	downregulated
cell-matrix adhesion (GO:0007160)	1.82052	3.03985	0.52857	0.18829	['VCAM1', 'EMP2', 'ADAMTS12', 'CD44']	Gene Ontology Biological Process (2018 version)	0.725174	downregulated
regulation of cell cycle process (GO:0010564)	1.82052	3.03985	0.540071	0.18829	['PRMT5', 'SPAG5', 'ATF5', 'SLC25A33']	Gene Ontology Biological Process (2018 version)	0.725174	upregulated
cell-matrix adhesion (GO:0007160)	1.82052	3.03985	0.540071	0.18829	['LAMA5', 'ACTN1', 'ZYX', 'THY1']	Gene Ontology Biological Process (2018 version)	0.725174	upregulated
cell chemotaxis (GO:0060326)	2.05899	3.42662	0.52857	0.189337	['NR4A1', 'PLEKHG5', 'ARRB2']	Gene Ontology Biological Process (2018 version)	0.722765	downregulated
regulation of stress fiber assembly (GO:0051492)	2.05899	3.42662	0.52857	0.189337	['FHOD1', 'WASF2', 'PPM1F']	Gene Ontology Biological Process (2018 version)	0.722765	downregulated
cellular response to amino acid stimulus (GO:0071230)	2.60643	4.32581	0.52857	0.190202	['SESN1', 'FYN']	Gene Ontology Biological Process (2018 version)	0.720786	downregulated
regulation of glutamate receptor signaling pathway (GO:1900449)	2.60643	4.32581	0.52857	0.190202	['APP', 'MEF2C']	Gene Ontology Biological Process (2018 version)	0.720786	downregulated
cyclic-nucleotide-mediated signaling (GO:0019935)	2.60643	4.32581	0.52857	0.190202	['ADGRG6', 'ADCY2']	Gene Ontology Biological Process (2018 version)	0.720786	downregulated
negative regulation of receptor activity (GO:2000272)	2.60643	4.32581	0.52857	0.190202	['GSTM2', 'CBLB']	Gene Ontology Biological Process (2018 version)	0.720786	downregulated
estrogen receptor binding (GO:0030331)	2.60643	4.32581	0.531607	0.190202	['TAF10', 'PPID']	Gene Ontology Molecular Function (2018 version)	0.720786	upregulated
phosphatidylinositol-3,4,5-trisphosphate binding (GO:0005547)	2.60643	4.32581	0.499056	0.190202	['KIF16B', 'IQGAP2']	Gene Ontology Molecular Function (2018 version)	0.720786	downregulated
positive regulation of tumor necrosis factor superfamily cytokine production (GO:1903557)	2.60643	4.32581	0.540071	0.190202	['ARHGEF2', 'CLU']	Gene Ontology Biological Process (2018 version)	0.720786	upregulated
cellular response to amino acid stimulus (GO:0071230)	2.60643	4.32581	0.540071	0.190202	['SESN2', 'IPO5']	Gene Ontology Biological Process (2018 version)	0.720786	upregulated
oxoacid metabolic process (GO:0043436)	2.60643	4.32581	0.540071	0.190202	['PPA1', 'SULF1']	Gene Ontology Biological Process (2018 version)	0.720786	upregulated
mitochondrial transmembrane transport (GO:1990542)	2.60643	4.32581	0.540071	0.190202	['TIMM9', 'SLC25A33']	Gene Ontology Biological Process (2018 version)	0.720786	upregulated
endodermal cell differentiation (GO:0035987)	2.60643	4.32581	0.540071	0.190202	['MMP2', 'COL12A1']	Gene Ontology Biological Process (2018 version)	0.720786	upregulated
regulation of nitric oxide biosynthetic process (GO:0045428)	2.60643	4.32581	0.540071	0.190202	['SMAD3', 'CLU']	Gene Ontology Biological Process (2018 version)	0.720786	upregulated
negative regulation of kinase activity (GO:0033673)	1.7995	2.95689	0.540071	0.193365	['WARS', 'PRKRIP1', 'PARK7', 'THY1']	Gene Ontology Biological Process (2018 version)	0.713621	upregulated
specific granule membrane (GO:0035579)	1.7995	2.95689	0.658462	0.193365	['HGSNAT', 'PGRMC1', 'HVCN1', 'ADAM10']	Gene Ontology Cellular Component (2018 version)	0.713621	downregulated
regulation of protein catabolic process (GO:0042176)	1.7995	2.95689	0.540071	0.193365	['LRP1', 'FAF1', 'ODC1', 'NKD1']	Gene Ontology Biological Process (2018 version)	0.713621	upregulated
cellular response to acid chemical (GO:0071229)	1.7995	2.95689	0.540071	0.193365	['SESN2', 'RARB', 'IPO5', 'VEGFA']	Gene Ontology Biological Process (2018 version)	0.713621	upregulated
regulation of protein catabolic process (GO:0042176)	1.7995	2.95689	0.52857	0.193365	['TNFSF12', 'DAB2IP', 'DACT1', 'ANAPC2']	Gene Ontology Biological Process (2018 version)	0.713621	downregulated
negative regulation of kinase activity (GO:0033673)	1.7995	2.95689	0.52857	0.193365	['CDKN1C', 'TAF7', 'TRIB2', 'PPM1F']	Gene Ontology Biological Process (2018 version)	0.713621	downregulated
protein transport (GO:0015031)	1.37005	2.23792	0.540071	0.195252	['ARRDC4', 'LRP1', 'TIMM9', 'RAB34', 'ARFIP2', 'TBC1D9', 'MYH9', 'EIF2D', 'ARHGEF2', 'CLU', 'STX1A']	Gene Ontology Biological Process (2018 version)	0.709405	upregulated
glycosaminoglycan metabolic process (GO:0030203)	2.02338	3.30038	0.52857	0.19571	['HGSNAT', 'IDS', 'GPC6']	Gene Ontology Biological Process (2018 version)	0.708387	downregulated
positive regulation of leukocyte chemotaxis (GO:0002690)	2.02338	3.30038	0.52857	0.19571	['ADAM10', 'CXCL5', 'PF4']	Gene Ontology Biological Process (2018 version)	0.708387	downregulated
positive regulation of T cell proliferation (GO:0042102)	2.02338	3.30038	0.52857	0.19571	['VCAM1', 'IGFBP2', 'NCK2']	Gene Ontology Biological Process (2018 version)	0.708387	downregulated
regulation of vesicle fusion (GO:0031338)	2.02338	3.30038	0.52857	0.19571	['TBCK', 'C2CD5', 'TBC1D16']	Gene Ontology Biological Process (2018 version)	0.708387	downregulated
ribonucleoprotein complex assembly (GO:0022618)	1.5668	2.54833	0.540071	0.196625	['PRMT5', 'PRMT7', 'MRTO4', 'NOP2', 'RPS27L', 'EIF2D']	Gene Ontology Biological Process (2018 version)	0.70636	upregulated
transcription regulatory region sequence-specific DNA binding (GO:0000976)	1.39079	2.25659	0.531607	0.197401	['PRMT5', 'SMAD3', 'CREB3L1', 'SUV39H1', 'CREM', 'RARB', 'ACTN4', 'ATF5', 'PBX1', 'ATF4']	Gene Ontology Molecular Function (2018 version)	0.704651	upregulated
positive regulation of cellular metabolic process (GO:0031325)	1.77896	2.87666	0.52857	0.198484	['STARD4', 'ANGPT1', 'ECE1', 'ARRB2']	Gene Ontology Biological Process (2018 version)	0.702275	downregulated
microbody (GO:0042579)	1.77896	2.87666	0.658462	0.198484	['PNPLA8', 'IDH1', 'PMVK', 'CROT']	Gene Ontology Cellular Component (2018 version)	0.702275	downregulated
peroxisome (GO:0005777)	1.77896	2.87666	0.658462	0.198484	['PNPLA8', 'IDH1', 'PMVK', 'CROT']	Gene Ontology Cellular Component (2018 version)	0.702275	downregulated
thiol-dependent ubiquitinyl hydrolase activity (GO:0036459)	1.77896	2.87666	0.531607	0.198484	['UCHL1', 'USP15', 'TAF10', 'UCHL5']	Gene Ontology Molecular Function (2018 version)	0.702275	upregulated
positive regulation of organelle organization (GO:0010638)	2.52222	4.06781	0.52857	0.199331	['UVRAG', 'C2CD5']	Gene Ontology Biological Process (2018 version)	0.700426	downregulated
positive regulation of cell-cell adhesion (GO:0022409)	2.52222	4.06781	0.540071	0.199331	['PIEZO1', 'THY1']	Gene Ontology Biological Process (2018 version)	0.700426	upregulated
regulation of cell-substrate adhesion (GO:0010810)	2.52222	4.06781	0.540071	0.199331	['PDPN', 'THY1']	Gene Ontology Biological Process (2018 version)	0.700426	upregulated
cyclin-dependent protein serine/threonine kinase activity (GO:0004693)	2.52222	4.06781	0.531607	0.199331	['CDK17', 'CCNK']	Gene Ontology Molecular Function (2018 version)	0.700426	upregulated
ion channel inhibitor activity (GO:0008200)	2.52222	4.06781	0.531607	0.199331	['CAMK2D', 'STX1A']	Gene Ontology Molecular Function (2018 version)	0.700426	upregulated
mRNA stabilization (GO:0048255)	2.52222	4.06781	0.540071	0.199331	['AXIN2', 'YBX3']	Gene Ontology Biological Process (2018 version)	0.700426	upregulated
regulation of neurotransmitter receptor activity (GO:0099601)	2.52222	4.06781	0.52857	0.199331	['APP', 'MEF2C']	Gene Ontology Biological Process (2018 version)	0.700426	downregulated
positive regulation of biomineral tissue development (GO:0070169)	2.52222	4.06781	0.540071	0.199331	['TGFB3', 'WNT4']	Gene Ontology Biological Process (2018 version)	0.700426	upregulated
positive regulation of nucleocytoplasmic transport (GO:0046824)	2.52222	4.06781	0.52857	0.199331	['TCF7L2', 'CAMK1']	Gene Ontology Biological Process (2018 version)	0.700426	downregulated
glycogen metabolic process (GO:0005977)	2.52222	4.06781	0.52857	0.199331	['GAA', 'PYGM']	Gene Ontology Biological Process (2018 version)	0.700426	downregulated
chemical synaptic transmission, postsynaptic (GO:0099565)	2.52222	4.06781	0.52857	0.199331	['MEF2C', 'ARRB2']	Gene Ontology Biological Process (2018 version)	0.700426	downregulated
neural tube closure (GO:0001843)	2.52222	4.06781	0.52857	0.199331	['VANGL2', 'SEMA4C']	Gene Ontology Biological Process (2018 version)	0.700426	downregulated
positive regulation of Notch signaling pathway (GO:0045747)	2.52222	4.06781	0.52857	0.199331	['MAML3', 'EPN2']	Gene Ontology Biological Process (2018 version)	0.700426	downregulated
positive regulation of calcium ion transport (GO:0051928)	2.52222	4.06781	0.52857	0.199331	['STIM2', 'STC1']	Gene Ontology Biological Process (2018 version)	0.700426	downregulated
platelet aggregation (GO:0070527)	2.52222	4.06781	0.52857	0.199331	['FIBP', 'GNAS']	Gene Ontology Biological Process (2018 version)	0.700426	downregulated
positive regulation of cell-matrix adhesion (GO:0001954)	2.52222	4.06781	0.52857	0.199331	['EMP2', 'PPM1F']	Gene Ontology Biological Process (2018 version)	0.700426	downregulated
cellular response to glucose starvation (GO:0042149)	2.52222	4.06781	0.52857	0.199331	['IMPACT', 'SESN1']	Gene Ontology Biological Process (2018 version)	0.700426	downregulated
regulation of postsynaptic membrane potential (GO:0060078)	2.52222	4.06781	0.52857	0.199331	['MEF2C', 'ARRB2']	Gene Ontology Biological Process (2018 version)	0.700426	downregulated
regulation of cell-substrate adhesion (GO:0010810)	2.52222	4.06781	0.52857	0.199331	['NDNF', 'PPM1F']	Gene Ontology Biological Process (2018 version)	0.700426	downregulated
transition metal ion binding (GO:0046914)	1.32184	2.11637	0.531607	0.201678	['TES', 'SMAD3', 'TYW5', 'TIMM9', 'PARK7', 'EPRS', 'JMJD6', 'RASSF1', 'CSRP1', 'GPC1', 'MSRB3', 'UQCRC2', 'ARHGEF2']	Gene Ontology Molecular Function (2018 version)	0.695341	upregulated
regulation of actin filament-based process (GO:0032970)	1.98898	3.18002	0.52857	0.202135	['ARHGAP18', 'EFNA5', 'RHOBTB1']	Gene Ontology Biological Process (2018 version)	0.694358	downregulated
regulation of translational initiation (GO:0006446)	1.98898	3.18002	0.540071	0.202135	['EIF5B', 'ALKBH1', 'EIF4EBP1']	Gene Ontology Biological Process (2018 version)	0.694358	upregulated
negative regulation of peptidase activity (GO:0010466)	1.98898	3.18002	0.540071	0.202135	['ECM1', 'SERPINF1', 'PARK7']	Gene Ontology Biological Process (2018 version)	0.694358	upregulated
DNA damage response, signal transduction by p53 class mediator resulting in cell cycle arrest (GO:0006977)	1.98898	3.18002	0.540071	0.202135	['PIDD1', 'BTG2', 'GTSE1']	Gene Ontology Biological Process (2018 version)	0.694358	upregulated
ubiquitin binding (GO:0043130)	1.98898	3.18002	0.531607	0.202135	['UCHL1', 'SMAD3', 'FAF1']	Gene Ontology Molecular Function (2018 version)	0.694358	upregulated
[truncated: 3,708 more rows]
