# Supplementary material for: Acetyl-CoA is a key molecule for nephron progenitor cell pool maintenance
Source: Nat Commun. 2023 Nov 25;14:7733. doi: 10.1038/s41467-023-43513-7 (PMC10676360; doi:10.1038/s41467-023-43513-7)
Supplement: Supplementary file 8 — Source Data [file 41467_2023_43513_MOESM8_ESM.xlsx]

## Sheet: Fig1D
	Group	LHX counts
1	Veh	38		Average	STDV
2	Veh	42	Veh	41.6	3.04959
3	Veh	44	UK	31.8	2.38747
4	Veh	45
5	Veh	39
1	UK	30			UK summary
2	UK	35			Fig1D%>%subset(Group=="UK")%>%summary()
3	UK	32			Group LHX.counts
4	UK	29			Length:5 Min. :29.0
5	UK	33			Class :character 1st Qu.:30.0
					Mode :character Median :32.0
					Mean :31.8
					3rd Qu.:33.0
					Max. :35.0
					Veh summary
					Fig1D%>%subset(Group=="Veh")%>%summary()
					Group LHX.counts
					Length:5 Min. :38.0
					Class :character 1st Qu.:39.0
					Mode :character Median :42.0
					Mean :41.6
					3rd Qu.:44.0
					Max. :45.0
					# Welch Two Sample t-test
					#
					# data: data1 and data2
					# t = 5.6643, df = 7.5537, p-value = 0.0005822
					# alternative hypothesis: true difference in means is not equal to 0
					# 95 percent confidence interval:
					# 5.768885 13.831115
					# sample estimates:
					# mean of x mean of y
					# 41.6 31.8

## Sheet: Fig1G
Kid id	Group	perc.GFP.Cells	Group	average	SD
1	Veh	19.6	Veh	20.1333	1.5082	Welch's t-test
2	Veh	20.1	UK	25.5667	2.29405	data: data1 and data2
3	Veh	22.3				t = -4.7903, df = 8.6017, p-value = 0.00112
4	Veh	18.4				alternative hypothesis: true difference in means is not equal to 0
5	Veh	21.5				95 percent confidence interval:
6	Veh	18.9				-7.923916 -2.816084
1	UK	23.2				sample estimates:
2	UK	24.5				mean of x mean of y
3	UK	26.7				20.13 25.50
4	UK	23.1
5	UK	27.3				Veh
6	UK	28.6				perc.GFP.Cells
						Length:6 Min. :18.40
						1st Qu.:19.07
						Median :19.85
						Mean :20.13
						3rd Qu.:21.15
						Max. :22.30
						UK
						perc.GFP.Cells
						Length:6 Min. :18.40
						1st Qu.:19.07
						Median :19.85
						Mean :20.13
						3rd Qu.:21.15
						Max. :22.30

## Sheet: Fig1H
		Group	OCR (pmol/min)
Exp 1	1	Veh	79.5913		Average	STDV
	2	Veh	85.7468	Veh	80.5192	7.13492
	3	Veh	89.1023	UK	62.7307	5.44867
Exp 2	4	Veh	82.6453
	5	Veh	77.2287				Welch Two Sample t-test
	6	Veh	68.8005
Exp 1	1	UK	63.864				data: data1 and data2
	2	UK	70.7838				t = 4.8562, df = 9.3479, p-value = 0.0008076
	3	UK	59.458				alternative hypothesis: true difference in means is not equal to 0
Exp 2	4	UK	67.0457				95 percent confidence interval:
	5	UK	57.0428				9.544325 26.015675
	6	UK	58.1897				sample estimates:

## Sheet: Fig1I
		ECAR
Exp#	Group	ECAR (pmol/min)
Exp 1	Veh	8.93126		Avegarge	STDV	SEM
	Veh	7.1545	Veh	7.77778	0.942225	0.356128
	Veh	7.98594	UK	10.9707	1.12931	0.461037
Exp 2	Veh	8.52402
	Veh	6.05198
	Veh	7.89327		Welch Two Sample t-test
	Veh	7.90347		# data: data1 and data2
Exp 1	UK	9.25648		# t = -5.0372, df = 9.0285, p-value = 0.0006957
	UK	12.3257		# alternative hypothesis: true difference in means is not equal to 0
	UK	10.8946		# 95 percent confidence interval:
Exp 2	UK	11.0025		# -4.636409 -1.763591
	UK	12.0426		# sample estimates:
	UK	10.3026		# mean of x mean of y
	UK	missing value		# 7.77 10.97

## Sheet: Fig1J
Exp #	Group	mitoATP Production Rate (pmol/min)		glycoATP Production Rate (pmol/min)
		Average	StDev	Average	StDev
1	Control	537.339	47.8734	104.181	20.255
1	Control	528.725	56.1166	101.622	17.6529
1	Control	438.824	57.3824	112.927	20.0816
2	Control	573.929	49.2094	113.108	17.639
2	Control	528.757	58.4262	116.597	18.7742
2	Control	534.17	54.5724	111.658	20.0719
1	UK	572.042	14.8752	118.944	18.8235
1	UK	540.249	31.1888	119.353	19.9881
1	UK	460.861	32.3762	129.667	20.0416
2	UK	467.914	17.7622	198.064	24.8039
2	UK	433.959	22.819	192.893	26.7733
2	UK	436.541	21.921	186.515	25.1841
			1. Average Assay Parameter Calculations:
	Groups			Basal Rates(Average)
				glycoATP Production Rate(pmol/min)		mitoATP Production Rate (pmol/min)		Total ATP Production Rate(pmol/min)		XF ATP Rate Index		% Glycolysis		% Oxidative Phosphorylation
				Average	StDev	Average	StDev	Average	StDev	Average	StDev	Average	StDev	Average	StDev
	Control + ATP Rate Assay			112.927	20.0816	438.824	57.3824	551.751	73.2207	3.93135	0.512151	20.4267	2.14574	79.5733	2.14575
	UK5099 + ATP Rate Assay			129.667	20.0416	460.861	32.3762	590.528	47.7397	3.59631	0.394152	21.8878	2.04143	78.1122	2.04143
				Induced Rates(Average)
				glycoATP Production Rate(pmol/min)		mitoATP Production Rate (pmol/min)		Total ATP Production Rate(pmol/min)		XF ATP Rate Index		% Glycolysis		% Oxidative Phosphorylation
	Groups			Average	StDev	Average	StDev	Average	StDev	Average	StDev	Average	StDev	Average	StDev
	Control + ATP Rate Assay			113.787	18.8279	545.618	53.9112	659.406	65.5436	4.86398	0.7686	17.24	2.14001	82.76	2.14
	UK5099 + ATP Rate Assay			192.491	25.5355	446.138	20.4809	638.628	39.2412	2.34173	0.253177	30.0633	2.44049	69.9367	2.44049

## Sheet: Fig1O
Parameters for Fig 1o
Parameter	ECAR	Group
Glycolysis	6.1	Veh
Glycolysis	4.9	Veh
Glyco Cap	8.2	Veh
Glyco Cap	6.6	Veh
Glyco Res	2.3	Veh
Glyco Res	1.7	Veh
Glycolysis	3.2	YN1
Glycolysis	3	YN1
Glyco Cap	12.5	YN1
Glyco Cap	10.6	YN1
Glyco Res	7.8	YN1
Glyco Res	7.6	YN1
EXP1
1. Average Assay Parameter Calculations:											Kinetic Rate Data:
	Veh n =3		YN1 n =3		Welch's t-test						Group Name: Control DMEM
Parameter	Average	StDev	Average	StDev	p-value	df	t	95% conf interval			Measurement	Time (min)	ECAR (mpH/min)	StDev
Glycolysis	6.1	1.1	3.2	0.8	0.046	2.8	3.4	0.084	4.716		1	1.4	5	0.8
Glycolytic Capacity	8.2	1.5	12.5	1.9	0.03973	3.7956	-3.08	-8.26	-0.34		2	9.9	4.9	1.2
Glycolytic Reserve	2.3	0.8	7.8	1.6	0.0136	2.9412	-5.33	-8.82	-2.18		3	18.4	4.5	1.2
Non-Glycolytic Acidification	4.5	1.7	11.1	3.1	0.04585	3.1031	-3.23	-12.98	0.22		4	27	7.6	1.3
											5	35.5	9.1	1.4
											6	44	10.6	1.5
											7	52.6	12.7	2
											8	61.2	12.2	1.7
											9	69.7	11.7	1.7
											10	78.3	4.2	0.7
											11	86.8	3.7	0.6
											12	95.3	3.4	0.5
											Group Name: YN1
											Measurement	Time (min)	ECAR (mpH/min)	StDev
											1	1.4	10.4	3.7
											2	9.9	11.8	9
											3	18.4	11.1	3.1
											4	27	12.9	3.6
											5	35.5	14	3.5
											6	44	14.8	3.4
											7	52.6	20.6	4.9
											8	61.2	20.8	4.7
											9	69.7	20	4.7
											10	78.3	7.5	2.7
											11	86.8	6.1	2.4
											12	95.3	5.7	2.1
Exp2
1. Average Assay Parameter Calculations:
	Veh n = 4		YN1 n = 4		Welch's t-test
Parameter	Average	StDev	Average	StDev	p-value	df	t	95% conf interval
Glycolysis	4.9	1.4	3	0.8	0.0443	5.2	2.6	0.07	3.73
Glycolytic Capacity	6.6	1.3	10.6	2.1	0.02294	5.0049	-3.24	-7.17	-0.83
Glycolytic Reserve	1.7	0.5	7.6	1.4	0.001772	3.7531	-7.94	-8.02	-3.78
Non-Glycolytic Acidification	6.3	1.6	10.7	1.7	0.009357	5.9781	-3.77	-7.26	-1.54
										3. Kinetic Rate Data:
										Group Name: DMEM
											Measurement	Time (min)	ECAR (mpH/min)	StDev
											1	1.4	5	1.9
											2	9.9	5.1	1.7
											3	18.4	6.3	1.6
											4	27	7.6	0.9
											5	35.5	8.3	1.3
											6	44	11.2	1.3
											7	52.6	11.7	2.9
											8	61.1	12.9	1.4
											9	69.6	10.7	1.1
											10	78.2	5.7	2.7
											11	86.7	4.4	1.7
											Group Name: YN1
											Measurement	Time (min)	ECAR (mpH/min)	StDev
											1	1.4	9.88327	1.5
											2	9.9	10.0195	1.7
											3	18.4	10.1946	1.2
											4	27	12.6655	1.1
											5	35.5	13.1365	1.3
											6	44	13.23	1.6
											7	52.6	21.7756	3
											8	61.1	20.8046	2.5
											9	69.6	21.3823	2.5
											10	78.2	8.10316	1.1
											11	86.7	7.26489	0.9
											12	95.2	6.37932	1

## Sheet: Fg2B
Fi2A
Gene	Group
Dhrs3	Common	for further inquiry about level of expression, please refer to the supp tables 1 and 2
Cnn1	Common
Actg2	Common
Crispld2	Common
Prss23	Common
Tgm2	Common
Tagln	Common
Clu	Common
Bc1	Common
Ecm1	Common
Anxa3	Common
Sulf1	Common
Ctgf	Common
Snord59a	Common
Akap12	Common
Tinagl1	Common
Myl9	Common
Hic1	Common
Rarb	Common
Plscr2	Common
Igfbp7	Common
Thbs1	Common
Fibin	Common
1600027J07Rik	Common
Mmp23	Common
Tpm1	Common
Eml1	Common
Pdgfrl	Common
Tgfb3	Common
Skap2	Common
Plat	Common
Loxl2	Common
Hpgd	Common
Mgp	Common
Efnb2	Common
Camk2d	Common
Rbp1	Common
Pbx1	Common
Ltbp1	Common
Filip1l	Common
Errfi1	Common
Vps13d	Common
Rbpms	Common
Col12a1	Common
Plekha2	Common
Tpm2	Common
Crim1	Common
Pdlim5	Common
Pdpn	Common
Gm20186	Common
Phlda1	Common
Nexn	Common
Etl4	Common
Meis2	Common
Zfp827	Common
Dnajb4	Common
Nes	Common
Sparcl1	Common
Palld	Common
Lbh	Common
Ror1	Common
Ncoa3	Common
Uckl1	Common
Lpin2	Common
Pak1	Common
Ccng1	Common
Ccdc6	Common
Csrp1	Common
Ermp1	Common
Tgfb2	Common
Gucy1a1	Common
Nxn	Common
Spaca6	Common
Lrig3	Common
Cisd3	Common
Kctd1	Common
Csrp2	Common
Stx1a	Common
Cfl2	Common
Aifm2	Common
Atf5	Common
Chd3	Common
Fblim1	Common
Gm22935	Common
S100a11	Common
Zfp691	Common
Myh9	Common
Gm7901	Common
Smim4	Common
Pdlim7	Common
Irak2	Common
Lsp1	Common
Gm9347	Common
Hoxa5	Common
Gm37750	Common
Dstn	Common
AC126457.1	Common
Rgl1	Common
Rras2	Common
Skil	Common
Vmp1	Common
Ammecr1	Common
Tmem18	Common
Atp2b4	Common
Arrdc4	Common
Sparc	Common
Myl6	Common
Pitpnc1	Common
Arhgap29	Common
Lrrc28	Common
Smad1	Common
Hoxb3	Common
Zdhhc16	Common
Hacd1	Common
1700017B05Rik	Common
2010111I01Rik	Common
Limk2	Common
Qsox1	Common
Nectin2	Common
Creg1	Common
Phldb2	Common
Tyw5	Common
Creb3	Common
Rgs10	Common
Efnb1	Common
Hscb	Common
Gnas	Common
Aldh2	Common
Itpkb	Common
Mgat5	Common
Prrg1	Common
Eya1	Common
Slc9a5	Common
Lama4	Common
Rnf227	Common
Coro2b	Common
Adgra3	Common
Cd302	Common
Efna5	Common
Myo18a	Common
Gng11	Common
Rtl8c	Common
Exoc3l4	Common
Ralgds	Common
Fmnl3	Common
Fbxl14	Common
Pmvk	Common
Stard13	Common
Srebf1	Common
Tmc6	Common
B3glct	Common
Mapk11	Common
Rxra	Common
Clip2	Common
Mex3c	Common
Arhgap18	Common
Gclc	Common
Hmgcs1	Common
Sirpa	Common
Fancc	Common
C530008M17Rik	Common
Tmod3	Common
Lgalsl	Common
Tril	Common
Ifngr2	Common
Chpf	Common
Ebf1	Common
Plxnd1	Common
Peg10	Common
Cd44	Common
Chst2	Common
Bcar3	Common
Mdfi	Common
Eepd1	Common
Tbc1d16	Common
Dyrk2	Common
Pald1	Common
Cpxm1	Common
Cited2	Common
Dhcr7	Common
Blvrb	Common
Stard4	Common
Rhbdf1	Common
Insig1	Common
Aldh1a2	Common
Hip1	Common
Acvr2a	Common
Zbtb46	Common
Nsdhl	Common
Vgll4	Common
Fgd1	Common
Sh2b3	Common
Crip2	Common
Rcsd1	Common
Idi1	Common
Slc16a1	Common
Reep1	Common
Ramp2	Common
Meox2	Common
Elovl6	Common
Emid1	Common
Tusc1	Common
Emp2	Common
Lss	Common
Tcf7	Common
Mvd	Common
Susd4	Common
Dmp1	Common
Tspan18	Common
Fhod1	Common
Kctd12b	Common
Myc	Common
Pwwp2b	Common
Sema6a	Common
Gstm1	Common
Slc29a1	Common
Plk2	Common
Hsd17b7	Common
Lgi2	Common
Dusp4	Common
Pcdh1	Common
Rgs3	Common
Opcml	Common
Gprc5c	Common
Tslp	Common
Camkk2	Common
Ano1	Common
Tmem108	Common
Iqgap2	Common
Epas1	Common
Abcc3	Common
Vldlr	Common
Igfbp4	Common
Tmem26	Common
Lancl3	Common
Nr4a1	Common
Adam12	Common
Cebpa	Common
Cables1	Common
Ajap1	Common
Plvap	Common
Nqo1	Common
Frmd4b	Common
Sorcs1	Common
Ndnf	Common
Itga6	Common
Mafb	Common
Rasgrp2	Common
Palm3	Common
Mef2c	Common
Npy	Common
Nell1	Common
Col25a1	Common
Kitl	Common
Trf	Common
Trim9	Common
Tcim	Common
Lmo1	Common
Hsd11b2	Common
Elavl2	Common
Stc1	Common
Dkk1	Common
Kcnd3	Common
Pcp4	Common
Lcp2	Common
Pf4	Common
Rgs2	Common
Wnt2b	Exclusive_to_YN1
Ogn	Exclusive_to_YN1
Cxcl12	Exclusive_to_YN1
Itih2	Exclusive_to_YN1
Gm24195	Exclusive_to_YN1
Gm22002	Exclusive_to_YN1
Ackr3	Exclusive_to_YN1
Zim1	Exclusive_to_YN1
Ntrk2	Exclusive_to_YN1
Parm1	Exclusive_to_YN1
Masp1	Exclusive_to_YN1
Oasl2	Exclusive_to_YN1
Hmgcs2	Exclusive_to_YN1
Fbln5	Exclusive_to_YN1
Shisa3	Exclusive_to_YN1
Kcnj2	Exclusive_to_YN1
Itih5	Exclusive_to_YN1
Gfra1	Exclusive_to_YN1
Rnf128	Exclusive_to_YN1
Serpina3g	Exclusive_to_YN1
Npr3	Exclusive_to_YN1
Foxc2	Exclusive_to_YN1
Lox	Exclusive_to_YN1
Fhl1	Exclusive_to_YN1
Pde1a	Exclusive_to_YN1
Cdc42ep3	Exclusive_to_YN1
Moxd1	Exclusive_to_YN1
Dhrs7	Exclusive_to_YN1
Clip4	Exclusive_to_YN1
Rgs5	Exclusive_to_YN1
Foxs1	Exclusive_to_YN1
Pgm5	Exclusive_to_YN1
Pqlc3	Exclusive_to_YN1
Cpe	Exclusive_to_YN1
Mir145a	Exclusive_to_YN1
Serping1	Exclusive_to_YN1
Ddx58	Exclusive_to_YN1
Nnmt	Exclusive_to_YN1
Abca3	Exclusive_to_YN1
Vegfc	Exclusive_to_YN1
Pde9a	Exclusive_to_YN1
Adamts1	Exclusive_to_YN1
Gm15867	Exclusive_to_YN1
Efemp1	Exclusive_to_YN1
Irgm1	Exclusive_to_YN1
Enpp1	Exclusive_to_YN1
Thbs3	Exclusive_to_YN1
Il6st	Exclusive_to_YN1
Gm25948	Exclusive_to_YN1
Ifi35	Exclusive_to_YN1
Olfml1	Exclusive_to_YN1
Peg3	Exclusive_to_YN1
Gm24715	Exclusive_to_YN1
Lurap1l	Exclusive_to_YN1
Samd5	Exclusive_to_YN1
Foxp1	Exclusive_to_YN1
Capn6	Exclusive_to_YN1
Tspyl4	Exclusive_to_YN1
H19	Exclusive_to_YN1
Rnf213	Exclusive_to_YN1
Fhl2	Exclusive_to_YN1
Suox	Exclusive_to_YN1
Ncam1	Exclusive_to_YN1
Slc16a2	Exclusive_to_YN1
Trim12c	Exclusive_to_YN1
Parp3	Exclusive_to_YN1
Jade1	Exclusive_to_YN1
Gm23318	Exclusive_to_YN1
Gm23205	Exclusive_to_YN1
Limch1	Exclusive_to_YN1
Tmem86a	Exclusive_to_YN1
Matn2	Exclusive_to_YN1
Mfap4	Exclusive_to_YN1
Gm25945	Exclusive_to_YN1
Klhl24	Exclusive_to_YN1
Flt3l	Exclusive_to_YN1
Meg3	Exclusive_to_YN1
Hivep1	Exclusive_to_YN1
Vwa5a	Exclusive_to_YN1
Fkbp1b	Exclusive_to_YN1
Irf9	Exclusive_to_YN1
Col1a1	Exclusive_to_YN1
Notch2	Exclusive_to_YN1
Scube1	Exclusive_to_YN1
Mcu	Exclusive_to_YN1
Daam2	Exclusive_to_YN1
Cpt1c	Exclusive_to_YN1
Gm25492	Exclusive_to_YN1
Mir322	Exclusive_to_YN1
Smtn	Exclusive_to_YN1
Bmp4	Exclusive_to_YN1
Etfbkmt	Exclusive_to_YN1
Pianp	Exclusive_to_YN1
Kank3	Exclusive_to_YN1
Inpp5k	Exclusive_to_YN1
Ccdc136	Exclusive_to_YN1
Sox13	Exclusive_to_YN1
Rarres2	Exclusive_to_YN1
Tap1	Exclusive_to_YN1
Cyr61	Exclusive_to_YN1
Gng8	Exclusive_to_YN1
Tmem141	Exclusive_to_YN1
Sh3bp5	Exclusive_to_YN1
Abhd4	Exclusive_to_YN1
Sulf2	Exclusive_to_YN1
Dnm3os	Exclusive_to_YN1
Boc	Exclusive_to_YN1
Cdon	Exclusive_to_YN1
Has2	Exclusive_to_YN1
Wfs1	Exclusive_to_YN1
Tnnt3	Exclusive_to_YN1
Stat1	Exclusive_to_YN1
Sdr39u1	Exclusive_to_YN1
Rian	Exclusive_to_YN1
Pkia	Exclusive_to_YN1
Phyh	Exclusive_to_YN1
3110039I08Rik	Exclusive_to_YN1
Ephb2	Exclusive_to_YN1
Nrbp2	Exclusive_to_YN1
Vmac	Exclusive_to_YN1
Snord87	Exclusive_to_YN1
Dkk3	Exclusive_to_YN1
Pkdcc	Exclusive_to_YN1
Ctso	Exclusive_to_YN1
Ankrd44	Exclusive_to_YN1
Pdk2	Exclusive_to_YN1
Fcgrt	Exclusive_to_YN1
Meis3	Exclusive_to_YN1
Resf1	Exclusive_to_YN1
Ext1	Exclusive_to_YN1
Acadvl	Exclusive_to_YN1
Letmd1	Exclusive_to_YN1
Arrdc3	Exclusive_to_YN1
Nr1d2	Exclusive_to_YN1
Traf3ip2	Exclusive_to_YN1
Mterf2	Exclusive_to_YN1
Pbxip1	Exclusive_to_YN1
Slit3	Exclusive_to_YN1
Spats2l	Exclusive_to_YN1
Rarg	Exclusive_to_YN1
Rusc1	Exclusive_to_YN1
Rgl3	Exclusive_to_YN1
Elovl5	Exclusive_to_YN1
Aldh3a2	Exclusive_to_YN1
Hsd17b11	Exclusive_to_YN1
Slc12a6	Exclusive_to_YN1
Prrt2	Exclusive_to_YN1
2510002D24Rik	Exclusive_to_YN1
Ehd2	Exclusive_to_YN1
Nmi	Exclusive_to_YN1
Sash1	Exclusive_to_YN1
Srpx	Exclusive_to_YN1
Zfp53	Exclusive_to_YN1
Gm42428	Exclusive_to_YN1
Rtn2	Exclusive_to_YN1
Pcca	Exclusive_to_YN1
Wwp1	Exclusive_to_YN1
Gm4316	Exclusive_to_YN1
Usp25	Exclusive_to_YN1
Cldn12	Exclusive_to_YN1
Hint2	Exclusive_to_YN1
4930581F22Rik	Exclusive_to_YN1
Esyt1	Exclusive_to_YN1
Tmem63a	Exclusive_to_YN1
Vcl	Exclusive_to_YN1
Acox3	Exclusive_to_YN1
Ankrd23	Exclusive_to_YN1
Acer3	Exclusive_to_YN1
Tns1	Exclusive_to_YN1
Sidt2	Exclusive_to_YN1
Hbp1	Exclusive_to_YN1
Fbn1	Exclusive_to_YN1
Primpol	Exclusive_to_YN1
Nrp1	Exclusive_to_YN1
Parp12	Exclusive_to_YN1
Napepld	Exclusive_to_YN1
Ehbp1	Exclusive_to_YN1
Cox20	Exclusive_to_YN1
Agtpbp1	Exclusive_to_YN1
Calcrl	Exclusive_to_YN1
Plod2	Exclusive_to_YN1
Ifi27	Exclusive_to_YN1
H6pd	Exclusive_to_YN1
Spred3	Exclusive_to_YN1
Eif2ak2	Exclusive_to_YN1
Mtmr11	Exclusive_to_YN1
Neil1	Exclusive_to_YN1
Slc50a1	Exclusive_to_YN1
2610008E11Rik	Exclusive_to_YN1
Zfp949	Exclusive_to_YN1
Prkab2	Exclusive_to_YN1
Hint3	Exclusive_to_YN1
Ostm1	Exclusive_to_YN1
Gm42427	Exclusive_to_YN1
Ttc19	Exclusive_to_YN1
Zcchc24	Exclusive_to_YN1
Pde5a	Exclusive_to_YN1
Slc39a13	Exclusive_to_YN1
AI480526	Exclusive_to_YN1
Ptpru	Exclusive_to_YN1
Spryd3	Exclusive_to_YN1
Tmem176a	Exclusive_to_YN1
Ppox	Exclusive_to_YN1
Tatdn3	Exclusive_to_YN1
Nudt13	Exclusive_to_YN1
Mmaa	Exclusive_to_YN1
Nudt7	Exclusive_to_YN1
Lpp	Exclusive_to_YN1
Rusc2	Exclusive_to_YN1
Fahd2a	Exclusive_to_YN1
Stat3	Exclusive_to_YN1
Zmym6	Exclusive_to_YN1
Pnpla6	Exclusive_to_YN1
Mapk1ip1	Exclusive_to_YN1
Tmem150a	Exclusive_to_YN1
Zfp672	Exclusive_to_YN1
Fstl1	Exclusive_to_YN1
Gpx8	Exclusive_to_YN1
BC052040	Exclusive_to_YN1
Pnpla2	Exclusive_to_YN1
Tapbp	Exclusive_to_YN1
Ypel5	Exclusive_to_YN1
Igf2	Exclusive_to_YN1
Pde4dip	Exclusive_to_YN1
Prkag2	Exclusive_to_YN1
Rab29	Exclusive_to_YN1
Dapk1	Exclusive_to_YN1
Ppcdc	Exclusive_to_YN1
Tspan17	Exclusive_to_YN1
Plekhh2	Exclusive_to_YN1
Aamdc	Exclusive_to_YN1
Gsdmd	Exclusive_to_YN1
Dynlt3	Exclusive_to_YN1
Smim8	Exclusive_to_YN1
Kctd18	Exclusive_to_YN1
Shisa4	Exclusive_to_YN1
Bicc1	Exclusive_to_YN1
Ust	Exclusive_to_YN1
Ccdc66	Exclusive_to_YN1
Iffo1	Exclusive_to_YN1
Dact3	Exclusive_to_YN1
Smarcd3	Exclusive_to_YN1
Cnppd1	Exclusive_to_YN1
Ccdc130	Exclusive_to_YN1
Snapin	Exclusive_to_YN1
Gm27817	Exclusive_to_YN1
Ech1	Exclusive_to_YN1
Fbxl20	Exclusive_to_YN1
Calml4	Exclusive_to_YN1
Vamp8	Exclusive_to_YN1
Abi1	Exclusive_to_YN1
Arhgap5	Exclusive_to_YN1
Amotl2	Exclusive_to_YN1
Smad3	Exclusive_to_YN1
Dcaf6	Exclusive_to_YN1
Tgfb1i1	Exclusive_to_YN1
Gm23262	Exclusive_to_YN1
Slc25a20	Exclusive_to_YN1
Tcea2	Exclusive_to_YN1
Micu1	Exclusive_to_YN1
Uros	Exclusive_to_YN1
Nek7	Exclusive_to_YN1
Scnm1	Exclusive_to_YN1
Dtx3	Exclusive_to_YN1
4931406P16Rik	Exclusive_to_YN1
Trim26	Exclusive_to_YN1
Taf6l	Exclusive_to_YN1
Arxes2	Exclusive_to_YN1
C330018D20Rik	Exclusive_to_YN1
Phkg2	Exclusive_to_YN1
Zfp637	Exclusive_to_YN1
Dzip1	Exclusive_to_YN1
Flot1	Exclusive_to_YN1
Krcc1	Exclusive_to_YN1
Sirt5	Exclusive_to_YN1
Btbd6	Exclusive_to_YN1
Acot2	Exclusive_to_YN1
Btbd10	Exclusive_to_YN1
Ints12	Exclusive_to_YN1
Cspp1	Exclusive_to_YN1
Slc39a1	Exclusive_to_YN1
Ghr	Exclusive_to_YN1
Tprgl	Exclusive_to_YN1
Mkrn1	Exclusive_to_YN1
Cuedc1	Exclusive_to_YN1
Tnks1bp1	Exclusive_to_YN1
Nfatc4	Exclusive_to_YN1
Hyal1	Exclusive_to_YN1
Tmem176b	Exclusive_to_YN1
Dusp3	Exclusive_to_YN1
Cox6b2	Exclusive_to_YN1
Thtpa	Exclusive_to_YN1
Rhoc	Exclusive_to_YN1
Gabarapl1	Exclusive_to_YN1
Tspyl3	Exclusive_to_YN1
Tspyl1	Exclusive_to_YN1
Il10rb	Exclusive_to_YN1
Arxes1	Exclusive_to_YN1
Sh3rf1	Exclusive_to_YN1
Mknk1	Exclusive_to_YN1
Gpatch11	Exclusive_to_YN1
Map3k12	Exclusive_to_YN1
Ccdc107	Exclusive_to_YN1
Npr2	Exclusive_to_YN1
Zc2hc1a	Exclusive_to_YN1
Tiparp	Exclusive_to_YN1
Ano6	Exclusive_to_YN1
Cplx2	Exclusive_to_YN1
Tcp11l1	Exclusive_to_YN1
Zfp809	Exclusive_to_YN1
Cbr4	Exclusive_to_YN1
Tbcd	Exclusive_to_YN1
Zkscan6	Exclusive_to_YN1
Tead3	Exclusive_to_YN1
Stradb	Exclusive_to_YN1
Insig2	Exclusive_to_YN1
Zfp950	Exclusive_to_YN1
Gm6548	Exclusive_to_YN1
Gnb5	Exclusive_to_YN1
Wdtc1	Exclusive_to_YN1
Fam3c	Exclusive_to_YN1
2010315B03Rik	Exclusive_to_YN1
Serhl	Exclusive_to_YN1
Snx19	Exclusive_to_YN1
Gm17066	Exclusive_to_YN1
Pigc	Exclusive_to_YN1
Hexb	Exclusive_to_YN1
Tfe3	Exclusive_to_YN1
Hnrnpa3	Exclusive_to_YN1
Aldh9a1	Exclusive_to_YN1
Psmg4	Exclusive_to_YN1
Lsm4	Exclusive_to_YN1
Eaf1	Exclusive_to_YN1
Gm8741	Exclusive_to_YN1
Lig1	Exclusive_to_YN1
Alg13	Exclusive_to_YN1
Prmt3	Exclusive_to_YN1
Nck2	Exclusive_to_YN1
Atp11c	Exclusive_to_YN1
Ddx31	Exclusive_to_YN1
Pdxp	Exclusive_to_YN1
Rps2-ps13	Exclusive_to_YN1
Pola1	Exclusive_to_YN1
Sco2	Exclusive_to_YN1
Hmgb2	Exclusive_to_YN1
St6galnac4	Exclusive_to_YN1
Nampt	Exclusive_to_YN1
Apex1	Exclusive_to_YN1
Mex3a	Exclusive_to_YN1
Mtss1l	Exclusive_to_YN1
Rhbdd2	Exclusive_to_YN1
Cyb5b	Exclusive_to_YN1
Spred1	Exclusive_to_YN1
Pfas	Exclusive_to_YN1
Tomm40	Exclusive_to_YN1
Mat2a	Exclusive_to_YN1
Cyp51	Exclusive_to_YN1
Mafg	Exclusive_to_YN1
Gm47101	Exclusive_to_YN1
Vav2	Exclusive_to_YN1
Dusp7	Exclusive_to_YN1
Myo10	Exclusive_to_YN1
Per1	Exclusive_to_YN1
Eif5a	Exclusive_to_YN1
Sqle	Exclusive_to_YN1
Szrd1	Exclusive_to_YN1
Tmem120b	Exclusive_to_YN1
Zeb1	Exclusive_to_YN1
Lpcat1	Exclusive_to_YN1
G6pdx	Exclusive_to_YN1
Mthfd1	Exclusive_to_YN1
Bri3bp	Exclusive_to_YN1
Zfp593	Exclusive_to_YN1
Asph	Exclusive_to_YN1
Hsd17b12	Exclusive_to_YN1
Rps28	Exclusive_to_YN1
Naf1	Exclusive_to_YN1
Tle1	Exclusive_to_YN1
Hpcal1	Exclusive_to_YN1
Gar1	Exclusive_to_YN1
Rpl5	Exclusive_to_YN1
5031439G07Rik	Exclusive_to_YN1
Marcksl1	Exclusive_to_YN1
Mcm5	Exclusive_to_YN1
Gale	Exclusive_to_YN1
Zfp36	Exclusive_to_YN1
Chchd4	Exclusive_to_YN1
Mcm2	Exclusive_to_YN1
Gart	Exclusive_to_YN1
Acy1	Exclusive_to_YN1
E2f3	Exclusive_to_YN1
Fen1	Exclusive_to_YN1
Pus1	Exclusive_to_YN1
1810032O08Rik	Exclusive_to_YN1
Rpl18a	Exclusive_to_YN1
Wdr36	Exclusive_to_YN1
Foxn2	Exclusive_to_YN1
Rps16-ps2	Exclusive_to_YN1
Ninj1	Exclusive_to_YN1
Ftl1	Exclusive_to_YN1
Ifrd2	Exclusive_to_YN1
Traf4	Exclusive_to_YN1
Tk1	Exclusive_to_YN1
Hspd1	Exclusive_to_YN1
Cd276	Exclusive_to_YN1
Ap1ar	Exclusive_to_YN1
Gm20390	Exclusive_to_YN1
Gm9794	Exclusive_to_YN1
Cap2	Exclusive_to_YN1
Cdr2l	Exclusive_to_YN1
Dctd	Exclusive_to_YN1
Sdc1	Exclusive_to_YN1
Tkt	Exclusive_to_YN1
Slc25a5	Exclusive_to_YN1
Suclg2	Exclusive_to_YN1
Pim3	Exclusive_to_YN1
Zmynd19	Exclusive_to_YN1
Dnmt1	Exclusive_to_YN1
Mef2d	Exclusive_to_YN1
Tnfrsf22	Exclusive_to_YN1
Chaf1b	Exclusive_to_YN1
Alad	Exclusive_to_YN1
Msra	Exclusive_to_YN1
Peg12	Exclusive_to_YN1
Klf16	Exclusive_to_YN1
Fzd1	Exclusive_to_YN1
Dact1	Exclusive_to_YN1
Fbl	Exclusive_to_YN1
Arf6	Exclusive_to_YN1
Pcna	Exclusive_to_YN1
Grwd1	Exclusive_to_YN1
Dkc1	Exclusive_to_YN1
Pde4a	Exclusive_to_YN1
Idh2	Exclusive_to_YN1
Gm43558	Exclusive_to_YN1
Nutf2	Exclusive_to_YN1
Bend3	Exclusive_to_YN1
3110082I17Rik	Exclusive_to_YN1
Timm10	Exclusive_to_YN1
Nudcd1	Exclusive_to_YN1
Fbxl19	Exclusive_to_YN1
Uck2	Exclusive_to_YN1
Cdt1	Exclusive_to_YN1
Txnrd1	Exclusive_to_YN1
Ap2s1	Exclusive_to_YN1
Acaca	Exclusive_to_YN1
Cdca7l	Exclusive_to_YN1
Cdc6	Exclusive_to_YN1
Ppan	Exclusive_to_YN1
Tnfrsf21	Exclusive_to_YN1
Tcof1	Exclusive_to_YN1
C630043F03Rik	Exclusive_to_YN1
Egr1	Exclusive_to_YN1
Slc43a1	Exclusive_to_YN1
Dusp6	Exclusive_to_YN1
Tspan7	Exclusive_to_YN1
Tfap4	Exclusive_to_YN1
Arl5b	Exclusive_to_YN1
Slc25a15	Exclusive_to_YN1
Parp1	Exclusive_to_YN1
Pgd	Exclusive_to_YN1
Cdca7	Exclusive_to_YN1
Tcf21	Exclusive_to_YN1
Hmgcr	Exclusive_to_YN1
Gpr153	Exclusive_to_YN1
Gng2	Exclusive_to_YN1
Dctpp1	Exclusive_to_YN1
Snora30	Exclusive_to_YN1
Lrr1	Exclusive_to_YN1
Prrx2	Exclusive_to_YN1
St3gal4	Exclusive_to_YN1
Cad	Exclusive_to_YN1
Irs1	Exclusive_to_YN1
E2f1	Exclusive_to_YN1
Scarb1	Exclusive_to_YN1
Skp2	Exclusive_to_YN1
Sh3pxd2b	Exclusive_to_YN1
Map1b	Exclusive_to_YN1
Mex3d	Exclusive_to_YN1
Zfand5	Exclusive_to_YN1
Fscn1	Exclusive_to_YN1
Rnd3	Exclusive_to_YN1
Acly	Exclusive_to_YN1
Vcan	Exclusive_to_YN1
Hmox1	Exclusive_to_YN1
Acat2	Exclusive_to_YN1
Fdps	Exclusive_to_YN1
Ldlr	Exclusive_to_YN1
Shf	Exclusive_to_YN1
Epop	Exclusive_to_YN1
Ung	Exclusive_to_YN1
Esr1	Exclusive_to_YN1
Nhp2	Exclusive_to_YN1
Acsl3	Exclusive_to_YN1
Tlnrd1	Exclusive_to_YN1
Orc1	Exclusive_to_YN1
Gm5616	Exclusive_to_YN1
Abhd17c	Exclusive_to_YN1
Uhrf1	Exclusive_to_YN1
Slc2a1	Exclusive_to_YN1
Snhg8	Exclusive_to_YN1
Gm9797	Exclusive_to_YN1
Rcor2	Exclusive_to_YN1
Gm25640	Exclusive_to_YN1
Aacs	Exclusive_to_YN1
Sema5a	Exclusive_to_YN1
Gm266	Exclusive_to_YN1
Gm7332	Exclusive_to_YN1
Ier2	Exclusive_to_YN1
Tbx2	Exclusive_to_YN1
Pgm2l1	Exclusive_to_YN1
Ets2	Exclusive_to_YN1
Egr2	Exclusive_to_YN1
Fasn	Exclusive_to_YN1
Tfrc	Exclusive_to_YN1
Chn2	Exclusive_to_YN1
Gcat	Exclusive_to_YN1
Id2	Exclusive_to_YN1
1190002N15Rik	Exclusive_to_YN1
Mboat1	Exclusive_to_YN1
Lrp8	Exclusive_to_YN1
mt-Tm	Exclusive_to_YN1
Kif21b	Exclusive_to_YN1
Gm26202	Exclusive_to_YN1
Lacc1	Exclusive_to_YN1
Pgf	Exclusive_to_YN1
Ntm	Exclusive_to_YN1
Snord65	Exclusive_to_YN1
Shmt1	Exclusive_to_YN1
Col6a3	Exclusive_to_YN1
Tst	Exclusive_to_YN1
Wnt5b	Exclusive_to_YN1
Enc1	Exclusive_to_YN1
Ngfr	Exclusive_to_YN1
Slc7a2	Exclusive_to_YN1
Lfng	Exclusive_to_YN1
Npl	Exclusive_to_YN1
Crabp1	Exclusive_to_YN1
Gatm	Exclusive_to_YN1
Gm24339	Exclusive_to_YN1
Mmp9	Exclusive_to_YN1
Wnt4	Exclusive_to_CHIR
Emilin2	Exclusive_to_CHIR
Stra6	Exclusive_to_CHIR
Thy1	Exclusive_to_CHIR
Lepr	Exclusive_to_CHIR
Htra1	Exclusive_to_CHIR
Nupr1	Exclusive_to_CHIR
Gm22858	Exclusive_to_CHIR
Igfbp3	Exclusive_to_CHIR
Pdzrn3	Exclusive_to_CHIR
Chac1	Exclusive_to_CHIR
Cdkn1a	Exclusive_to_CHIR
Mybpc1	Exclusive_to_CHIR
Spsb1	Exclusive_to_CHIR
Bex1	Exclusive_to_CHIR
Aldh1l2	Exclusive_to_CHIR
Lama5	Exclusive_to_CHIR
Pdlim1	Exclusive_to_CHIR
Asns	Exclusive_to_CHIR
Col18a1	Exclusive_to_CHIR
Tnfrsf12a	Exclusive_to_CHIR
Bcat1	Exclusive_to_CHIR
Tagln2	Exclusive_to_CHIR
Lmcd1	Exclusive_to_CHIR
Sema3c	Exclusive_to_CHIR
Nkd1	Exclusive_to_CHIR
Lhfpl2	Exclusive_to_CHIR
Gm43587	Exclusive_to_CHIR
Snord32a	Exclusive_to_CHIR
Aif1l	Exclusive_to_CHIR
Gm12840	Exclusive_to_CHIR
Frzb	Exclusive_to_CHIR
Mxra7	Exclusive_to_CHIR
Mcam	Exclusive_to_CHIR
Dusp14	Exclusive_to_CHIR
Socs3	Exclusive_to_CHIR
Tes	Exclusive_to_CHIR
Pla2g7	Exclusive_to_CHIR
Hspb8	Exclusive_to_CHIR
Khdrbs3	Exclusive_to_CHIR
Axin2	Exclusive_to_CHIR
Larp1b	Exclusive_to_CHIR
Thbs2	Exclusive_to_CHIR
Rhoj	Exclusive_to_CHIR
Gm26287	Exclusive_to_CHIR
Gxylt2	Exclusive_to_CHIR
Prickle1	Exclusive_to_CHIR
Pdgfa	Exclusive_to_CHIR
Cygb	Exclusive_to_CHIR
Gm25128	Exclusive_to_CHIR
Gm22574	Exclusive_to_CHIR
Pmepa1	Exclusive_to_CHIR
Il33	Exclusive_to_CHIR
Gm22571	Exclusive_to_CHIR
Gadd45g	Exclusive_to_CHIR
Cdh6	Exclusive_to_CHIR
Lrch2	Exclusive_to_CHIR
Snord83b	Exclusive_to_CHIR
Insyn1	Exclusive_to_CHIR
Rpl14-ps1	Exclusive_to_CHIR
Glipr2	Exclusive_to_CHIR
Creb3l1	Exclusive_to_CHIR
Synpo	Exclusive_to_CHIR
Hk2	Exclusive_to_CHIR
Fjx1	Exclusive_to_CHIR
Cpm	Exclusive_to_CHIR
Phlda3	Exclusive_to_CHIR
Olfml3	Exclusive_to_CHIR
Dst	Exclusive_to_CHIR
Jun	Exclusive_to_CHIR
Sh3bgrl2	Exclusive_to_CHIR
Hoxb2	Exclusive_to_CHIR
Psph	Exclusive_to_CHIR
Psat1	Exclusive_to_CHIR
Snora73a	Exclusive_to_CHIR
Ier5	Exclusive_to_CHIR
Aldh18a1	Exclusive_to_CHIR
Zfp703	Exclusive_to_CHIR
Actn1	Exclusive_to_CHIR
Coq10b	Exclusive_to_CHIR
Cyp46a1	Exclusive_to_CHIR
Arhgap28	Exclusive_to_CHIR
Eif4ebp1	Exclusive_to_CHIR
Arl4c	Exclusive_to_CHIR
Slc7a5	Exclusive_to_CHIR
Enah	Exclusive_to_CHIR
Epha2	Exclusive_to_CHIR
Gars	Exclusive_to_CHIR
Btg2	Exclusive_to_CHIR
Uchl1	Exclusive_to_CHIR
B4galt5	Exclusive_to_CHIR
Slc1a5	Exclusive_to_CHIR
Ttll5	Exclusive_to_CHIR
Tln2	Exclusive_to_CHIR
Pycr1	Exclusive_to_CHIR
Shmt2	Exclusive_to_CHIR
Snora62	Exclusive_to_CHIR
Flnc	Exclusive_to_CHIR
Serpinf1	Exclusive_to_CHIR
Gfpt2	Exclusive_to_CHIR
Scmh1	Exclusive_to_CHIR
Pitpna	Exclusive_to_CHIR
Mthfd2	Exclusive_to_CHIR
Uhrf1bp1l	Exclusive_to_CHIR
Irf1	Exclusive_to_CHIR
Odc1	Exclusive_to_CHIR
Panx1	Exclusive_to_CHIR
Aen	Exclusive_to_CHIR
Gpi1	Exclusive_to_CHIR
Lgals1	Exclusive_to_CHIR
Cars	Exclusive_to_CHIR
Dnajb5	Exclusive_to_CHIR
Synj2	Exclusive_to_CHIR
Plekho1	Exclusive_to_CHIR
P4ha1	Exclusive_to_CHIR
Sesn2	Exclusive_to_CHIR
Slc3a2	Exclusive_to_CHIR
Lrrfip1	Exclusive_to_CHIR
Gpt2	Exclusive_to_CHIR
Tars	Exclusive_to_CHIR
Psrc1	Exclusive_to_CHIR
Plscr1	Exclusive_to_CHIR
Lrrk1	Exclusive_to_CHIR
Dok1	Exclusive_to_CHIR
Abracl	Exclusive_to_CHIR
Reep4	Exclusive_to_CHIR
Sh3kbp1	Exclusive_to_CHIR
Mical3	Exclusive_to_CHIR
Mmp2	Exclusive_to_CHIR
Cep78	Exclusive_to_CHIR
Phgdh	Exclusive_to_CHIR
Nkain1	Exclusive_to_CHIR
Tle3	Exclusive_to_CHIR
Adgra2	Exclusive_to_CHIR
Slco3a1	Exclusive_to_CHIR
Rcan1	Exclusive_to_CHIR
Gm4294	Exclusive_to_CHIR
Snhg15	Exclusive_to_CHIR
Gm7993	Exclusive_to_CHIR
Cmtm7	Exclusive_to_CHIR
Vegfa	Exclusive_to_CHIR
Rps27l	Exclusive_to_CHIR
Pitrm1	Exclusive_to_CHIR
Cnn2	Exclusive_to_CHIR
Nav2	Exclusive_to_CHIR
Rangrf	Exclusive_to_CHIR
Slc25a33	Exclusive_to_CHIR
Rccd1	Exclusive_to_CHIR
Aars	Exclusive_to_CHIR
Pck2	Exclusive_to_CHIR
Pidd1	Exclusive_to_CHIR
Kalrn	Exclusive_to_CHIR
Ecsit	Exclusive_to_CHIR
Pfn2	Exclusive_to_CHIR
Trmt61b	Exclusive_to_CHIR
Mfge8	Exclusive_to_CHIR
Tbc1d9	Exclusive_to_CHIR
Slc38a1	Exclusive_to_CHIR
Lrp1	Exclusive_to_CHIR
Gm24888	Exclusive_to_CHIR
Baiap2l1	Exclusive_to_CHIR
Tshz1	Exclusive_to_CHIR
Esyt2	Exclusive_to_CHIR
Tpbg	Exclusive_to_CHIR
Zyx	Exclusive_to_CHIR
Qtrt1	Exclusive_to_CHIR
Cd3eap	Exclusive_to_CHIR
Ifrd1	Exclusive_to_CHIR
Hsph1	Exclusive_to_CHIR
Dph3	Exclusive_to_CHIR
Atf4	Exclusive_to_CHIR
Mast2	Exclusive_to_CHIR
Tuba1c	Exclusive_to_CHIR
Fam118a	Exclusive_to_CHIR
Stard5	Exclusive_to_CHIR
Herpud1	Exclusive_to_CHIR
Ctps	Exclusive_to_CHIR
Ybx3	Exclusive_to_CHIR
Atp2a2	Exclusive_to_CHIR
Rnf19b	Exclusive_to_CHIR
Crem	Exclusive_to_CHIR
2010204K13Rik	Exclusive_to_CHIR
Pip4k2a	Exclusive_to_CHIR
Slc1a4	Exclusive_to_CHIR
Lrrc75a	Exclusive_to_CHIR
Elavl4	Exclusive_to_CHIR
Ubl3	Exclusive_to_CHIR
Arid5b	Exclusive_to_CHIR
Dag1	Exclusive_to_CHIR
Ggt5	Exclusive_to_CHIR
Uvrag	Exclusive_to_CHIR
Ppp4r1l-ps	Exclusive_to_CHIR
Cnp	Exclusive_to_CHIR
Pcmtd2	Exclusive_to_CHIR
Gsr	Exclusive_to_CHIR
Impact	Exclusive_to_CHIR
Tbck	Exclusive_to_CHIR
Cand2	Exclusive_to_CHIR
Hmbox1	Exclusive_to_CHIR
Ngly1	Exclusive_to_CHIR
Tmem44	Exclusive_to_CHIR
N4bp2	Exclusive_to_CHIR
Calcoco1	Exclusive_to_CHIR
Tecpr1	Exclusive_to_CHIR
Zc3h7b	Exclusive_to_CHIR
Lrp5	Exclusive_to_CHIR
Mast3	Exclusive_to_CHIR
4931428F04Rik	Exclusive_to_CHIR
Ids	Exclusive_to_CHIR
Igsf3	Exclusive_to_CHIR
Cpd	Exclusive_to_CHIR
Ncoa2	Exclusive_to_CHIR
Dennd6a	Exclusive_to_CHIR
Igfbp2	Exclusive_to_CHIR
4930503L19Rik	Exclusive_to_CHIR
Gas2	Exclusive_to_CHIR
Dock6	Exclusive_to_CHIR
Rps6ka3	Exclusive_to_CHIR
Cd59a	Exclusive_to_CHIR
Hoxd3os1	Exclusive_to_CHIR
Txnip	Exclusive_to_CHIR
Fam213b	Exclusive_to_CHIR
Zfp28	Exclusive_to_CHIR
Crtc3	Exclusive_to_CHIR
Sh3d19	Exclusive_to_CHIR
Gnb4	Exclusive_to_CHIR
4933431E20Rik	Exclusive_to_CHIR
C2cd5	Exclusive_to_CHIR
Mbnl1	Exclusive_to_CHIR
Zfp467	Exclusive_to_CHIR
Plekha8	Exclusive_to_CHIR
Nynrin	Exclusive_to_CHIR
Bcor	Exclusive_to_CHIR
Etv1	Exclusive_to_CHIR
Usp28	Exclusive_to_CHIR
Casp9	Exclusive_to_CHIR
Crot	Exclusive_to_CHIR
Gsta4	Exclusive_to_CHIR
Sun2	Exclusive_to_CHIR
Sh3gl3	Exclusive_to_CHIR
Apbb2	Exclusive_to_CHIR
Txndc16	Exclusive_to_CHIR
Abi2	Exclusive_to_CHIR
Tob1	Exclusive_to_CHIR
6330403K07Rik	Exclusive_to_CHIR
Cpq	Exclusive_to_CHIR
Lgals3bp	Exclusive_to_CHIR
Csad	Exclusive_to_CHIR
Eid1	Exclusive_to_CHIR
Pear1	Exclusive_to_CHIR
Hhat	Exclusive_to_CHIR
Gm14396	Exclusive_to_CHIR
P4ha3	Exclusive_to_CHIR
Lmbrd1	Exclusive_to_CHIR
Rhobtb1	Exclusive_to_CHIR
Serinc5	Exclusive_to_CHIR
Six5	Exclusive_to_CHIR
Man1c1	Exclusive_to_CHIR
Mgst3	Exclusive_to_CHIR
Ccpg1	Exclusive_to_CHIR
BC028528	Exclusive_to_CHIR
Gprasp2	Exclusive_to_CHIR
Hoxd8	Exclusive_to_CHIR
Myl12b	Exclusive_to_CHIR
Ddit4l	Exclusive_to_CHIR
Zfp423	Exclusive_to_CHIR
Egflam	Exclusive_to_CHIR
Kansl1l	Exclusive_to_CHIR
Megf9	Exclusive_to_CHIR
Hdgfl3	Exclusive_to_CHIR
Ifit2	Exclusive_to_CHIR
Lrch1	Exclusive_to_CHIR
Arap1	Exclusive_to_CHIR
Taf7	Exclusive_to_CHIR
Pgap3	Exclusive_to_CHIR
Id1	Exclusive_to_CHIR
Armcx6	Exclusive_to_CHIR
Hoxd11	Exclusive_to_CHIR
Psen2	Exclusive_to_CHIR
Lipa	Exclusive_to_CHIR
Sesn1	Exclusive_to_CHIR
Gm37917	Exclusive_to_CHIR
Osbpl6	Exclusive_to_CHIR
Dnmt3a	Exclusive_to_CHIR
Bahcc1	Exclusive_to_CHIR
Mapre2	Exclusive_to_CHIR
Btd	Exclusive_to_CHIR
Ctnnal1	Exclusive_to_CHIR
Lancl1	Exclusive_to_CHIR
Galt	Exclusive_to_CHIR
Kif16b	Exclusive_to_CHIR
Nr3c1	Exclusive_to_CHIR
Rab3il1	Exclusive_to_CHIR
Myo6	Exclusive_to_CHIR
Adgrl2	Exclusive_to_CHIR
Sgk3	Exclusive_to_CHIR
Idh1	Exclusive_to_CHIR
S1pr3	Exclusive_to_CHIR
Plekhg5	Exclusive_to_CHIR
Ssbp2	Exclusive_to_CHIR
Rab43	Exclusive_to_CHIR
Enpp5	Exclusive_to_CHIR
Heph	Exclusive_to_CHIR
A930004D18Rik	Exclusive_to_CHIR
Gamt	Exclusive_to_CHIR
Maml3	Exclusive_to_CHIR
Bvht	Exclusive_to_CHIR
Gm13305	Exclusive_to_CHIR
Gypc	Exclusive_to_CHIR
Akap13	Exclusive_to_CHIR
Rac3	Exclusive_to_CHIR
Ldlrap1	Exclusive_to_CHIR
Gse1	Exclusive_to_CHIR
Armcx1	Exclusive_to_CHIR
Il11ra1	Exclusive_to_CHIR
Eya4	Exclusive_to_CHIR
Klhdc8b	Exclusive_to_CHIR
Phactr2	Exclusive_to_CHIR
Ppp1r3b	Exclusive_to_CHIR
Nbea	Exclusive_to_CHIR
Ets1	Exclusive_to_CHIR
Aldh6a1	Exclusive_to_CHIR
Tmem119	Exclusive_to_CHIR
Srgap1	Exclusive_to_CHIR
Ntn3	Exclusive_to_CHIR
Ppp1r26	Exclusive_to_CHIR
Tbkbp1	Exclusive_to_CHIR
Dubr	Exclusive_to_CHIR
Tcn2	Exclusive_to_CHIR
Casd1	Exclusive_to_CHIR
C430049B03Rik	Exclusive_to_CHIR
Ece1	Exclusive_to_CHIR
Gm19426	Exclusive_to_CHIR
Tcf7l1	Exclusive_to_CHIR
Hvcn1	Exclusive_to_CHIR
Pcdh18	Exclusive_to_CHIR
Tle6	Exclusive_to_CHIR
Plekha4	Exclusive_to_CHIR
Gstm2	Exclusive_to_CHIR
Bcl9l	Exclusive_to_CHIR
Arhgap26	Exclusive_to_CHIR
Tspan12	Exclusive_to_CHIR
Rtl5	Exclusive_to_CHIR
Sema6d	Exclusive_to_CHIR
Tm7sf2	Exclusive_to_CHIR
Reck	Exclusive_to_CHIR
Gpc6	Exclusive_to_CHIR
Acss2	Exclusive_to_CHIR
Plpp1	Exclusive_to_CHIR
Grip1	Exclusive_to_CHIR
Smarca2	Exclusive_to_CHIR
Cdo1	Exclusive_to_CHIR
Man2a1	Exclusive_to_CHIR
Cblb	Exclusive_to_CHIR
Maf	Exclusive_to_CHIR
Sobp	Exclusive_to_CHIR
Man1a	Exclusive_to_CHIR
Lrrc17	Exclusive_to_CHIR
Gas1	Exclusive_to_CHIR
Thra	Exclusive_to_CHIR
Fxyd1	Exclusive_to_CHIR
Itga8	Exclusive_to_CHIR
Hspa12b	Exclusive_to_CHIR
Rasl11a	Exclusive_to_CHIR
St3gal1	Exclusive_to_CHIR
Spry1	Exclusive_to_CHIR
Nfkbiz	Exclusive_to_CHIR
Mxd4	Exclusive_to_CHIR
Lingo1	Exclusive_to_CHIR
Plxdc2	Exclusive_to_CHIR
Smarca1	Exclusive_to_CHIR
B4galt4	Exclusive_to_CHIR
Cdkn1c	Exclusive_to_CHIR
Adcy2	Exclusive_to_CHIR
Pdp1	Exclusive_to_CHIR
Mbnl3	Exclusive_to_CHIR
Fat4	Exclusive_to_CHIR
Asxl3	Exclusive_to_CHIR
Mtss1	Exclusive_to_CHIR
Alcam	Exclusive_to_CHIR
Amot	Exclusive_to_CHIR
Helb	Exclusive_to_CHIR
Pygm	Exclusive_to_CHIR
Adamts12	Exclusive_to_CHIR
Ptprd	Exclusive_to_CHIR
Epha4	Exclusive_to_CHIR
Angpt1	Exclusive_to_CHIR
Rnf150	Exclusive_to_CHIR
Lama2	Exclusive_to_CHIR
Mylip	Exclusive_to_CHIR
Atp1b2	Exclusive_to_CHIR
Hdac5	Exclusive_to_CHIR
Stxbp6	Exclusive_to_CHIR
Inka1	Exclusive_to_CHIR
Negr1	Exclusive_to_CHIR
Nrk	Exclusive_to_CHIR
Trib2	Exclusive_to_CHIR
Fras1	Exclusive_to_CHIR
Slc2a4	Exclusive_to_CHIR
Spry2	Exclusive_to_CHIR
Kctd12	Exclusive_to_CHIR
Ptn	Exclusive_to_CHIR
Sned1	Exclusive_to_CHIR
Ppp1r9a	Exclusive_to_CHIR
Emcn	Exclusive_to_CHIR
Mpped2	Exclusive_to_CHIR
Robo2	Exclusive_to_CHIR
Cxcl5	Exclusive_to_CHIR
C1qtnf7	Exclusive_to_CHIR
Zfp385b	Exclusive_to_CHIR
Phactr1	Exclusive_to_CHIR
Adgrg6	Exclusive_to_CHIR
Tle2	Exclusive_to_CHIR
AW551984	Exclusive_to_CHIR
Fgf1	Exclusive_to_CHIR
Galntl6	Exclusive_to_CHIR
Adamtsl3	Exclusive_to_CHIR
BC030500	Exclusive_to_CHIR
Agtr1a	Exclusive_to_CHIR
Asb4	Exclusive_to_CHIR
Vcam1	Exclusive_to_CHIR
Cited1	Exclusive_to_CHIR

## Sheet: Fig2C
Summary table
Pathway (YN1)	neg.log(p.value)		Pathway (YN1 CHIR intersect)	Log10(value)			Pathway (CHIR)	-log(p.
mTORC1 Signaling	4.48251							value)
Purine Biosynthetic Process	3.02142		Calcium Signaling	5.26			Serine and Glycine Biosynthesis	3.84
BCAA degradation	2.74891		ILK Signaling	3.89			Gap Junction Signaling	3.36
Isoprenoid biosynthesis	2.58029		Wnt/β-catenin Signaling	3.36			Role of NFAT in Cardiac Hypertrophy	3.08
Reg. Of Actin Depolymerization	2.55885		RAR Activation	3.06			Cholesterol Homeostasis	2.39
Cholesterol Biosynthesis	2.53604		HIF1α Signaling	2.92			Wnt/β-catenin Signaling	2.11
Regulation Of Cellular Ketones	2.33747		Superpathway of Cholesterol Biosynthesis	2.83			Folate Transformations I	2.05
Cell cycle	2.18056		Actin Cytoskeleton Signaling	2.12			RhoGDI Signaling	2.02
acetyl-CoA Metabolic Process	2.0718		RhoGDI Signaling	1.86			Notch Signaling	1.65
Mevalonate pathway	1.46631		RhoA Signaling	1.8			tRNA Charging	1.59
NAD pathway	1.39484						Actin Cytoskeleton Signaling	1.57
YN1 - enriched pathways
Term	P.value	Adjusted.P.value	Genes	Enrich_Analysis
Epithelial Mesenchymal Transition	2.27204e-06	5.5665e-05	NOTCH2;FOXC2;NNMT;NTM;VEGFC;PLOD2;FSTL1;FBLN5;COL1A1;VCAN;CXCL12;LOX;ID2;SDC1;COL6A3;SLIT3;MATN2;CAP2;FBN1	Hallmark
mTORC1 Signaling	3.29222e-05	0.000322637	CYB5B;TOMM40;TFRC;ELOVL5;TXNRD1;SLC2A1;PLOD2;ACSL3;HMGCR;ACACA;UNG;HSPD1;SQLE;ACLY;NAMPT;LDLR;MCM2	Hallmark
Fatty Acid Metabolism	2.63683e-05	0.000322637	GABARAPL1;ACADVL;ELOVL5;UROS;ECH1;HSD17B11;ACAT2;ALDH3A2;ALAD;FASN;APEX1;ACOT2;SUCLG2;HMGCS2;ALDH9A1	Hallmark
Lipid Metabolism Pathway WP3965	0.000106504	0.00698939	ACLY;PRKAB2;FASN;PRKAG2;ACACA;PNPLA2	WikiPathway
Pathways in clear cell renal cell carcinoma WP4018	0.000481519	0.0133862	ACLY;ZEB1;SHMT1;FASN;STAT3;SLC2A1;PLOD2;ACACA;KCNJ2	WikiPathway
Signaling By NTRK1 (TRKA) R-HSA-187037	0.00026731	0.0272359	EGR1;NTRK2;EGR2;DUSP3;IRS1;ID2;STAT3;AP2S1;MEF2D;DUSP6;DUSP7	Reactome
DNA replication	0.000372	0.032612	POLA1;FEN1;PCNA;LIG1;MCM5;MCM2	KEGG
Brain-derived neurotrophic factor (BDNF) signaling pathway WP2380	0.00188438	0.0392892	NGFR;EGR1;NTRK2;EGR2;IRS1;STAT1;STAT3;NCK2;NCAM1;NFATC4;VAV2	WikiPathway
Regulation Of Cholesterol Biosynthesis By SREBP (SREBF) R-HSA-1655829	0.000671894	0.0410751	FDPS;SQLE;SMARCD3;INSIG2;FASN;HMGCR;ACACA	Reactome
AMP-activated protein kinase (AMPK) signaling WP1403	0.00258344	0.0489679	PRKAB2;STRADB;FASN;PRKAG2;HMGCR;CPT1C;ACACA	WikiPathway
Activation Of Gene Expression By SREBF (SREBP) R-HSA-2426168	0.000873597	0.0500681	FDPS;SQLE;SMARCD3;FASN;HMGCR;ACACA	Reactome
Valine, leucine and isoleucine degradation	0.00178276	0.0669808	ALDH3A2;PCCA;HMGCS2;AACS;ACAT2;ALDH9A1	KEGG
Propanoate metabolism	0.00206764	0.0679735	PCCA;SUCLG2;ACOX3;ACACA;ACAT2	KEGG
Terpenoid backbone biosynthesis	0.0026285	0.0691295	FDPS;HMGCR;HMGCS2;ACAT2	KEGG
Adipocytokine signaling pathway	0.00258344	0.0691295	PRKAB2;IRS1;STAT3;SLC2A1;PRKAG2;ACSL3;CPT1C	KEGG
Extension Of Telomeres R-HSA-180786	0.00220604	0.0919517	POLA1;FEN1;PCNA;DKC1;NHP2;GAR1	Reactome
Carnitine Metabolism R-HSA-200425	0.0027615	0.0973961	PRKAB2;PRKAG2;SLC25A20	Reactome
Cell cycle	0.00659837	0.123955	SMAD3;PCNA;ORC1;E2F1;MCM5;E2F3;CDC6;SKP2;MCM2	KEGG
Regulation Of Ketone Biosynthetic Process (GO:0010566)	0.000370381	0.152158	EGR1;H6PD;SIRT5	GO_BP
Purine-Containing Compound Biosynthetic Process (GO:0072522)	0.000951879	0.164904	MTHFD1;SHMT1;PFAS;GART	GO_BP
Diterpenoid Metabolic Process (GO:0016101)	0.000834403	0.164904	ALDH3A2;RARRES2;E2F1;NAPEPLD;LRP8	GO_BP
Mevalonate arm of cholesterol biosynthesis pathway WP4190	0.0341736	0.171691	FDPS;HMGCR	WikiPathway
NAD metabolism, sirtuins and aging WP3630	0.0341736	0.171691	PARP1;NAMPT	WikiPathway
Regulation Of Actin Filament Depolymerization (GO:0030834)	0.0027615	0.24406	SEMA5A;PLEKHH2;PDXP	GO_BP
acetyl-CoA Metabolic Process (GO:0006084)	0.00847612	0.287049	ACLY;NUDT7;HMGCS2	GO_BP
Regulation Of G1/S Transition Of Mitotic Cell Cycle (GO:2000045)	0.00811251	0.287049	SMARCD3;ADAMTS1;HYAL1;ID2;FHL1;JADE1;E2F1;DACT1	GO_BP
Regulation Of Cellular Ketone Metabolic Process (GO:0010565)	0.00459758	0.287049	PRKAG2;SIRT5;PDK2	GO_BP
Pentose phosphate pathway	0.0465592	0.306127	H6PD;PGD;TKT	KEGG
Cholesterol Biosynthetic Process (GO:0006695)	0.00291045	0.374849	ACLY;INSIG2;HMGCR	GO_BP
NADPH Regeneration (GO:0006740)	0.0402866	0.409387	H6PD;PGD	GO_BP
YN1 and CHIR intersect
Term	P.value	Adjusted.P.value	Genes	Enrich_Analysis
acetyl-CoA Metabolic Process (GO:0006084)	0.00847612	0.287049	ACLY;NUDT7;HMGCS2	GO_BP
Actin-Mediated Cell Contraction (GO:0070252)	0.0001862	0.0184089	CAMK2D;PDPN;EMP2	GO_BP
Activation Of Gene Expression By SREBF (SREBP) R-HSA-2426168	0.0008736	0.0500681	FDPS;SQLE;SMARCD3;FASN;HMGCR;ACACA	Reactome
AMP-activated protein kinase (AMPK) signaling WP1403	0.00258344	0.0489679	PRKAB2;STRADB;FASN;PRKAG2;HMGCR;CPT1C;ACACA	WikiPathway
Axon guidance	0.00017378	0.0103374	EFNB2;EFNB1;CAMK2D;PAK1;RGS3;SEMA6A;CFL2;LIMK2;EFNA5;MYL9	KEGG
BMP Signaling Pathway (GO:0030509)	0.048068	0.277849	TGFB2;TGFB3;ACVR2A	GO_BP
Ca2+ Pathway R-HSA-4086398	0.048068	0.317471	MYC;TCF7;GNG11	Reactome
Carnitine Metabolism R-HSA-200425	0.0027615	0.0973961	PRKAB2;PRKAG2;SLC25A20	Reactome
Cell cycle	0.00659837	0.123955	SMAD3;PCNA;ORC1;E2F1;MCM5;E2F3;CDC6;SKP2;MCM2	KEGG
Cholesterol Biosynthetic Process (GO:0006695)	0.00291045	0.374849	ACLY;INSIG2;HMGCR	GO_BP
Cholesterol Homeostasis	0	0	ERRFI1;IDI1;STARD4;HMGCS1;HSD17B7;CLU;LSS;NSDHL;PMVK;MVD;DHCR7;ATF5;S100A11	Hallmark
Diterpenoid Metabolic Process (GO:0016101)	0.0008344	0.164904	ALDH3A2;RARRES2;E2F1;NAPEPLD;LRP8	GO_BP
DNA replication	0.000372	0.032612	POLA1;FEN1;PCNA;LIG1;MCM5;MCM2	KEGG
EPH-Ephrin Signaling R-HSA-2682334	0.00021759	0.00997588	EFNB2;EFNB1;MYL6;LIMK2;MYH9;EFNA5;MYL9	Reactome
Ephrin Receptor Signaling Pathway (GO:0048013)	0.00254597	0.0557919	EFNB2;EFNB1;PAK1;EFNA5	GO_BP
Epithelial Cell Migration (GO:0010631)	0.00326315	0.0639215	NELL1;STARD13;PLXND1;LOXL2	GO_BP
Epithelial Mesenchymal Transition	1e-08	2.6e-07	ECM1;TAGLN;SPARC;IGFBP4;TPM2;COL12A1;TPM1;DKK1;THBS1;LOXL2;ADAM12;MGP;QSOX1;MYL9;CD44;TGM2	Hallmark
ERK/MAPK Targets R-HSA-198753	0.00300254	0.0662783	DUSP4;MAPK11;MEF2C	Reactome
Fatty Acid Metabolism	2.64e-05	0.00032264	GABARAPL1;ACADVL;ELOVL5;UROS;ECH1;HSD17B11;ACAT2;ALDH3A2;ALAD;FASN;APEX1;ACOT2;SUCLG2;HMGCS2;ALDH9A1	Hallmark
Hypoxia	0.00037057	0.00144857	AKAP12;ERRFI1;CSRP2;CITED2;TGFB3;STC1;MYH9;VLDLR;CHST2;TGM2	Hallmark
KRAS Signaling Up	8.211e-05	0.00044133	AKAP12;ANO1;PLVAP;GUCY1A1;PCP4;MAFB;ALDH1A2;SPARCL1;AMMECR1;PLAT;GNG11	Hallmark
Lipid Metabolism Pathway WP3965	0.0001065	0.00698939	ACLY;PRKAB2;FASN;PRKAG2;ACACA;PNPLA2	WikiPathway
Metabolism Of Steroids R-HSA-8957322	1.5e-07	2.165e-05	ABCC3;IDI1;SREBF1;STARD4;HMGCS1;INSIG1;ELOVL6;HSD11B2;NSDHL;RXRA;PMVK;MVD;DHCR7	Reactome
Mevalonate arm of cholesterol biosynthesis pathway WP4190	9.52e-06	0.00072111	IDI1;HMGCS1;PMVK;MVD	WikiPathway
Mevalonate arm of cholesterol biosynthesis pathway WP4190	0.0341736	0.171691	FDPS;HMGCR	WikiPathway
mTORC1 Signaling	8.211e-05	0.00044133	IDI1;STARD4;GCLC;HMGCS1;INSIG1;CCNG1;STC1;ELOVL6;VLDLR;DHCR7;SKAP2	Hallmark
mTORC1 Signaling	3.29e-05	0.00032264	CYB5B;TOMM40;TFRC;ELOVL5;TXNRD1;SLC2A1;PLOD2;ACSL3;HMGCR;ACACA;UNG;HSPD1;SQLE;ACLY;NAMPT;LDLR;MCM2	Hallmark
NAD metabolism, sirtuins and aging WP3630	0.0341736	0.171691	PARP1;NAMPT	WikiPathway
NADPH Regeneration (GO:0006740)	0.0402866	0.409387	H6PD;PGD	GO_BP
Negative Regulation Of Cellular Response To Growth Factor Stimulus (GO:0090288)	0.00259497	0.0557919	ATP2B4;CRIM1;SULF1;THBS1;SKIL	GO_BP
Negative Regulation Of MAPK Cascade (GO:0043409)	0.00286101	0.0593407	DUSP4;RGS2;SEMA6A;MYC;SIRPA;SH2B3	GO_BP
NFE2L2 (NRF2) survival signaling WP3612	0.00026735	0.0101261	ABCC3;NQO1;MAPK11;GCLC	WikiPathway
NRF2 pathway WP2884	0.00351339	0.0450372	ABCC3;NQO1;TGFB2;GCLC;GSTM1;RXRA;BLVRB	WikiPathway
Pathways in cancer	3.291e-05	0.00723925	NQO1;CEBPA;TGFB2;CAMK2D;GSTM1;EPAS1;TGFB3;NCOA3;IFNGR2;LAMA4;TCF7;RASGRP2;GNG11;RXRA;MYC;CCDC6;GNAS;RARB;ITGA6;RALGDS	KEGG
Pathways in clear cell renal cell carcinoma WP4018	0.00048152	0.0133862	ACLY;ZEB1;SHMT1;FASN;STAT3;SLC2A1;PLOD2;ACACA;KCNJ2	WikiPathway
Pentose phosphate pathway	0.0465592	0.306127	H6PD;PGD;TKT	KEGG
PI3K-Akt signaling pathway	0.00888025	0.923316	NR4A1;CREB3;RXRA;MYC;LAMA4;ITGA6;EFNA5;GNG11;THBS1	KEGG
Positive Regulation Of Epithelial To Mesenchymal Transition (GO:0010718)	0.00039624	0.0283513	TGFB2;TGFB3;PDPN;EMP2;LOXL2	GO_BP
Post-translational Protein Phosphorylation R-HSA-8957275	0.00299948	0.0662783	IGFBP4;SPARCL1;IGFBP7;QSOX1;LTBP1;PRSS23	Reactome
Propanoate metabolism	0.00206764	0.0679735	PCCA;SUCLG2;ACOX3;ACACA;ACAT2	KEGG
Purine-Containing Compound Biosynthetic Process (GO:0072522)	0.00095188	0.164904	MTHFD1;SHMT1;PFAS;GART	GO_BP
Ras Protein Signal Transduction (GO:0007265)	0.00325543	0.0639215	PLK2;PDPN;ARHGAP29;RRAS2;RASGRP2;RGL1;RALGDS	GO_BP
Regulation of actin cytoskeleton	0.00271809	0.0498317	PAK1;CFL2;LIMK2;RRAS2;MYH9;ITGA6;IQGAP2;MYL9;FGD1	KEGG
Regulation Of Actin Filament Depolymerization (GO:0030834)	0.0027615	0.24406	SEMA5A;PLEKHH2;PDXP	GO_BP
Regulation Of Apoptotic Process (GO:0042981)	0.00053889	0.0346703	MEF2C;HIP1;TSLP;CITED2;TGFB3;PLK2;DKK1;CLU;THBS1;GCLC;TCIM;AIFM2;MYC;PDPN;MYO18A;ITGA6;ATF5;PHLDA1;HOXA5;CD44;TGM2	GO_BP
Regulation Of Cellular Ketone Metabolic Process (GO:0010565)	0.00459758	0.287049	PRKAG2;SIRT5;PDK2	GO_BP
Regulation Of Cholesterol Biosynthesis By SREBP (SREBF) R-HSA-1655829	0.00067189	0.0410751	FDPS;SQLE;SMARCD3;INSIG2;FASN;HMGCR;ACACA	Reactome
Regulation Of Epidermal Growth Factor Receptor Signaling Pathway (GO:0042058)	0.00326315	0.0639215	BCAR3;RHBDF1;ERRFI1;HIP1	GO_BP
Regulation Of Epithelial To Mesenchymal Transition Involved In Endocardial Cushion Formation (GO:1905005)	0.00356731	0.0662017	TGFB2;TGFB3	GO_BP
Regulation Of G1/S Transition Of Mitotic Cell Cycle (GO:2000045)	0.00811251	0.287049	SMARCD3;ADAMTS1;HYAL1;ID2;FHL1;JADE1;E2F1;DACT1	GO_BP
Regulation Of Ketone Biosynthetic Process (GO:0010566)	0.00037038	0.152158	EGR1;H6PD;SIRT5	GO_BP
Regulation Of Stress Fiber Assembly (GO:0051492)	0.00049863	0.033811	NELL1;PAK1;TGFB3;FHOD1;TPM1;PHLDB2	GO_BP
Regulation Of Wnt Signaling Pathway (GO:0030111)	0.00344501	0.0660169	NXN;SULF1;DKK1;HIC1;MDFI;VGLL4	GO_BP
Response To Calcium Ion (GO:0051592)	0.00299948	0.0614893	ITPKB;MEF2C;CAMK2D;RASGRP2;CLU;THBS1	GO_BP
Response To Elevated Platelet Cytosolic Ca2+ R-HSA-76005	0.00036279	0.0127189	TGFB2;ECM1;SPARC;TGFB3;QSOX1;CLU;THBS1;PF4	Reactome
RHO GTPases Activate PAKs R-HSA-5627123	0.00261873	0.0624306	MYL6;MYH9;MYL9	Reactome
RHO GTPases Activate ROCKs R-HSA-5627117	0.00010278	0.00765708	MYL6;LIMK2;MYH9;MYL9	Reactome
Secondary Alcohol Biosynthetic Process (GO:1902653)	0	7.1e-07	NSDHL;HMGCS1;INSIG1;PMVK;MVD;DHCR7;HSD17B7;LSS	GO_BP
Sema4D In Semaphorin Signaling R-HSA-400685	0.00026735	0.0103611	MYL6;LIMK2;MYH9;MYL9	Reactome
Semaphorin Interactions R-HSA-373755	0.00020978	0.00997588	MYL6;SEMA6A;PLXND1;LIMK2;MYH9;MYL9	Reactome
Signaling By NTRK1 (TRKA) R-HSA-187037	0.00026731	0.0272359	EGR1;NTRK2;EGR2;DUSP3;IRS1;ID2;STAT3;AP2S1;MEF2D;DUSP6;DUSP7	Reactome
SREBP Signaling Pathway (GO:0032933)	0.00356731	0.0662017	SREBF1;INSIG1	GO_BP
Sterol Biosynthetic Process (GO:0016126)	0	1.32e-06	NSDHL;HMGCS1;INSIG1;PMVK;MVD;DHCR7;HSD17B7;LSS	GO_BP
Terpenoid backbone biosynthesis	0.00018795	0.0103374	IDI1;HMGCS1;PMVK;MVD	KEGG
TGF-beta signaling pathway	0.00026601	0.0117045	SMAD1;TGFB2;TGFB3;MYC;LTBP1;THBS1;ACVR2A	KEGG
TGF-beta signaling pathway Homo sapiens P00052	0.00017655	0.00397234	SMAD1;MAPK11;TGFB2;CITED2;TGFB3;SKIL;ACVR2A	Panther
Valine, leucine and isoleucine degradation	0.00178276	0.0669808	ALDH3A2;PCCA;HMGCS2;AACS;ACAT2;ALDH9A1	KEGG
VEGFA-VEGFR2 Signaling Pathway WP3888	0.00024518	0.0101261	MEF2C;FHOD1;TMOD3;NEXN;CRIP2;DKK1;CAMKK2;CTGF;FMNL3;NR4A1;PAK1;CSRP2;CSRP1;DNAJB4;MYH9;IGFBP7	WikiPathway
Vitamin A and carotenoid metabolism WP716	0.00025969	0.0101261	RXRA;ALDH1A2;RBP1;RARB;DHRS3	WikiPathway
Wnt/beta-catenin signaling pathway	0.0467642	0.164762	MYC;DKK1	WikiPathway
CHIR - enriched pathways
Term	P.value	Adjusted.P.value	Genes	Enrich_Analysis
mTORC1 Signaling	1.70347e-09	8.17665e-08	CDKN1A;BTG2;TES;SHMT2;IDH1;IFRD1;GSR;ASNS;ATP2A2;SLC1A4;SLC1A5;HK2;TM7SF2;SLC7A5;P4HA1;MTHFD2;PSAT1;PHGDH;NUPR1;BCAT1;PSPH	Hallmark
Epithelial Mesenchymal Transition	2.65332e-07	4.24531e-06	JUN;VCAM1;TNFRSF12A;DST;LAMA2;LRP1;IGFBP3;MMP2;IGFBP2;HTRA1;THY1;THBS2;VEGFA;CDH6;LGALS1;GAS1;PMEPA1;PFN2	Hallmark
Unfolded Protein Response	2.73604e-05	0.00026266	SLC7A5;MTHFD2;PSAT1;EIF4EBP1;ASNS;SLC1A4;CHAC1;ALDH18A1;ATF4;HERPUD1;VEGFA	Hallmark
Hypoxia	0.000342445	0.00273956	CDKN1C;JUN;CDKN1A;TES;IGFBP3;TPBG;PYGM;NR3C1;ETS1;HK2;VEGFA;P4HA1;IDS	Hallmark
Serine Metabolism WP4688	1.279e-05	0.00323578	SHMT2;PSAT1;PHGDH;PSPH	WikiPathway
Development of ureteric collection system WP5053	5.37658e-05	0.00491957	ROBO2;GRIP1;FRAS1;ITGA8;SPRY1;FAT4;HOXD11	WikiPathway
Glutathione metabolism	2.45775e-05	0.00594776	GGT5;GSTM2;GSTA4;MGST3;IDH1;ODC1;GSR;CHAC1	KEGG
Apical Junction	0.00115509	0.00672288	GAMT;CDH6;CNN2;VCAM1;NEGR1;ACTN1;MMP2;ZYX;THY1;FLNC;LDLRAP1;MYL12B	Hallmark
KRAS Signaling Up	0.00115509	0.00672288	IL33;GYPC;ADGRA2;IGFBP3;GFPT2;SPRY2;ETV1;CROT;HOXD11;TRIB2;ETS1;GADD45G	Hallmark
Apoptosis	0.00226186	0.0108569	CASP9;JUN;CDKN1A;BTG2;TNFRSF12A;MMP2;IRF1;GSR;PSEN2;TXNIP	Hallmark
IL-2/STAT5 Signaling	0.00345543	0.0132528	CDKN1C;PLSCR1;ALCAM;P4HA1;GLIPR2;ODC1;NFKBIZ;SH3BGRL2;SLC1A5;PLPP1;HK2	Hallmark
Cholesterol Homeostasis	0.00471432	0.0161634	PLSCR1;GSTM2;ALCAM;ACSS2;TNFRSF12A;TM7SF2	Hallmark
Serine Biosynthesis R-HSA-977347	2.26382e-05	0.0179295	PSAT1;PHGDH;PSPH;SERINC5	Reactome
Hedgehog Signaling	0.00675122	0.0216039	TLE3;THY1;AMOT;VEGFA	Hallmark
Focal Adhesion WP306	0.000310796	0.0227503	LAMA5;JUN;LAMA2;ACTN1;PDGFA;THBS2;MYL12B;VEGFA;ZYX;ITGA8;RAC3;TLN2;FLNC	WikiPathway
Amino Acid metabolism WP3925	0.00067822	0.0247645	GPT2;IDH1;ODC1;GSR;ASNS;PYCR1;ALDH18A1;BCAT1	WikiPathway
Focal Adhesion-PI3K-Akt-mTOR-signaling pathway WP3932	0.000758811	0.0247645	LAMA5;CDKN1A;LAMA2;ANGPT1;PDGFA;SLC2A4;FGF1;THBS2;VEGFA;CASP9;CREB3L1;EIF4EBP1;GNB4;ITGA8;EPHA2;ATF4	WikiPathway
One-carbon metabolism and related pathways WP3940	0.000763231	0.0247645	SHMT2;DNMT3A;GSR;CSAD;BCAT1;CDO1	WikiPathway
Chromosomal and microsatellite instability in colorectal cancer WP4216	0.000870974	0.0247645	CASP9;CDKN1A;TCF7L1;JUN;RAC3;AXIN2;GADD45G	WikiPathway
Urea cycle and metabolism of amino groups WP497	0.000879615	0.0247645	GAMT;ODC1;PYCR1;ALDH18A1	WikiPathway
Galanin receptor pathway WP4970	0.000879615	0.0247645	CDKN1C;CDKN1A;SLC2A4;VEGFA	WikiPathway
PI3K-Akt signaling pathway WP4172	0.000962422	0.0251605	LAMA5;CDKN1A;LAMA2;ANGPT1;PDGFA;FGF1;THBS2;VEGFA;CASP9;CREB3L1;EIF4EBP1;GNB4;ITGA8;SGK3;EPHA2;ATF4;PCK2	WikiPathway
Wnt signaling pathway	0.000217948	0.0263717	TLE3;TLE2;JUN;TCF7L1;SERPINF1;LRP5;RAC3;AXIN2;PRICKLE1;TLE6;NKD1;WNT4	KEGG
Focal adhesion	0.000359273	0.0289813	LAMA5;JUN;LAMA2;ACTN1;PDGFA;THBS2;MYL12B;VEGFA;ZYX;ITGA8;RAC3;TLN2;FLNC	KEGG
Glutathione metabolism WP100	0.00125877	0.0307141	GGT5;GSTM2;IDH1;GSR	WikiPathway
Transcriptional Regulation By AP-2 (TFAP2) Family Of Transcription Factors R-HSA-8864260	0.0398479	0.472451	CDKN1A;CITED1;VEGFA	Reactome
Biological Oxidations R-HSA-211859	0.0423475	0.472451	GGT5;NCOA2;GSTM2;SLC38A1;ACSS2;GSTA4;MGST3;CHAC1;CYP46A1	Reactome
Cell-extracellular Matrix Interactions R-HSA-446353	0.043852	0.472451	ACTN1;FLNC	Reactome
SUMOylation Of DNA Methylation Proteins R-HSA-4655427	0.043852	0.472451	DNMT3A;SCMH1	Reactome
NLRP3 Inflammasome R-HSA-844456	0.043852	0.472451	PANX1;TXNIP	Reactome
Metabolism Of Steroids R-HSA-8957322	0.0438749	0.472451	NCOA2;STARD5;OSBPL6;CYP46A1;LDLRAP1;TM7SF2;SH3D19	Reactome
Signaling By MET R-HSA-6806834	0.0439579	0.472451	SH3GL3;LAMA5;LAMA2;SH3KBP1	Reactome
Metabolism Of Vitamins And Cofactors R-HSA-196854	0.0441431	0.472451	LMBRD1;TCN2;MTHFD2;SHMT2;IDH1;LDLRAP1;ALDH1L2;GPC6	Reactome
Metabolism Of Water-Soluble Vitamins And Cofactors R-HSA-196849	0.0447857	0.472937	LMBRD1;TCN2;MTHFD2;SHMT2;LDLRAP1;ALDH1L2	Reactome
O-glycosylation Of TSR Domain-Containing Proteins R-HSA-5173214	0.0456658	0.475886	ADAMTSL3;ADAMTS12;THBS2	Reactome
ESR-mediated Signaling R-HSA-8939211	0.0464931	0.478215	TLE3;NCOA2;JUN;CITED1;MMP2;GNB4;PMEPA1;S1PR3	Reactome
RHO GTPase Cycle R-HSA-9013420	0.0487236	0.479311	DST;MYO6;EPHA2	Reactome
Aberrant Regulation Of Mitotic G1/S Transition In Cancer Due To RB1 Defects R-HSA-9659787	0.0490204	0.479311	CDKN1C;CDKN1A	Reactome
MET Activates PTK2 Signaling R-HSA-8874081	0.0490204	0.479311	LAMA5;LAMA2	Reactome
PKA Activation R-HSA-163615	0.0490204	0.479311	NBEA;ADCY2	Reactome
Signaling By Nuclear Receptors R-HSA-9006931	0.0499743	0.482679	ARL4C;NCOA2;MYLIP;TLE3;JUN;CITED1;MMP2;GNB4;PMEPA1;S1PR3	Reactome

## Sheet: Fig3A
Summary terms
CHIR sig terms				YN1 sig terms				YN1 - CHIR intersect
Term	P.value	-Log(p.value)		Term	P.value	-Log(p.value)		Term	P.value	-Log(p.value)
mTORC1 Signaling	1.70347e-08	7.76867		Mevalonate pathway	3.87865e-10	9.41132		Mevalonate pathway	2.56648e-11	10.5907
Glutathione metabolism	2.45775e-05	4.60946		Cholesterol Homeostasis	3.19106e-09	8.49607		Cholesterol Homeostasis	2.58486e-11	10.5876
Unfolded Protein Response	2.73604e-05	4.56288		Focal adhesion	2.51424e-07	6.59959		IL-2/STAT5 Signaling	2.22549e-05	4.65257
Actin Filament Organization	5.62122e-05	4.25017		Rho GTPase siganiling	1.17165e-05	4.9312		acetyl-CoA Metabolic Process	3.98607e-05	4.39946
Wnt signaling pathway	0.000217948	3.66165		Isoprenoid Biosynthesis	2.03525e-05	4.69138		mTORC1 Signaling	0.001633	2.78701
PI3K-Akt signaling pathway	0.000962422	3.01663		acetyl-CoA Metabolic Process	0.00019504	3.70988		Cytoskeleton Organization	0.0118194	1.9274
RHO GTPase Cycle	0.00277441	2.55683		Metabolism Of AA And Deriv	0.00137449	2.86186		PI3K-Akt signaling pathway	0.014952	1.8253
Cholesterol Homeostasis	0.00471432	2.32658		MAPK signaling pathway	0.00139004	2.85697		NRF2-mediated Stress Response	0.0214496	1.66858
Hedgehog Signaling	0.00675122	2.17062		mTORC1 Signaling	0.0153788	1.81308		Rho GTPase signaling	0.0357776	1.44639
Hippo signaling pathway	0.0226	1.64589		Citrate cycle (TCA cycle)	0.0198845	1.70148
YN1 - terms
Term	P.value	Adjusted.P.value	Genes	Enrich_Analysis
acetyl-CoA Metabolic Process (GO:0006084)	0.00019504	0.0133602	MVK;PMVK;MVD	GO_BP
Actin Filament Organization (GO:0007015)	1.03124e-05	0.00235466	CNN1;SCIN;ACTC1;SH3BP1;ACTN1;DPYSL3;TPM1;BAIAP2	GO_BP
Activation Of Gene Expression By SREBF (SREBP) R-HSA-2426168	1.28102e-05	0.0021265	IDI1;FDPS;MVK;PMVK;MVD	Reactome
Adipogenesis	0.00010751	0.00115574	QDPR;SLC25A1;COL15A1;DDT;SQOR;LPL;SUCLG1;PLIN2	Hallmark
Androgen Response	0.0060706	0.0237305	IDI1;HPGD;ACTN1;KRT8	Hallmark
Apical Junction	1.5689e-05	0.000224875	ACTC1;NEGR1;MDK;ACTN1;MYH9;MVD;ACTN4;FLNC;BAIAP2	Hallmark
Axon Guidance R-HSA-422475	0.00143661	0.0376544	RPS27;LAMA1;DPYSL3;AP2S1;MYH9;RPS27L;LAMB1;LAMC1;ITGA5;FAU;EPHA2	Reactome
Biosynthesis Of EPA-derived SPMs R-HSA-9018679	0.000768207	0.0275267	HPGD;PTGS2	Reactome
Cell-extracellular Matrix Interactions R-HSA-446353	0.00019504	0.0121412	ACTN1;FLNC;FERMT2	Reactome
Cholesterol Biosynthesis Pathway WP197	5.29344e-08	3.70541e-06	FDPS;IDI1;MVK;PMVK;MVD	WikiPathway
Cholesterol Biosynthesis R-HSA-191273	1.08741e-06	0.000541529	IDI1;FDPS;MVK;PMVK;MVD	Reactome
Cholesterol Biosynthetic Process (GO:0006695)	0.000763676	0.0261559	MVK;PMVK;MVD	GO_BP
Cholesterol Homeostasis	3.19106e-09	1.37216e-07	IDI1;FDPS;PCYT2;MVK;PMVK;LPL;MVD;ACAT2;LGMN	Hallmark
Cholesterol metabolism (includes both Bloch and Kandutsch-Russell pathways) WP4718	2.01671e-05	0.000847019	IDI1;FDPS;MVK;PMVK;MVD	WikiPathway
Cytoskeletal regulation by Rho GTPase Homo sapiens P00016	1.17165e-05	0.000128881	TUBB6;ACTC1;ACTBL2;STMN1;MYH9;ARHGEF1	Panther
ECM Proteoglycans R-HSA-3000178	0.000678434	0.0275267	LAMA1;SERPINE1;LAMB1;LAMC1	Reactome
ECM-receptor interaction	4.35176e-05	0.00153182	LAMA1;SPP1;LAMB1;LAMC1;ITGA5;THBS1	KEGG
Endochondral Ossification WP474	0.00120186	0.0243101	SCIN;SPP1;PLAT;FGF2	WikiPathway
Epithelial Mesenchymal Transition	2.04178e-06	4.38984e-05	LAMA1;SERPINE1;DPYSL3;TPM1;SPP1;LAMC1;ITGA5;FGF2;THBS1;FERMT2	Hallmark
Extracellular Matrix Organization R-HSA-1474244	0.00130261	0.0376544	COL15A1;LAMA1;ACTN1;SERPINE1;LAMB1;LAMC1;ITGA5;THBS1	Reactome
Fatty Acid Metabolism	0.001042	0.00640087	IDI1;HPGD;ODC1;SUCLG1;ACAT2;ALDH9A1	Hallmark
Focal adhesion	2.51424e-07	2.21253e-05	LAMA1;ACTN1;SPP1;FLNB;LAMB1;ACTN4;LAMC1;ITGA5;FLNC;THBS1;CRKL	KEGG
Focal Adhesion WP306	2.16137e-07	1.13472e-05	LAMA1;ACTN1;SPP1;FLNB;LAMB1;ACTN4;LAMC1;ITGA5;FLNC;THBS1;CRKL	WikiPathway
Focal Adhesion-PI3K-Akt-mTOR-signaling pathway WP3932	0.00168066	0.0243101	LAMA1;SPP1;LAMB1;LAMC1;ITGA5;FGF2;THBS1;EPHA2	WikiPathway
Folate Metabolism WP176	0.00159023	0.0243101	MTHFD2;SERPINE1;ALB;PLAT	WikiPathway
Glutathione Conjugation R-HSA-156590	0.00223664	0.0469186	GSTM1;GSTO1;GSTP1	Reactome
Glutathione metabolism	5.77849e-05	0.00169502	GSTM1;GSTO1;GSTP1;ODC1;TXNDC12	KEGG
Glyoxylate and dicarboxylate metabolism	0.00131281	0.0244647	AMT;ACO1;ACAT2	KEGG
Hypoxia	0.0153788	0.0472348	SLC25A1;SERPINE1;MYH9;PLIN2;HK2	Hallmark
IL-2/STAT5 Signaling	0.000630847	0.00542528	GSTO1;ANXA4;CTSZ;ODC1;SPP1;PLIN2;HK2	Hallmark
Inflammatory Response Pathway WP453	0.00131281	0.0243101	LAMB1;LAMC1;THBS1	WikiPathway
Integrin signalling pathway Homo sapiens P00034	2.08842e-07	6.89177e-06	COL15A1;ACTBL2;LAMA1;ACTN1;FLNB;LAMB1;ACTN4;LAMC1;ITGA5;CRKL	Panther
Interferon Gamma Response	0.00341784	0.0163297	MTHFD2;ISOC1;SRI;PTGS2;SAMHD1;MYD88	Hallmark
Isoprenoid Biosynthetic Process (GO:0008299)	2.03525e-05	0.00398327	IDI1;MVK;MVD	GO_BP
Isoprenoid Metabolic Process (GO:0006720)	0.00142039	0.0374217	MVK;MVD	GO_BP
Laminin Interactions R-HSA-3000157	0.000519533	0.0235207	LAMA1;LAMB1;LAMC1	Reactome
MAPK signaling pathway	0.00139004	0.0244647	STMN1;HSPB1;FLNB;FLNC;FGF2;MYD88;CRKL;EPHA2	KEGG
MET Activates PTK2 Signaling R-HSA-8874081	0.000235578	0.0130353	LAMA1;LAMB1;LAMC1	Reactome
MET Promotes Cell Motility R-HSA-8875878	4.73956e-05	0.00403136	LAMA1;LAMB1;LAMC1;CRKL	Reactome
Metabolism Of Amino Acids And Derivatives R-HSA-71291	0.00137449	0.0376544	QDPR;RPS27;ADI1;SQOR;AMT;RPS27L;FAU;CRYM;ALDH9A1	Reactome
Metabolism Of Lipids R-HSA-556833	0.000893917	0.029678	SLC25A1;IDI1;FDPS;BCHE;PCYT2;MVK;HPGD;HEXB;PTGS2;PMVK;ALB;PLIN2;MVD;LGMN	Reactome
Metabolism Of Steroids R-HSA-8957322	0.000127758	0.00908909	IDI1;FDPS;MVK;PMVK;ALB;MVD;LGMN	Reactome
Metabolism R-HSA-1430728	2.20685e-05	0.00274753	SLC25A1;IDI1;MVK;HPGD;HEXB;GSTP1;GMPR;LPL;RPS27L;PTGS2;SAMHD1;POLD1;PMVK;CRYM;FDPS;BCHE;PCYT2;GSTM1;GSTO1;SQOR;AMT;QDPR;RPS27;MTHFD2;ADI1;ALB;SUCLG1;PLIN2;MVD;FAU;LGMN;ALDH9A1	Reactome
Mevalonate arm of cholesterol biosynthesis pathway WP4190	8.33618e-09	8.75299e-07	FDPS;IDI1;MVK;PMVK;MVD	WikiPathway
Mevalonate pathway WP3963	3.87865e-10	8.14516e-08	FDPS;MVK;PMVK;MVD;ACAT2	WikiPathway
mTORC1 Signaling	0.0153788	0.0472348	QDPR;IDI1;MTHFD2;HK2;LGMN	Hallmark
Negative Regulation Of Response To Wounding (GO:1903035)	0.000763676	0.0261559	MDK;SERPINE1;FGF2	GO_BP
Nicotinic acetylcholine receptor signaling pathway Homo sapiens P00044	0.00150643	0.0124281	BCHE;ACTC1;ACTBL2;MYH9	Panther
Citrate cycle (TCA cycle)	0.0198845	0.120679	ACO1;SUCLG1	KEGG
Phagocytosis, Engulfment (GO:0006911)	0.00131281	0.0352658	SH3BP1;MYH9;THBS1	GO_BP
Phospholipid Biosynthetic Process (GO:0008654)	0.000960955	0.0305562	IDI1;FDPS;PCYT2	GO_BP
PI3K-Akt signaling pathway WP4172	0.00341585	0.0358664	LAMA1;SPP1;LAMB1;LAMC1;ITGA5;FGF2;THBS1;EPHA2	WikiPathway
Plasminogen activating cascade Homo sapiens P00050	0.00515214	0.0340042	SERPINE1;PLAT	Panther
Platelet Aggregation (GO:0070527)	0.00206111	0.0486849	ACTN1;HSPB1;MYH9	GO_BP
Platelet Degranulation R-HSA-114608	0.00218426	0.0469186	ACTN1;SERPINE1;ALB;ACTN4;THBS1	Reactome
Positive Regulation Of Muscle Cell Differentiation (GO:0051149)	0.000159315	0.0128389	LAMA1;LAMB1;LAMC1	GO_BP
Positive Regulation Of Oligodendrocyte Differentiation (GO:0048714)	0.00107038	0.0305562	MDK;PTN	GO_BP
Positive Regulation Of Response To External Stimulus (GO:0032103)	0.000943573	0.0305562	MDK;DDT;SERPINE1;PLAT;PTN;THBS1	GO_BP
Positive Regulation Of Substrate Adhesion-Dependent Cell Spreading (GO:1900026)	0.00206111	0.0486849	MDK;FERMT2;CRKL	GO_BP
Positive Regulation Of Vasculature Development (GO:1904018)	0.000966667	0.0305562	SERPINE1;HSPB1;FGF2;THBS1;HK2	GO_BP
Pperoxisome	0.000966667	0.00640087	IDI1;FDPS;ALB;ISOC1;ALDH9A1	Hallmark
Rho GTPase siganiling	1.17165e-05	0.0209341	PLEKHG3;ACTC1;SH3BP1;ACTN1;MCAM;ARHGEF1;BAIAP2;FERMT2;EPHA2	GO_BP
RAC1 GTPase Cycle R-HSA-9013149	0.00191457	0.0469186	PLEKHG3;SH3BP1;MCAM;BAIAP2;FERMT2;EPHA2	Reactome
Regulation of actin cytoskeleton	3.09951e-05	0.00136379	SCIN;ACTN1;MYH9;ARHGEF1;ACTN4;ITGA5;BAIAP2;FGF2;CRKL	KEGG
Regulation Of Basement Membrane Organization (GO:0110011)	0.000514586	0.0209341	LAMB1;LAMC1	GO_BP
Secondary Alcohol Biosynthetic Process (GO:1902653)	0.000675608	0.0243574	MVK;PMVK;MVD	GO_BP
Selenium Micronutrient Network WP15	0.00401792	0.0401792	SERPINE1;ALB;PLAT;PTGS2	WikiPathway
Signaling By MET R-HSA-6806834	0.00113305	0.0352663	LAMA1;LAMB1;LAMC1;CRKL	Reactome
Signaling By Receptor Tyrosine Kinases R-HSA-9006934	0.000271285	0.01351	LAMA1;STMN1;AP2S1;HSPB1;PLAT;LAMB1;SPRY1;LAMC1;PTN;BAIAP2;THBS1;CRKL	Reactome
Small cell lung cancer WP4658	0.0052582	0.0480096	LAMA1;LAMB1;LAMC1;PTGS2	WikiPathway
Sodium/Calcium Exchangers R-HSA-425561	0.00226114	0.0469186	SRI;SLC8A1	Reactome
Sterol Biosynthetic Process (GO:0016126)	0.00107058	0.0305562	MVK;PMVK;MVD	GO_BP
Sterol regulatory element-binding proteins (SREBP) signaling WP1982	0.00159023	0.0243101	IDI1;FDPS;LPL;MVD	WikiPathway
Striated Muscle Contraction Pathway WP383	0.00261485	0.0289009	ACTC1;TPM1;ACTN4	WikiPathway
Terpenoid backbone biosynthesis	8.8733e-09	1.5617e-06	FDPS;IDI1;MVK;PMVK;MVD;ACAT2	KEGG
UV Response Dn	0.00401649	0.0172709	ANXA4;SERPINE1;LAMC1;SRI;SLC7A1	Hallmark
VEGFA-VEGFR2 Signaling Pathway WP3888	0.00123237	0.0243101	ALB;AP2S1;HSPB1;MYH9;FLNB;PTGS2;SLC7A1;SLC8A1;CTGF;EPHA2	WikiPathway
CHIR - terms
Term	P.value	Adjusted.P.value	Genes	Enrich_Analysis
Actin Filament Organization (GO:0007015)	5.62122e-05	0.0342495	CNN2;ENAH;BAIAP2L1;ABI2;SH3KBP1;ACTN1;MYO6;GAS2;RAC3;TAGLN2;PPP1R9A;TLE6	GO_BP
Amino Acid metabolism WP3925	0.00067822	0.0247645	GPT2;IDH1;ODC1;GSR;ASNS;PYCR1;ALDH18A1;BCAT1	WikiPathway
Androgen Response	0.00126054	0.00672288	RPS6KA3;MAF;ACTN1;NGLY1;GSR;ARID5B;PMEPA1;PLPP1	Hallmark
Apical Junction	0.00115509	0.00672288	GAMT;CDH6;CNN2;VCAM1;NEGR1;ACTN1;MMP2;ZYX;THY1;FLNC;LDLRAP1;MYL12B	Hallmark
Apoptosis	0.00226186	0.0108569	CASP9;JUN;CDKN1A;BTG2;TNFRSF12A;MMP2;IRF1;GSR;PSEN2;TXNIP	Hallmark
Arginine and proline metabolism	0.0006172	0.0373406	GAMT;P4HA1;P4HA3;ODC1;PYCR1;ALDH18A1	KEGG
Axon guidance	0.00172779	0.0458711	ROBO2;ENAH;EPHA4;SEMA3C;SEMA6D;RAC3;SRGAP1;EPHA2;MYL12B;WNT4;NTN3	KEGG
Cellular Response To Leucine Starvation (GO:1990253)	8.45667e-05	0.0342495	IMPACT;SESN1;SESN2;ATF4	GO_BP
Cholesterol Homeostasis	0.00471432	0.0161634	PLSCR1;GSTM2;ALCAM;ACSS2;TNFRSF12A;TM7SF2	Hallmark
Chromosomal and microsatellite instability in colorectal cancer WP4216	0.000870974	0.0247645	CASP9;CDKN1A;TCF7L1;JUN;RAC3;AXIN2;GADD45G	WikiPathway
Colorectal cancer	0.0022746	0.0458711	CASP9;CDKN1A;JUN;TCF7L1;RAC3;AXIN2;GADD45G	KEGG
Development of ureteric collection system WP5053	5.37658e-05	0.00491957	ROBO2;GRIP1;FRAS1;ITGA8;SPRY1;FAT4;HOXD11	WikiPathway
Endometrial cancer WP4155	0.00209771	0.0383882	CASP9;CDKN1A;TCF7L1;AXIN2;FGF1;GADD45G	WikiPathway
Epithelial Mesenchymal Transition	2.65332e-07	4.24531e-06	JUN;VCAM1;TNFRSF12A;DST;LAMA2;LRP1;IGFBP3;MMP2;IGFBP2;HTRA1;THY1;THBS2;VEGFA;CDH6;LGALS1;GAS1;PMEPA1;PFN2	Hallmark
Focal adhesion	0.000359273	0.0289813	LAMA5;JUN;LAMA2;ACTN1;PDGFA;THBS2;MYL12B;VEGFA;ZYX;ITGA8;RAC3;TLN2;FLNC	KEGG
Focal Adhesion WP306	0.000310796	0.0227503	LAMA5;JUN;LAMA2;ACTN1;PDGFA;THBS2;MYL12B;VEGFA;ZYX;ITGA8;RAC3;TLN2;FLNC	WikiPathway
Focal Adhesion-PI3K-Akt-mTOR-signaling pathway WP3932	0.000758811	0.0247645	LAMA5;CDKN1A;LAMA2;ANGPT1;PDGFA;SLC2A4;FGF1;THBS2;VEGFA;CASP9;CREB3L1;EIF4EBP1;GNB4;ITGA8;EPHA2;ATF4	WikiPathway
Genes controlling nephrogenesis WP4823	0.00203247	0.0383882	ROBO2;ITGA8;HOXD11;WNT4;VEGFA	WikiPathway
Glutathione metabolism	2.45775e-05	0.00594776	GGT5;GSTM2;GSTA4;MGST3;IDH1;ODC1;GSR;CHAC1	KEGG
Glutathione metabolism WP100	0.00125877	0.0307141	GGT5;GSTM2;IDH1;GSR	WikiPathway
Glycine, serine and threonine metabolism	0.00146299	0.0449982	GAMT;SHMT2;PSAT1;PHGDH;PSPH	KEGG
Hedgehog Signaling	0.00675122	0.0216039	TLE3;THY1;AMOT;VEGFA	Hallmark
Hippo signaling pathway	0.0226	0.0488826	TCF7L1;ID1;FAT4;AXIN2;FGF1;NKD1;AMOT;WNT4	KEGG
Hypertrophy Model WP516	0.000724043	0.0247645	IFRD1;EIF4EBP1;DUSP14;VEGFA	WikiPathway
Hypoxia	0.000342445	0.00273956	CDKN1C;JUN;CDKN1A;TES;IGFBP3;TPBG;PYGM;NR3C1;ETS1;HK2;VEGFA;P4HA1;IDS	Hallmark
IL-2/STAT5 Signaling	0.00345543	0.0132528	CDKN1C;PLSCR1;ALCAM;P4HA1;GLIPR2;ODC1;NFKBIZ;SH3BGRL2;SLC1A5;PLPP1;HK2	Hallmark
Insulin resistance	0.00206201	0.0458711	RPS6KA3;SOCS3;PPP1R3B;CREB3L1;GFPT2;PYGM;SLC2A4;PCK2	KEGG
Interferon Alpha Response	0.0168411	0.0425461	LGALS3BP;PLSCR1;CNP;IRF1;TXNIP;IFIT2	Hallmark
Interferon Gamma Response	0.0102215	0.0288608	LGALS3BP;SOCS3;CDKN1A;PLSCR1;VCAM1;MTHFD2;IRF1;TXNIP;ARID5B;IFIT2	Hallmark
KRAS Signaling Up	0.00115509	0.00672288	IL33;GYPC;ADGRA2;IGFBP3;GFPT2;SPRY2;ETV1;CROT;HOXD11;TRIB2;ETS1;GADD45G	Hallmark
L-serine Metabolic Process (GO:0006563)	3.71017e-05	0.0342495	PSAT1;SHMT2;PSPH;SERINC5	GO_BP
Metabolic reprogramming in colon cancer WP4290	0.00182731	0.0383882	SHMT2;PSAT1;PYCR1;SLC1A5;PSPH	WikiPathway
mTORC1 Signaling	1.70347e-09	8.17665e-08	CDKN1A;BTG2;TES;SHMT2;IDH1;IFRD1;GSR;ASNS;ATP2A2;SLC1A4;SLC1A5;HK2;TM7SF2;SLC7A5;P4HA1;MTHFD2;PSAT1;PHGDH;NUPR1;BCAT1;PSPH	Hallmark
One-carbon metabolism and related pathways WP3940	0.000763231	0.0247645	SHMT2;DNMT3A;GSR;CSAD;BCAT1;CDO1	WikiPathway
p53 Pathway	2.65332e-07	4.24531e-06	JUN;CDKN1A;BTG2;PDGFA;RPS27L;RNF19B;AEN;SLC3A2;TOB1;PIDD1;TCN2;SESN1;TXNIP;NUPR1;IER5;EPHA2;PHLDA3;MXD4	Hallmark
p53 signaling pathway	0.000870974	0.0421551	CASP9;PIDD1;CDKN1A;SESN1;IGFBP3;SESN2;GADD45G	KEGG
Pathways in cancer	0.00216938	0.0458711	LAMA5;JUN;GSTM2;CDKN1A;TCF7L1;LAMA2;PLEKHG5;MGST3;MMP2;LRP5;PDGFA;ADCY2;AXIN2;FGF1;ETS1;GADD45G;VEGFA;CASP9;GSTA4;GNB4;RAC3;WNT4	KEGG
PI3K-Akt signaling pathway	0.00148754	0.0449982	LAMA5;CDKN1A;LAMA2;ANGPT1;PDGFA;FGF1;THBS2;VEGFA;CASP9;CREB3L1;EIF4EBP1;GNB4;ITGA8;SGK3;ATF4;EPHA2;PCK2	KEGG
PI3K-Akt signaling pathway	0.014952	0.0251605	LAMA5;CDKN1A;LAMA2;ANGPT1;PDGFA;FGF1;THBS2;VEGFA;CASP9;CREB3L1;EIF4EBP1;GNB4;ITGA8;SGK3;EPHA2;ATF4;PCK2	WikiPathway
RHO GTPase Cycle	0.00277441	0.00310598	DST;MYO6;EPHA2	Hallmark
Serine Biosynthesis R-HSA-977347	2.26382e-05	0.0179295	PSAT1;PHGDH;PSPH;SERINC5	Reactome
Serine glycine biosynthesis Homo sapiens P02776	2.83453e-06	0.000184245	PSAT1;SHMT2;PHGDH;PSPH	Panther
Serine Metabolism WP4688	1.279e-05	0.00323578	SHMT2;PSAT1;PHGDH;PSPH	WikiPathway
Trans-sulfuration and one-carbon metabolism WP2525	4.00845e-05	0.00489031	SHMT2;PSAT1;MTHFD2;DNMT3A;PHGDH;PSPH	WikiPathway
Transport Across Blood-Brain Barrier (GO:0150104)	7.60189e-05	0.0342495	SLC7A5;SLC38A1;LRP1;SLCO3A1;LEPR;SLC1A4;SLC2A4;ATP1B2;SLC1A5	GO_BP
Unfolded Protein Response	2.73604e-05	0.00026266	SLC7A5;MTHFD2;PSAT1;EIF4EBP1;ASNS;SLC1A4;CHAC1;ALDH18A1;ATF4;HERPUD1;VEGFA	Hallmark
Urea cycle and metabolism of amino groups WP497	0.000879615	0.0247645	GAMT;ODC1;PYCR1;ALDH18A1	WikiPathway
UV Response Up	0.0191505	0.0459612	PTPRD;CDKN1C;BTG2;CNP;IRF1;IGFBP2;ASNS;CDO1	Hallmark
Vascular Transport (GO:0010232)	6.29785e-05	0.0342495	SLC7A5;SLC38A1;LRP1;SLCO3A1;LEPR;SLC1A4;SLC2A4;ATP1B2;SLC1A5	GO_BP
VEGFA-VEGFR2 Signaling Pathway WP3888	1.76819e-05	0.00323578	HDAC5;JUN;CNP;IGFBP3;SEMA6D;MMP2;HTRA1;SMARCA2;ETS1;HERPUD1;VEGFA;AMOT;TUBA1C;RCAN1;DOK1;ARMCX1;MYO6;RHOJ;TXNIP;CHAC1;IER5;FJX1;ATF4;EPHA2	WikiPathway
Wnt signaling pathway	0.000217948	0.0263717	TLE3;TLE2;JUN;TCF7L1;SERPINF1;LRP5;RAC3;AXIN2;PRICKLE1;TLE6;NKD1;WNT4	KEGG
Wnt-beta Catenin Signaling	0.0116231	0.030995	HDAC5;PSEN2;AXIN2;NKD1	Hallmark
YN1 - CHIR intersect
Term	P.value	Adjusted.P.value	Genes	Enrich_Analysis
acetyl-CoA Metabolic Process (GO:0006084)	3.98607e-05	0.00519897	MVK;PMVK;MVD	GO_BP
Activation Of Cysteine-Type Endopeptidase Activity (GO:0097202)	0.00206073	0.0447963	ASPH;LGMN	GO_BP
Activation Of Gene Expression By SREBF (SREBP) R-HSA-2426168	9.25226e-07	9.19058e-05	IDI1;FDPS;MVK;PMVK;MVD	Reactome
Aspirin and miRNAs WP4707	0.000785679	0.0192491	MVD;PTGS2	WikiPathway
Cholesterol Biosynthesis Pathway WP197	3.5737e-09	1.75111e-07	FDPS;IDI1;MVK;PMVK;MVD	WikiPathway
Cytoskeleton Organization (GO:0007010)	0.0118194	0.0118194	MDK;PALLD;TPM1	GO_BP
Cholesterol Biosynthetic Process (GO:0006695)	0.000159252	0.0124326	MVK;PMVK;MVD	GO_BP
Cholesterol Homeostasis	2.58486e-11	9.56399e-10	IDI1;FDPS;PCYT2;MVK;PMVK;LPL;MVD;ACAT2;LGMN	Hallmark
Cholesterol metabolism (includes both Bloch and Kandutsch-Russell pathways) WP4718	1.47116e-06	5.40652e-05	IDI1;FDPS;MVK;PMVK;MVD	WikiPathway
ECM-receptor interaction	0.000539959	0.0188118	LAMA1;SPP1;LAMC1;ITGA5	KEGG
Epithelial Mesenchymal Transition	0.00021052	0.00194731	LAMA1;TPM1;SPP1;LAMC1;ITGA5;FGF2	Hallmark
Extracellular vesicles in the crosstalk of cardiac cells WP4300	0.00291235	0.0329319	SPP1;HSPB1	WikiPathway
Fatty Acid Metabolism	0.000569546	0.00421464	IDI1;HPGD;ODC1;ACAT2;ALDH9A1	Hallmark
Focal adhesion	0.00166915	0.0305215	LAMA1;SPP1;FLNB;LAMC1;ITGA5	KEGG
Focal Adhesion WP306	0.00156245	0.0287101	LAMA1;SPP1;FLNB;LAMC1;ITGA5	WikiPathway
Glutathione Conjugation R-HSA-156590	0.000477981	0.0178048	GSTM1;GSTO1;GSTP1	Reactome
Glutathione metabolism	0.00010108	0.0064691	GSTM1;GSTO1;GSTP1;ODC1	KEGG
Hypertrophic cardiomyopathy	0.000587869	0.0188118	LAMA1;TPM1;ITGA5;SLC8A1	KEGG
IL-2/STAT5 Signaling	2.22549e-05	0.000411715	GSTO1;ANXA4;CTSZ;ODC1;SPP1;PLIN2;HK2	Hallmark
Isoprenoid Biosynthetic Process (GO:0008299)	4.08527e-06	0.00186493	IDI1;MVK;MVD	GO_BP
Isoprenoid Metabolic Process (GO:0006720)	0.000491577	0.0213719	MVK;MVD	GO_BP
Leukocyte Chemotaxis Involved In Inflammatory Response (GO:0002232)	0.000177025	0.0124326	MDK;PTN	GO_BP
MET Activates PTK2 Signaling R-HSA-8874081	0.00232906	0.0433787	LAMA1;LAMC1	Reactome
Metabolism Of Lipids R-HSA-556833	1.23678e-05	0.000614268	SLC25A1;IDI1;BCHE;FDPS;PCYT2;MVK;HPGD;PTGS2;PMVK;ALB;PLIN2;MVD;LGMN	Reactome
Metabolism Of Steroids R-HSA-8957322	4.00229e-06	0.000238537	IDI1;FDPS;MVK;PMVK;ALB;MVD;LGMN	Reactome
Metabolism R-HSA-1430728	7.6711e-07	9.19058e-05	SLC25A1;IDI1;MVK;HPGD;GSTP1;GMPR;LPL;PTGS2;SAMHD1;PMVK;CRYM;BCHE;FDPS;PCYT2;GSTM1;GSTO1;SQOR;QDPR;MTHFD2;ALB;PLIN2;MVD;FAU;ALDH9A1;LGMN	Reactome
Mevalonate arm of cholesterol biosynthesis pathway WP4190	5.57171e-10	4.09521e-08	FDPS;IDI1;MVK;PMVK;MVD	WikiPathway
Mevalonate pathway	2.56648e-11	3.77272e-09	FDPS;MVK;PMVK;MVD;ACAT2	WikiPathway
mTORC1 Signaling	0.001633	0.00755265	QDPR;IDI1;MTHFD2;HK2;LGMN	Hallmark
Muscle Contraction (GO:0006936)	0.000692623	0.0263485	ASPH;TPM1;CRYAB;SLC8A1	GO_BP
Negative Regulation Of Apoptotic Process (GO:0043066)	0.00101929	0.03209	MDK;ANXA4;GSTP1;ALB;HSPB1;ITGA5;CRYAB;LGMN	GO_BP
NRF2-mediated Oxidative Stress Response	0.0214496	0.105598	NRF2, NQO1, HMOX1	KEGG
Negative Regulation Of Release Of Sequestered Calcium Ion Into Cytosol (GO:0051280)	0.000957626	0.03209	GSTO1;SRI	GO_BP
Negative Regulation Of Ryanodine-Sensitive Calcium-Release Channel Activity (GO:0060315)	0.000957626	0.03209	GSTO1;SRI	GO_BP
Negative Regulation Of Vascular Associated Smooth Muscle Cell Proliferation (GO:1904706)	0.00232906	0.0462267	CNN1;TPM1	GO_BP
Rho GTPase siganiling	0.0357776	0.0209341	PLEKHG3;ACTC1;SH3BP1;ACTN1;MCAM;ARHGEF1;BAIAP2;FERMT2;EPHA2	GO_BP
Phospholipid Biosynthetic Process (GO:0008654)	0.000201288	0.0131269	IDI1;FDPS;PCYT2	GO_BP
Regulation Of Release Of Sequestered Calcium Ion Into Cytosol By Sarcoplasmic Reticulum (GO:0010880)	0.000107616	0.0122817	GSTO1;SRI;SLC8A1	GO_BP
Regulation Of Vascular Associated Smooth Muscle Cell Proliferation (GO:1904705)	0.000518566	0.021434	CNN1;TPM1;FGF2	GO_BP
Regulation Of Vascular Endothelial Cell Proliferation (GO:1905562)	0.00261298	0.049701	MDK;FGF2	GO_BP
Response To Auditory Stimulus (GO:0010996)	0.000369703	0.016877	MDK;PTN	GO_BP
Secondary Alcohol Biosynthetic Process (GO:1902653)	0.000140572	0.0124326	MVK;PMVK;MVD	GO_BP
Sodium/Calcium Exchangers R-HSA-425561	0.000785679	0.022793	SRI;SLC8A1	Reactome
Sterol Biosynthetic Process (GO:0016126)	0.000224753	0.0136799	MVK;PMVK;MVD	GO_BP
Sterol regulatory element-binding proteins (SREBP) signaling WP1982	0.000212816	0.00625679	IDI1;FDPS;LPL;MVD	WikiPathway
Synthesis Of Prostaglandins (PG) And Thromboxanes (TX) R-HSA-2162123	0.00180812	0.0384871	HPGD;PTGS2	Reactome
Terpenoid backbone biosynthesis	3.47903e-10	4.45316e-08	FDPS;IDI1;MVK;PMVK;MVD;ACAT2	KEGG

## Sheet: Fig3B
Gene	TPM	Group
Acat2	183.801	Veh
Acat2	232.267	Veh
Acat2	356.761	Veh
Acat2	122.791	YN1
Acat2	147.896	YN1
Acat2	124.298	YN1
Acat2	162.215	CHIR
Acat2	179.405	CHIR
Acat2	149.872	CHIR
Cyp51	90.1286	Veh
Cyp51	99.011	Veh
Cyp51	166.401	Veh
Cyp51	65.9955	YN1
Cyp51	87.0322	YN1
Cyp51	81.1038	YN1
Cyp51	84.6115	CHIR
Cyp51	100.54	CHIR
Cyp51	88.0088	CHIR
Dhcr7	66.4496	Veh
Dhcr7	84.8083	Veh
Dhcr7	126.708	Veh
Dhcr7	44.5845	YN1
Dhcr7	57.9637	YN1
Dhcr7	44.1001	YN1
Dhcr7	44.8194	CHIR
Dhcr7	57.4419	CHIR
Dhcr7	42.0328	CHIR
Fdps	231.421	Veh
Fdps	365.536	Veh
Fdps	440.69	Veh
Fdps	136.253	YN1
Fdps	202.927	YN1
Fdps	197.077	YN1
Fdps	148.597	CHIR
Fdps	264.569	CHIR
Fdps	221.19	CHIR
Ggps1	28.9435	Veh
Ggps1	24.6458	Veh
Ggps1	37.9495	Veh
Ggps1	42.0469	YN1
Ggps1	37.5591	YN1
Ggps1	41.1836	YN1
Ggps1	25.1813	CHIR
Ggps1	24.8289	CHIR
Ggps1	35.2231	CHIR
Hmgcr	108.21	Veh
Hmgcr	117.378	Veh
Hmgcr	176.49	Veh
Hmgcr	63.259	YN1
Hmgcr	83.3683	YN1
Hmgcr	78.229	YN1
Hmgcr	68.3579	CHIR
Hmgcr	111.067	CHIR
Hmgcr	82.1613	CHIR
Hmgcs1	217.33	Veh
Hmgcs1	253.506	Veh
Hmgcs1	462.3	Veh
Hmgcs1	167.077	YN1
Hmgcs1	193.796	YN1
Hmgcs1	160.67	YN1
Hmgcs1	189.268	CHIR
Hmgcs1	179.401	CHIR
Hmgcs1	148.967	CHIR
Hsd17b7	65.4849	Veh
Hsd17b7	54.3322	Veh
Hsd17b7	73.7365	Veh
Hsd17b7	29.3017	YN1
Hsd17b7	21.48	YN1
Hsd17b7	25.7534	YN1
Hsd17b7	22.1347	CHIR
Hsd17b7	17.4203	CHIR
Hsd17b7	30.1576	CHIR
Insig1	157.563	Veh
Insig1	151.661	Veh
Insig1	182.03	Veh
Insig1	82.4656	YN1
Insig1	96.8934	YN1
Insig1	79.9982	YN1
Insig1	90.0488	CHIR
Insig1	111.774	CHIR
Insig1	79.6091	CHIR
Lss	43.2403	Veh
Lss	52.7516	Veh
Lss	73.4153	Veh
Lss	22.9125	YN1
Lss	29.7928	YN1
Lss	24.8243	YN1
Lss	27.399	CHIR
Lss	30.5564	CHIR
Lss	26.6384	CHIR
Mvk	42.7583	Veh
Mvk	50.4893	Veh
Mvk	69.7677	Veh
Mvk	41.7112	YN1
Mvk	50.9893	YN1
Mvk	27.1965	YN1
Mvk	40.1653	CHIR
Mvk	39.2361	CHIR
Mvk	33.7307	CHIR
Nsdhl	68.7392	Veh
Nsdhl	78.9876	Veh
Nsdhl	151.336	Veh
Nsdhl	46.241	YN1
Nsdhl	48.5815	YN1
Nsdhl	50.347	YN1
Nsdhl	44.6754	CHIR
Nsdhl	48.323	CHIR
Nsdhl	50.5849	CHIR
Pmvk	88.5053	Veh
Pmvk	112.815	Veh
Pmvk	121.738	Veh
Pmvk	68.0436	YN1
Pmvk	72.4368	YN1
Pmvk	58.5038	YN1
Pmvk	55.6019	CHIR
Pmvk	70.4722	CHIR
Pmvk	60.7835	CHIR
Sqle	104.342	Veh
Sqle	108.189	Veh
Sqle	185.019	Veh
Sqle	79.6324	YN1
Sqle	91.957	YN1
Sqle	86.7526	YN1
Sqle	87.7011	CHIR
Sqle	97.6781	CHIR
Sqle	89.5265	CHIR
Srebf1	155.55	Veh
Srebf1	180.636	Veh
Srebf1	134.397	Veh
Srebf1	108.715	YN1
Srebf1	130.645	YN1
Srebf1	61.2926	YN1
Srebf1	82.9246	CHIR
Srebf1	113.156	CHIR
Srebf1	66.6258	CHIR
Srebf2	115.19	Veh
Srebf2	145.008	Veh
Srebf2	147.245	Veh
Srebf2	106.039	YN1
Srebf2	132.744	YN1
Srebf2	75.7149	YN1
Srebf2	96.4302	CHIR
Srebf2	112.427	CHIR
Srebf2	79.3303	CHIR

[truncated: 33 more sheets: Fig3C, Fig3E, Fig4B, Fig4C, Fig4E, Fig4F, Fig5B, Fig5C, Fig6B, Fig6C, Fig6E, Fig6F, Fig6H, Fig6I, Fig7E, Fig9D, FigS1A, FigS1B, FigS1C, FigS1D …]
